# Supplementary material for: Soil chemistry, metabarcoding, and metabolome analyses reveal that a sugarcane—Dictyophora indusiata intercropping system can enhance soil health by reducing soil nitrogen loss
Source: Front Microbiol. 2023 May 25;14:1193990. doi: 10.3389/fmicb.2023.1193990 (PMC10249477; doi:10.3389/fmicb.2023.1193990)
Supplement: Supplementary file 1 [file Table_1.XLSX]

## Sheet: Sheet1
Table S1. Content of the soil ions under BAS and DIS process converted into unit soil weight.
Ions	Unit	CK1	CK2	CK3	CK4	CK5	BAS1	BAS2	BAS3	BAS4	BAS5	DIS1	DIS2	DIS3	DIS4	DIS5
K2O	g/kg	11.6548	12.6679	12.2358	12.8894	12.364	11.5169	11.3084	11.5009	12.0142	10.7289	10.4788	11.4524	10.8981	11.0873	10.9687
Ce	mg/kg	143.203	141.798	131.456	137.438	133.677	141.333	134.203	146.207	154.283	145.366	156.977	143.137	148.103	160.118	152.006
P	g/kg	0.642058	0.697583	0.66091	0.709387	0.68585	0.763593	0.74013	0.766383	0.777023	0.696849	0.474682	0.442435	0.413222	0.447917	0.450303
Zn	mg/kg	79.5391	73.8732	85.8827	81.2135	81.392	71.7954	73.0864	78.5304	74.3419	66.9184	72.2198	75.0196	64.9391	74.9799	76.2592
Na2O	g/kg	0.605316	0.575421	0.722604	0.689066	0.660675	0.556018	0.581359	0.634209	0.656684	0.51119	0.455515	0.579265	0.507204	0.475575	0.49359
MgO	g/kg	6.62192	6.89221	6.47237	6.50014	7.20074	6.7169	6.61873	6.30829	6.65129	6.18963	6.89381	6.48885	6.91601	6.9843	6.86515
CaO	g/kg	0.566107	0.579595	0.553713	0.658685	0.732228	1.80461	1.76007	1.89953	1.98175	1.7735	0.990451	1.08291	0.890846	0.794894	0.958364
Mn	g/kg	0.120246	0.133502	0.131549	0.119168	0.137968	0.129728	0.137338	0.137366	0.145469	0.142079	0.146991	0.125075	0.152887	0.142899	0.132576
Fe2O3	g/kg	61.8253	63.9611	60.2085	63.613	63.8549	53.2858	54.5758	52.6121	53.9334	51.7321	52.4907	52.1151	54.5782	52.9471	55.4539
La	mg/kg	53.7371	54.5343	54.1102	53.455	56.7644	73.9492	69.9511	70.8853	73.6249	68.1344	72.3218	72.4414	73.6552	75.4095	76.7706
Ba	mg/kg	156.121	153.533	161.305	155.833	166.227	166.052	155.015	161.83	160.195	152.801	150.884	150.755	162.338	155.365	155.377
Li	mg/kg	36.0043	36.1949	36.7009	33.7624	34.066	30.4554	30.6605	29.5039	30.7327	28.6852	31.468	29.4147	28.0558	30.2237	30.7688
Be	mg/kg	1.81138	1.7455	1.83736	1.65233	1.71102	1.48907	1.59997	1.41226	1.51472	1.45289	1.43808	1.31932	1.2664	1.50895	1.48152
Ti	g/kg	4.47819	4.64376	4.92703	4.68803	4.72928	4.74823	4.50085	4.36531	4.53592	4.32906	4.33941	4.37297	4.31004	4.55678	4.55091
Cr	mg/kg	79.9796	77.7893	83.8952	76.2042	78.7967	71.3929	67.6715	68.6287	71.3992	65.3433	65.6751	63.9812	67.2295	65.8126	66.4347
Co	mg/kg	11.3479	10.3479	12.1603	11.4744	12.9859	10.1806	9.96292	9.7166	10.2006	8.27665	9.19936	8.97981	9.82201	10.4187	9.27197
Ni	mg/kg	26.6696	27.8859	29.2299	28.1076	29.7736	24.9855	23.501	23.3744	23.9851	19.5222	24.2415	23.5078	23.3323	23.7431	24.7665
Cu	mg/kg	20.7991	18.9608	22.2664	19.5797	21.2035	19.3001	18.8519	20.2079	21.1932	19.1113	18.4727	18.118	18.2352	20.0119	20.2845
Ga	mg/kg	18.3068	18.2653	19.9885	19.2552	20.0964	17.9181	17.6055	17.184	18.3264	16.8831	16.2267	16.6331	17.6847	17.7462	17.3397
Sr	mg/kg	48.0666	49.7524	49.5452	48.0256	52.2986	50.698	49.227	50.1449	52.1236	47.5763	58.1635	48.4415	50.3625	54.0205	55.4239
Mo	mg/kg	0.264681	0.257167	0.275475	0.268128	0.263352	0.234486	0.23181	0.222117	0.220388	0.220406	0.139757	0.146926	0.142717	0.137324	0.119091
Pb	mg/kg	40.834	38.7552	41.621	36.5878	37.7225	34.6788	33.3682	32.6878	35.1293	34.6424	35.5661	33.2804	33.3112	35.9038	34.3656
V	mg/kg	117.728	111.086	117.844	112.384	116.444	105.757	100.272	102.114	106.175	100.237	97.5418	97.9274	100.315	103.264	105.28
Sc	mg/kg	19.4202	19.7667	19.6337	18.87	19.0224	21.4462	21.2143	21.8566	21.6828	21.2719	20.479	20.3547	21.1416	20.9968	20.638
Th	mg/kg	22.6703	22.5396	22.9378	22.7504	24.453	27.2606	25.8494	27.2854	28.0466	25.2129	27.0608	25.9946	27.3061	27.2148	27.1936
Rb	mg/kg	91.4927	92.566	90.3803	88.7292	93.4589	79.1616	75.9999	78.1355	79.2804	75.6968	87.1921	80.357	81.9378	84.5588	86.003
Nb	mg/kg	24.5056	22.1743	23.1927	24.7463	23.8993	24.7918	23.4244	22.7917	24.1162	22.5046	23.2901	22.3401	22.6444	23.02	24.3106
