# Supplementary material for: Soil chemistry, metabarcoding, and metabolome analyses reveal that a sugarcane—Dictyophora indusiata intercropping system can enhance soil health by reducing soil nitrogen loss
Source: Front Microbiol. 2023 May 25;14:1193990. doi: 10.3389/fmicb.2023.1193990 (PMC10249477; doi:10.3389/fmicb.2023.1193990)
Supplement: Supplementary file 2 [file Table_2.XLSX]

## Sheet: Sheet1
Table S2. Bacterial and fungal metabarcoding sequencing data.
SampleID	Total Tags	N90	OTUs(Bacteria)	Total Tags	N90	OTUs(Fungi)
CK1	98504	441	2575	115686	334	752
CK2	99234	441	2655	124014	333	788
CK3	91177	441	2543	119643	333	751
CK4	97073	441	2639	122965	333	807
CK5	80801	441	2266	113156	338	721
BA1	81875	441	2784	120107	333	473
BA2	92811	441	3077	115605	332	541
BA3	111411	441	3448	123582	332	504
BA4	107809	441	3296	117387	333	505
BA5	104267	441	3288	127802	332	640
DIS1	97458	441	2961	114355	334	585
DIS2	100851	441	2929	115913	334	631
DIS3	105903	441	2887	120745	334	705
DIS4	82117	441	2528	114129	334	603
DIS5	102007	441	2749	123608	336	559
