# Supplementary material for: Soil chemistry, metabarcoding, and metabolome analyses reveal that a sugarcane—Dictyophora indusiata intercropping system can enhance soil health by reducing soil nitrogen loss
Source: Front Microbiol. 2023 May 25;14:1193990. doi: 10.3389/fmicb.2023.1193990 (PMC10249477; doi:10.3389/fmicb.2023.1193990)
Supplement: Supplementary file 3 [file Table_3.XLSX]

## Sheet: Table S3
Table S3. Taxonomic statistics of bacterial OTUs.
OTU ID	CK1_tags	CK2_tags	CK3_tags	CK4_tags	CK5_tags	BAS1_tags	BAS2_tags	BAS3_tags	BAS4_tags	BAS5_tags	DIS1_tags	DIS2_tags	DIS3_tags	DIS4_tags	DIS5_tags	CK1_relative_abundance	CK2_relative_abundance	CK3_relative_abundance	CK4_relative_abundance	CK5_relative_abundance	BAS1_relative_abundance	BAS2_relative_abundance	BAS3_relative_abundance	BAS4_relative_abundance	BAS5_relative_abundance	CK5_relative_abundance	DIS1_relative_abundance	DIS2_relative_abundance	DIS3_relative_abundance	DIS4_relative_abundance	DIS5_relative_abundance	Domain	Phylum	Class	Order	Family	Genus	Species
OTU000001	2788	2558	3448	2853	3124	3277	2975	3115	3475	2567	1539	1578	1542	1571	1550	6.92671	6.47398	9.66097	7.32402	9.85209	11.0099	8.36967	7.02621	7.875	6.18644	9.85209	3.82256	3.74653	3.45515	4.64532	3.64286	Bacteria	Firmicutes	Bacilli	Bacillales	Alicyclobacillaceae	Tumebacillus
OTU000002	1746	1713	1670	1632	1222	1156	1232	1414	1401	1184	941	748	1085	729	904	4.33789	4.33539	4.67918	4.18956	3.85379	3.88389	3.46603	3.18943	3.17493	2.85343	3.85379	2.33725	1.77592	2.43115	2.15559	2.12461	Bacteria	Acidobacteria	Acidobacteriia	Solibacterales	Solibacteraceae_Subgroup_3	Bryobacter
OTU000003	1348	1331	1435	1338	1059	665	661	878	858	809	1096	969	985	1217	832	3.34907	3.3686	4.02073	3.43482	3.33975	2.23424	1.85962	1.98042	1.94439	1.94968	3.33975	2.72224	2.30062	2.20709	3.59857	1.95539	Bacteria	Firmicutes	Bacilli	Bacillales	Bacillaceae	Bacillus
OTU000004	700	770	649	657	582	413	476	618	503	568	969	1141	1178	752	1169	1.73913	1.94877	1.81844	1.6866	1.83544	1.38758	1.33915	1.39396	1.13989	1.36887	1.83544	2.4068	2.70899	2.63954	2.2236	2.74742	Bacteria	Proteobacteria	Gammaproteobacteria	Xanthomonadales	Rhodanobacteraceae	Chujaibacter
OTU000007	565	626	337	653	464	347	300	379	323	508	601	755	737	674	711	1.40373	1.58433	0.944242	1.67634	1.46331	1.16584	0.844001	0.854874	0.731978	1.22427	1.46331	1.49276	1.79254	1.65139	1.99296	1.67101	Bacteria	Chloroflexi	Ktedonobacteria	Ktedonobacterales	JG30-KF-AS9
OTU000008	767	645	752	621	532	212	273	367	303	502	537	585	580	536	532	1.90559	1.63241	2.10703	1.59419	1.67776	0.71227	0.768041	0.827807	0.686654	1.20981	1.67776	1.3338	1.38892	1.2996	1.58491	1.25032	Bacteria	Planctomycetes	Planctomycetacia	Pirellulales	Pirellulaceae
OTU000009	951	711	506	721	595	327	425	526	574	779	211	206	246	208	272	2.36273	1.79945	1.41776	1.8509	1.87644	1.09864	1.19567	1.18645	1.30079	1.87738	1.87644	0.52408	0.48909	0.551211	0.615039	0.639263	Bacteria	Planctomycetes	Phycisphaerae	Tepidisphaerales	WD2101_soil_group
OTU000011	946	844	864	950	754	113	136	115	150	96	399	440	455	242	436	2.35031	2.13606	2.42085	2.43877	2.37787	0.379653	0.382614	0.259395	0.339928	0.231359	2.37787	0.991034	1.04466	1.01952	0.715574	1.0247	Bacteria
OTU000010	279	274	292	280	272	60	65	122	144	124	897	1087	1164	701	1155	0.693168	0.69346	0.818156	0.718797	0.857801	0.201586	0.182867	0.275184	0.326331	0.298838	0.857801	2.22796	2.58078	2.60817	2.0728	2.71452	Bacteria	Actinobacteria	Thermoleophilia	Gaiellales
OTU000014	343	229	275	331	200	100	144	205	178	280	468	650	602	526	743	0.852174	0.579571	0.770524	0.84972	0.630736	0.335976	0.40512	0.462399	0.403381	0.674796	0.630736	1.16241	1.54325	1.3489	1.55534	1.74622	Bacteria	Planctomycetes	Planctomycetacia	Gemmatales	Gemmataceae
OTU000005	179	159	169	163	113	199	330	387	421	293	534	545	579	448	707	0.44472	0.402409	0.473522	0.418442	0.356366	0.668593	0.928401	0.872919	0.954064	0.706126	0.356366	1.32635	1.29395	1.29736	1.3247	1.66161	Bacteria	Proteobacteria	Alphaproteobacteria	Micropepsales	Micropepsaceae
OTU000006	458	439	381	346	388	237	240	281	283	218	284	275	344	264	361	1.13789	1.11105	1.06753	0.888227	1.22363	0.796264	0.6752	0.633825	0.641331	0.525377	1.22363	0.705397	0.652912	0.770799	0.780626	0.848434	Bacteria	Acidobacteria	Acidobacteriia	Acidobacteriales	Acidobacteriaceae_Subgroup_1
OTU000017	337	217	227	225	221	89	96	105	122	102	657	604	657	415	619	0.837267	0.5492	0.636033	0.577604	0.696963	0.299019	0.27008	0.236839	0.276475	0.245819	0.696963	1.63185	1.43403	1.47214	1.22712	1.45479	Bacteria	Acidobacteria	Acidobacteriia	Solibacterales	Solibacteraceae_Subgroup_3	Bryobacter
OTU000013	561	547	473	571	398	202	172	247	202	156	231	196	232	163	231	1.39379	1.38439	1.3253	1.46583	1.25516	0.678672	0.483894	0.557134	0.45777	0.375958	1.25516	0.573756	0.465348	0.519841	0.481978	0.542903	Bacteria	Acidobacteria	Acidobacteriia	Acidobacteriales	Acidobacteriaceae_Subgroup_1	Occallatibacter
OTU000020	212	183	147	167	149	303	429	472	460	320	309	335	396	229	336	0.526708	0.46315	0.41188	0.428711	0.469898	1.01801	1.20692	1.06465	1.04245	0.771196	0.469898	0.767492	0.795366	0.887315	0.677134	0.789678	Bacteria	Patescibacteria	Saccharimonadia	Saccharimonadales
OTU000018	282	244	263	235	209	64	55	73	68	57	467	570	566	330	592	0.700621	0.617534	0.736901	0.603276	0.659119	0.215025	0.154733	0.164659	0.154101	0.137369	0.659119	1.15993	1.35331	1.26823	0.975783	1.39134	Bacteria	Actinobacteria	Thermoleophilia	Solirubrobacterales	Solirubrobacteraceae	Conexibacter
OTU000012	167	149	147	137	135	219	283	373	310	344	251	385	333	299	468	0.414907	0.377101	0.41188	0.351697	0.425747	0.735788	0.796174	0.841341	0.702518	0.829036	0.425747	0.623432	0.914077	0.746152	0.884118	1.09991	Bacteria	Proteobacteria	Alphaproteobacteria	Rhizobiales	Xanthobacteraceae
OTU000026	241	250	335	250	266	404	351	354	367	315	130	119	127	207	129	0.598758	0.632719	0.938638	0.641783	0.838879	1.35734	0.987481	0.798484	0.83169	0.759146	0.838879	0.322893	0.282533	0.284568	0.612082	0.30318	Bacteria	Firmicutes	Bacilli	Bacillales	Alicyclobacillaceae	Tumebacillus
OTU000027	259	231	213	226	222	66	120	120	150	81	453	392	435	267	410	0.643478	0.584633	0.596806	0.580171	0.700117	0.221744	0.3376	0.270673	0.339928	0.195209	0.700117	1.12516	0.930696	0.974703	0.789497	0.963595	Bacteria	Acidobacteria	Acidobacteriia	Subgroup_13
OTU000032	787	1008	473	752	491	27	11	0	1	5	0	2	0	0	3	1.95528	2.55112	1.3253	1.93048	1.54846	0.090714	0.030947	0	0.002266	0.01205	1.54846	0	0.004748	0	0	0.007051	Bacteria	Cyanobacteria	Oxyphotobacteria	Nostocales
OTU000033	181	157	118	170	107	210	265	314	304	227	289	283	318	152	297	0.449689	0.397348	0.330625	0.436412	0.337444	0.70555	0.745534	0.70826	0.688921	0.547067	0.337444	0.717816	0.671906	0.712541	0.449451	0.698019	Bacteria	Patescibacteria	Saccharimonadia	Saccharimonadales
OTU000031	405	317	330	323	247	73	86	78	74	81	268	324	259	183	290	1.00621	0.802288	0.924629	0.829183	0.778959	0.245263	0.241947	0.175937	0.167698	0.195209	0.778959	0.665657	0.769249	0.58034	0.541116	0.681567	Bacteria	Actinobacteria	Acidimicrobiia	IMCC26256
OTU000029	178	182	191	160	123	90	112	136	141	112	351	398	394	261	413	0.442236	0.46062	0.535164	0.410741	0.387902	0.302379	0.315094	0.306762	0.319532	0.269919	0.387902	0.871811	0.944942	0.882834	0.771756	0.970646	Bacteria	Actinobacteria	Actinobacteria	Frankiales	Frankiaceae	Jatrophihabitans
OTU000034	124	144	157	106	139	140	194	183	209	151	263	324	354	449	285	0.308075	0.364446	0.439899	0.272116	0.438361	0.470367	0.545787	0.412776	0.473633	0.363908	0.438361	0.653238	0.769249	0.793206	1.32766	0.669816	Bacteria	Firmicutes	Bacilli	Bacillales	Sporolactobacillaceae	Pullulanibacillus
OTU000035	82	93	93	109	67	245	267	330	363	260	250	224	262	165	292	0.203727	0.235372	0.260577	0.279817	0.211296	0.823142	0.751161	0.74435	0.822626	0.626597	0.211296	0.620948	0.531826	0.587062	0.487891	0.686268	Bacteria	Patescibacteria	Saccharimonadia	Saccharimonadales
OTU000041	301	376	405	403	303	201	215	234	304	255	11	10	7	14	17	0.747826	0.95161	1.13477	1.03455	0.955565	0.675312	0.604867	0.527812	0.688921	0.614547	0.955565	0.027322	0.023742	0.015685	0.041397	0.039954	Bacteria	Firmicutes	Bacilli	Bacillales	Paenibacillaceae	Ammoniphilus
OTU000040	195	257	116	273	195	104	136	176	139	220	230	221	237	233	204	0.484472	0.650435	0.325021	0.700827	0.614967	0.349415	0.382614	0.396987	0.315	0.530197	0.614967	0.571272	0.524704	0.531045	0.688962	0.479447	Bacteria	Chloroflexi	Ktedonobacteria	Ktedonobacterales	JG30-KF-AS9
OTU000044	355	267	288	295	227	198	210	230	226	186	72	58	66	48	79	0.881988	0.675744	0.806949	0.757303	0.715885	0.665233	0.5908	0.518789	0.512158	0.448258	0.715885	0.178833	0.137705	0.147886	0.141932	0.185668	Bacteria	Acidobacteria	Acidobacteriia	Acidobacteriales
OTU000045	257	263	266	245	243	74	131	199	131	135	136	135	191	102	180	0.638509	0.665621	0.745307	0.628947	0.766344	0.248622	0.368547	0.448865	0.29687	0.325348	0.766344	0.337796	0.32052	0.427973	0.301606	0.423042	Bacteria	Proteobacteria	Alphaproteobacteria	Sphingomonadales	Sphingomonadaceae	Sphingomonas
OTU000042	305	270	243	234	220	7	10	18	16	12	281	228	317	211	275	0.757764	0.683337	0.680863	0.600709	0.693809	0.023518	0.028133	0.040601	0.036259	0.02892	0.693809	0.697946	0.541323	0.7103	0.62391	0.646314	Bacteria	Dependentiae	Babeliae	Babeliales	Vermiphilaceae
OTU000048	245	289	263	252	195	82	50	89	68	55	201	168	261	108	215	0.608696	0.731423	0.736901	0.646917	0.614967	0.275501	0.140667	0.200749	0.154101	0.132549	0.614967	0.499242	0.39887	0.584822	0.319347	0.5053	Bacteria	Patescibacteria	Saccharimonadia	Saccharimonadales
OTU000047	278	240	242	231	178	60	54	74	66	47	205	218	208	188	198	0.690683	0.60741	0.678061	0.593007	0.561355	0.201586	0.15192	0.166915	0.149568	0.113269	0.561355	0.509178	0.517581	0.466065	0.555901	0.465346	Bacteria	Actinobacteria	Actinobacteria	Frankiales	Acidothermaceae	Acidothermus
OTU000053	114	180	118	127	96	55	66	92	81	49	344	295	341	169	333	0.28323	0.455558	0.330625	0.326026	0.302753	0.184787	0.18568	0.207516	0.183561	0.118089	0.302753	0.854425	0.700396	0.764077	0.499719	0.782627	Bacteria	Patescibacteria	Saccharimonadia	Saccharimonadales
OTU000054	19	14	13	17	12	385	377	472	458	478	27	39	27	27	36	0.047205	0.035432	0.036425	0.043641	0.037844	1.29351	1.06063	1.06465	1.03791	1.15197	0.037844	0.067062	0.092595	0.060499	0.079837	0.084608	Bacteria	Actinobacteria	Actinobacteria	Micrococcales	Micrococcaceae
OTU000057	507	580	212	513	500	10	8	0	0	1	0	0	1	1	2	1.25963	1.46791	0.594004	1.31694	1.57684	0.033598	0.022507	0	0	0.00241	1.57684	0	0	0.002241	0.002957	0.0047	Bacteria	Cyanobacteria	Oxyphotobacteria	Nostocales	Coleofasciculaceae	Microcoleus_PCC-7113	Microcoleus_sp_HTT-U-KK5
OTU000052	149	123	123	130	101	208	232	253	264	202	80	99	98	67	103	0.370186	0.311298	0.344634	0.333727	0.318522	0.698831	0.652694	0.570668	0.598273	0.486817	0.318522	0.198703	0.235048	0.219588	0.198113	0.242074	Bacteria	Acidobacteria	Acidobacteriia	Acidobacteriales	Acidobacteriaceae_Subgroup_1	Occallatibacter
OTU000059	83	79	115	77	68	186	271	251	266	342	119	85	74	66	116	0.206211	0.199939	0.322219	0.197669	0.21445	0.624916	0.762414	0.566157	0.602806	0.824216	0.21445	0.295571	0.201809	0.165811	0.195157	0.272627	Bacteria	Planctomycetes	Planctomycetacia	Pirellulales	Pirellulaceae
OTU000063	183	176	91	230	134	168	129	165	170	208	89	101	78	124	98	0.454658	0.445434	0.254973	0.59044	0.422593	0.56444	0.36292	0.372175	0.385252	0.501277	0.422593	0.221058	0.239797	0.174774	0.366658	0.230323	Bacteria	Chloroflexi	Ktedonobacteria	Ktedonobacterales	Ktedonobacteraceae	FCPS473
OTU000028	32	39	49	44	29	222	221	298	247	232	118	149	153	121	157	0.079503	0.098704	0.137293	0.112954	0.091457	0.745867	0.621747	0.67217	0.559748	0.559117	0.091457	0.293088	0.35376	0.342826	0.357787	0.368986	Bacteria	Proteobacteria	Alphaproteobacteria	Rhizobiales	Devosiaceae
OTU000068	251	341	171	426	287	17	26	20	16	18	103	112	131	70	116	0.623602	0.863029	0.479126	1.0936	0.905106	0.057116	0.073147	0.045112	0.036259	0.04338	0.905106	0.255831	0.265913	0.293531	0.206984	0.272627	Bacteria
OTU000056	381	335	323	342	214	43	41	37	44	23	54	46	82	54	61	0.946584	0.847844	0.905015	0.877959	0.674887	0.14447	0.115347	0.083457	0.099712	0.05543	0.674887	0.134125	0.109214	0.183737	0.159674	0.143364	Bacteria	Acidobacteria	Acidobacteriia	Acidobacteriales	Acidobacteriaceae_Subgroup_1
OTU000061	17	16	17	11	15	369	326	366	361	355	31	37	42	56	38	0.042236	0.040494	0.047632	0.028238	0.047305	1.23975	0.917147	0.825551	0.818093	0.855545	0.047305	0.076998	0.087846	0.094109	0.165587	0.089309	Bacteria	Actinobacteria	Actinobacteria	Streptomycetales	Streptomycetaceae
OTU000064	146	136	167	180	134	23	26	37	44	29	196	254	275	159	249	0.362733	0.344199	0.467918	0.462083	0.422593	0.077275	0.073147	0.083457	0.099712	0.06989	0.422593	0.486823	0.603053	0.616191	0.47015	0.585208	Bacteria	Actinobacteria	Thermoleophilia	Gaiellales
OTU000062	61	43	71	68	61	168	147	193	153	149	178	188	218	133	204	0.151553	0.108828	0.198935	0.174565	0.192374	0.56444	0.41356	0.435332	0.346726	0.359088	0.192374	0.442115	0.446354	0.488472	0.39327	0.479447	Bacteria	Actinobacteria	Actinobacteria
OTU000066	168	171	142	165	105	54	66	70	94	77	166	172	181	110	201	0.417391	0.43278	0.397871	0.423577	0.331136	0.181427	0.18568	0.157892	0.213022	0.185569	0.331136	0.41231	0.408367	0.405566	0.325261	0.472397	Bacteria	Proteobacteria	Alphaproteobacteria	Rhizobiales	Xanthobacteraceae
OTU000077	220	156	183	169	120	59	73	86	67	70	141	134	144	111	163	0.546584	0.394817	0.512749	0.433845	0.378441	0.198226	0.205373	0.193982	0.151834	0.168699	0.378441	0.350215	0.318146	0.32266	0.328218	0.383088	Bacteria	Actinobacteria	Actinobacteria	Frankiales	Geodermatophilaceae	Geodermatophilus
OTU000079	218	277	212	202	174	10	13	16	15	18	151	131	186	127	120	0.541615	0.701053	0.594004	0.51856	0.54874	0.033598	0.036573	0.03609	0.033993	0.04338	0.54874	0.375053	0.311024	0.416769	0.375529	0.282028	Bacteria	Firmicutes	Bacilli	Bacillales	Alicyclobacillaceae	Alicyclobacillus
OTU000081	154	120	121	189	114	86	112	158	141	200	100	87	76	72	100	0.382609	0.303705	0.339031	0.485188	0.359519	0.28894	0.315094	0.356386	0.319532	0.481997	0.359519	0.248379	0.206558	0.170293	0.212898	0.235023	Bacteria	Planctomycetes	Phycisphaerae	Tepidisphaerales	WD2101_soil_group
OTU000049	46	35	52	42	40	160	194	195	221	233	113	120	157	80	120	0.114286	0.088581	0.145699	0.107819	0.126147	0.537562	0.545787	0.439843	0.500827	0.561527	0.126147	0.280669	0.284907	0.351789	0.236553	0.282028	Bacteria	Actinobacteria	Actinobacteria	Micrococcales	Microbacteriaceae	Lysinimonas
OTU000078	109	103	71	143	110	41	47	37	49	45	228	220	217	154	182	0.270807	0.26068	0.198935	0.3671	0.346905	0.13775	0.132227	0.083457	0.111043	0.108449	0.346905	0.566305	0.52233	0.486231	0.455365	0.427742	Bacteria	Patescibacteria	Saccharimonadia	Saccharimonadales
OTU000021	37	34	23	31	25	64	62	101	92	52	211	212	275	207	306	0.091925	0.08605	0.064444	0.079581	0.078842	0.215025	0.174427	0.227816	0.208489	0.125319	0.078842	0.52408	0.503336	0.616191	0.612082	0.719171	Bacteria	Bacteroidetes	Bacteroidia	Chitinophagales	Chitinophagaceae
OTU000085	108	117	71	127	95	93	98	114	121	163	120	119	123	121	125	0.268323	0.296113	0.198935	0.326026	0.299599	0.312458	0.275707	0.257139	0.274209	0.392828	0.299599	0.298055	0.282533	0.275606	0.357787	0.293779	Bacteria	Chloroflexi	Ktedonobacteria	Ktedonobacterales	JG30-KF-AS9
OTU000082	36	38	47	43	38	4	9	29	23	23	334	289	314	200	286	0.089441	0.096173	0.13169	0.110387	0.11984	0.013439	0.02532	0.065413	0.052122	0.05543	0.11984	0.829587	0.686151	0.703578	0.591384	0.672166	Bacteria	Patescibacteria	Saccharimonadia	Saccharimonadales
OTU000084	18	26	32	28	23	138	185	230	221	168	121	120	153	90	105	0.04472	0.065803	0.089661	0.07188	0.072535	0.463647	0.520467	0.518789	0.500827	0.404878	0.072535	0.300539	0.284907	0.342826	0.266123	0.246774	Bacteria	Patescibacteria	Saccharimonadia	Saccharimonadales
OTU000072	37	30	31	34	29	25	28	42	48	40	265	287	279	180	293	0.091925	0.075926	0.086859	0.087282	0.091457	0.083994	0.078773	0.094735	0.108777	0.096399	0.091457	0.658205	0.681403	0.625154	0.532245	0.688618	Bacteria	Patescibacteria	Saccharimonadia	Saccharimonadales
OTU000046	80	90	78	75	68	63	100	102	92	90	130	150	173	125	149	0.198758	0.227779	0.218549	0.192535	0.21445	0.211665	0.281334	0.230072	0.208489	0.216899	0.21445	0.322893	0.356134	0.38764	0.369615	0.350184	Bacteria	Proteobacteria	Alphaproteobacteria	Micropepsales	Micropepsaceae
OTU000100	285	523	154	359	218	10	3	0	0	1	0	0	0	0	0	0.708075	1.32365	0.431493	0.9216	0.687502	0.033598	0.00844	0	0	0.00241	0.687502	0	0	0	0	0	Bacteria	Cyanobacteria	Oxyphotobacteria	Nostocales
OTU000086	102	80	74	83	77	36	48	54	60	51	151	169	227	132	195	0.253416	0.20247	0.207341	0.213072	0.242833	0.120951	0.13504	0.121803	0.135971	0.122909	0.242833	0.375053	0.401244	0.508638	0.390313	0.458295	Bacteria	Bacteroidetes	Bacteroidia	Sphingobacteriales	CWT_CU03-E12
OTU000093	170	127	143	109	112	18	33	45	61	47	129	138	140	90	156	0.42236	0.321421	0.400672	0.279817	0.353212	0.060476	0.09284	0.101502	0.138237	0.113269	0.353212	0.320409	0.327643	0.313697	0.266123	0.366636	Bacteria	Proteobacteria	Alphaproteobacteria	Elsterales
OTU000096	193	158	166	174	139	74	67	97	109	102	46	48	43	38	38	0.479503	0.399879	0.465116	0.446681	0.438361	0.248622	0.188493	0.218794	0.247014	0.245819	0.438361	0.114254	0.113963	0.09635	0.112363	0.089309	Bacteria	Patescibacteria	Saccharimonadia	Saccharimonadales
OTU000091	119	108	147	121	91	47	69	96	66	75	68	136	124	72	137	0.295652	0.273335	0.41188	0.310623	0.286985	0.157909	0.19412	0.216538	0.149568	0.180749	0.286985	0.168898	0.322895	0.277846	0.212898	0.321982	Bacteria	Proteobacteria	Alphaproteobacteria	Rhizobiales	Xanthobacteraceae	Pseudolabrys
OTU000109	50	82	44	48	47	8	4	12	13	11	277	199	253	167	202	0.124224	0.207532	0.123284	0.123222	0.148223	0.026878	0.011253	0.027067	0.02946	0.02651	0.148223	0.688011	0.472471	0.566896	0.493805	0.474747	Bacteria	Patescibacteria	Saccharimonadia	Saccharimonadales
OTU000075	12	15	5	7	18	114	171	246	235	188	81	101	78	58	86	0.029814	0.037963	0.01401	0.01797	0.056766	0.383013	0.48108	0.554879	0.532554	0.453078	0.056766	0.201187	0.239797	0.174774	0.171501	0.20212	Bacteria	Acidobacteria	Acidobacteriia	Solibacterales	Solibacteraceae_Subgroup_3	Bryobacter
OTU000102	138	111	109	106	50	81	96	110	116	130	69	76	68	83	64	0.342857	0.280927	0.305408	0.272116	0.157684	0.272141	0.27008	0.248117	0.262878	0.313298	0.157684	0.171382	0.180441	0.152367	0.245424	0.150415	Bacteria	Actinobacteria	Actinobacteria	Micrococcales	Intrasporangiaceae
OTU000065	151	143	120	134	153	35	48	28	54	37	96	97	110	73	122	0.375155	0.361915	0.336229	0.343995	0.482513	0.117592	0.13504	0.063157	0.122374	0.08917	0.482513	0.238444	0.2303	0.246477	0.215855	0.286728	Bacteria	Acidobacteria	Acidobacteriia	Acidobacteriales	Acidobacteriaceae_Subgroup_1
OTU000114	174	114	103	171	132	34	37	55	81	76	68	96	94	54	96	0.432298	0.28852	0.288596	0.438979	0.416286	0.114232	0.104093	0.124058	0.183561	0.183159	0.416286	0.168898	0.227926	0.210625	0.159674	0.225622	Bacteria	Planctomycetes	Phycisphaerae	Tepidisphaerales	WD2101_soil_group
OTU000055	90	98	108	279	102	27	35	28	87	19	89	66	152	97	107	0.223602	0.248026	0.302606	0.716229	0.321675	0.090714	0.098467	0.063157	0.197158	0.04579	0.321675	0.221058	0.156699	0.340586	0.286821	0.251475	Bacteria	Patescibacteria	Saccharimonadia	Saccharimonadales
OTU000115	5	10	12	3	5	130	192	264	299	352	21	22	31	20	18	0.012422	0.025309	0.033623	0.007701	0.015768	0.436769	0.54016	0.59548	0.67759	0.848315	0.015768	0.05216	0.052233	0.069462	0.059138	0.042304	Bacteria	Patescibacteria	Parcubacteria
OTU000111	217	194	176	194	167	59	75	98	75	63	6	17	14	16	11	0.53913	0.49099	0.493135	0.498023	0.526664	0.198226	0.211	0.221049	0.169964	0.151829	0.526664	0.014903	0.040362	0.03137	0.047311	0.025853	Bacteria	Acidobacteria	Acidobacteriia	Acidobacteriales
OTU000112	1	0	0	1	4	83	231	225	581	180	13	12	12	8	6	0.002484	0	0	0.002567	0.012615	0.27886	0.64988	0.507511	1.31665	0.433798	0.012615	0.032289	0.028491	0.026888	0.023655	0.014101	Bacteria	Proteobacteria	Gammaproteobacteria	Pseudomonadales	Moraxellaceae	Acinetobacter	Acinetobacter_calcoaceticus
OTU000110	98	86	117	136	109	33	15	23	24	22	125	143	153	101	155	0.243478	0.217655	0.327823	0.34913	0.343751	0.110872	0.0422	0.051879	0.054388	0.05302	0.343751	0.310474	0.339514	0.342826	0.298649	0.364286	Bacteria	Actinobacteria	Actinobacteria	Frankiales	Acidothermaceae	Acidothermus
OTU000101	123	93	85	95	89	48	34	58	82	27	96	114	137	84	124	0.30559	0.235372	0.238162	0.243877	0.280677	0.161269	0.095653	0.130825	0.185827	0.06507	0.280677	0.238444	0.270662	0.306975	0.248381	0.291429	Bacteria	Proteobacteria	Gammaproteobacteria	Gammaproteobacteria_Incertae_Sedis	Unknown_Family	Acidibacter
OTU000122	16	57	15	37	21	3	10	29	23	20	211	243	301	117	169	0.039752	0.14426	0.042029	0.094984	0.066227	0.010079	0.028133	0.065413	0.052122	0.0482	0.066227	0.52408	0.576937	0.674449	0.345959	0.397189	Bacteria	Patescibacteria	Parcubacteria	Candidatus_Adlerbacteria
OTU000116	93	77	100	98	46	96	137	144	168	231	19	8	14	16	17	0.231056	0.194878	0.280191	0.251579	0.145069	0.322537	0.385427	0.324807	0.380719	0.556707	0.145069	0.047192	0.018994	0.03137	0.047311	0.039954	Bacteria	Verrucomicrobia	Verrucomicrobiae	Pedosphaerales	Pedosphaeraceae
OTU000118	141	96	93	113	95	11	15	18	15	19	185	118	122	69	151	0.350311	0.242964	0.260577	0.290086	0.299599	0.036957	0.0422	0.040601	0.033993	0.04579	0.299599	0.459502	0.280159	0.273365	0.204027	0.354885	Bacteria	Acidobacteria	Acidobacteriia	Subgroup_13
OTU000120	48	34	60	19	34	70	93	79	91	54	152	125	123	131	148	0.119255	0.08605	0.168114	0.048775	0.107225	0.235183	0.26164	0.178193	0.206223	0.130139	0.107225	0.377537	0.296778	0.275606	0.387356	0.347834	Bacteria	Firmicutes	Bacilli	Bacillales	Alicyclobacillaceae	Alicyclobacillus
OTU000106	124	58	63	115	62	38	34	61	64	35	166	101	141	89	104	0.308075	0.146791	0.17652	0.29522	0.195528	0.127671	0.095653	0.137592	0.145036	0.08435	0.195528	0.41231	0.239797	0.315938	0.263166	0.244424	Bacteria	Patescibacteria	Saccharimonadia	Saccharimonadales
OTU000104	135	124	142	124	102	45	43	55	52	44	69	65	114	47	82	0.335404	0.313829	0.397871	0.318324	0.321675	0.151189	0.120973	0.124058	0.117842	0.106039	0.321675	0.171382	0.154325	0.255439	0.138975	0.192719	Bacteria	Acidobacteria	Acidobacteriia	Acidobacteriales	Acidobacteriaceae_Subgroup_1	Granulicella
OTU000123	88	44	77	83	52	21	10	26	17	30	161	167	167	142	155	0.218634	0.111359	0.215747	0.213072	0.163991	0.070555	0.028133	0.058646	0.038525	0.0723	0.163991	0.399891	0.396496	0.374196	0.419882	0.364286	Bacteria	Patescibacteria	Parcubacteria	Candidatus_Adlerbacteria
OTU000125	69	69	70	78	50	87	94	103	97	79	78	67	103	50	94	0.171429	0.17463	0.196133	0.200236	0.157684	0.292299	0.264454	0.232327	0.21982	0.190389	0.157684	0.193736	0.159073	0.230792	0.147846	0.220922	Bacteria	Patescibacteria	Saccharimonadia	Saccharimonadales
OTU000128	5	1	1	1	1	166	207	255	267	238	5	11	10	4	7	0.012422	0.002531	0.002802	0.002567	0.003154	0.557721	0.58236	0.575179	0.605072	0.573577	0.003154	0.012419	0.026116	0.022407	0.011828	0.016452	Bacteria	Gemmatimonadetes	Gemmatimonadetes	Gemmatimonadales	Gemmatimonadaceae
OTU000131	16	21	16	29	12	142	144	165	211	276	21	24	25	29	28	0.039752	0.053148	0.04483	0.074447	0.037844	0.477086	0.40512	0.372175	0.478165	0.665156	0.037844	0.05216	0.056981	0.056017	0.085751	0.065806	Bacteria	Patescibacteria	Parcubacteria
OTU000124	140	108	111	146	127	38	26	46	64	36	62	65	47	42	73	0.347826	0.273335	0.311011	0.374801	0.400517	0.127671	0.073147	0.103758	0.145036	0.08676	0.400517	0.153995	0.154325	0.105313	0.124191	0.171567	Bacteria	Acidobacteria	Acidobacteriia	Acidobacteriales	Acidobacteriaceae_Subgroup_1	Occallatibacter
OTU000130	115	99	95	92	87	1	5	14	7	7	94	108	151	107	140	0.285714	0.250557	0.266181	0.236176	0.27437	0.00336	0.014067	0.031578	0.015863	0.01687	0.27437	0.233477	0.256416	0.338345	0.31639	0.329032	Bacteria	Proteobacteria	Gammaproteobacteria	KF-JG30-C25
OTU000090	23	17	8	29	17	10	3	9	16	5	184	172	216	123	277	0.057143	0.043025	0.022415	0.074447	0.053613	0.033598	0.00844	0.0203	0.036259	0.01205	0.053613	0.457018	0.408367	0.48399	0.363701	0.651014	Bacteria	Patescibacteria	Saccharimonadia	Saccharimonadales
OTU000138	1	3	1	4	2	115	228	247	263	200	5	6	3	7	9	0.002484	0.007593	0.002802	0.010269	0.006307	0.386373	0.64144	0.557134	0.596007	0.481997	0.006307	0.012419	0.014245	0.006722	0.020698	0.021152	Bacteria	Bacteroidetes	Bacteroidia	Sphingobacteriales	Sphingobacteriaceae	Mucilaginibacter
OTU000133	62	65	54	65	46	42	38	56	55	83	91	99	106	103	119	0.154037	0.164507	0.151303	0.166863	0.145069	0.14111	0.106907	0.126314	0.12464	0.200029	0.145069	0.226025	0.235048	0.237514	0.304563	0.279678	Bacteria	Chloroflexi	Ktedonobacteria	Ktedonobacterales	JG30-KF-AS9
OTU000129	55	66	48	48	36	42	61	67	47	37	92	108	130	103	128	0.136646	0.167038	0.134491	0.123222	0.113532	0.14111	0.171613	0.151126	0.106511	0.08917	0.113532	0.228509	0.256416	0.29129	0.304563	0.30083	Bacteria	Patescibacteria	Saccharimonadia	Saccharimonadales
OTU000139	213	136	174	151	162	10	5	9	4	6	26	46	50	30	46	0.529193	0.344199	0.487532	0.387637	0.510896	0.033598	0.014067	0.0203	0.009065	0.01446	0.510896	0.064579	0.109214	0.112035	0.088708	0.108111	Bacteria
OTU000132	36	33	41	28	25	81	103	119	114	114	76	84	67	42	84	0.089441	0.083519	0.114878	0.07188	0.078842	0.272141	0.289774	0.268417	0.258345	0.274739	0.078842	0.188768	0.199435	0.150127	0.124191	0.197419	Bacteria	Actinobacteria	Actinobacteria	Micrococcales	Microbacteriaceae	Humibacter	Humibacter_ginsengisoli
OTU000146	33	40	36	40	22	102	141	199	185	108	27	22	32	17	28	0.081988	0.101235	0.100869	0.102685	0.069381	0.342696	0.39668	0.448865	0.419244	0.260279	0.069381	0.067062	0.052233	0.071702	0.050268	0.065806	Bacteria	Bacteroidetes	Bacteroidia	Chitinophagales	Chitinophagaceae
OTU000150	175	152	96	167	146	11	10	7	10	12	59	39	56	47	43	0.434783	0.384693	0.268983	0.428711	0.460437	0.036957	0.028133	0.015789	0.022662	0.02892	0.460437	0.146544	0.092595	0.125479	0.138975	0.10106	Bacteria	Chloroflexi	Ktedonobacteria	Ktedonobacterales	Ktedonobacteraceae
OTU000152	54	41	48	45	32	67	100	170	117	138	26	23	71	21	43	0.134161	0.103766	0.134491	0.115521	0.100918	0.225104	0.281334	0.383453	0.265144	0.332578	0.100918	0.064579	0.054607	0.159089	0.062095	0.10106	Bacteria	Planctomycetes	Phycisphaerae	Tepidisphaerales	WD2101_soil_group
OTU000156	60	55	36	41	25	96	137	178	182	105	26	10	23	14	8	0.149068	0.139198	0.100869	0.105252	0.078842	0.322537	0.385427	0.401498	0.412446	0.253049	0.078842	0.064579	0.023742	0.051536	0.041397	0.018802	Bacteria	Bacteroidetes	Bacteroidia	Chitinophagales	Chitinophagaceae	Flavisolibacter
OTU000147	78	72	40	86	57	21	10	18	12	35	100	130	107	117	106	0.193789	0.182223	0.112076	0.220773	0.17976	0.070555	0.028133	0.040601	0.027194	0.08435	0.17976	0.248379	0.308649	0.239754	0.345959	0.249125	Bacteria	Chloroflexi	Ktedonobacteria	Ktedonobacterales	Ktedonobacteraceae	1921-02-01
OTU000073	95	78	70	73	58	37	43	40	46	43	81	63	84	88	87	0.236025	0.197408	0.196133	0.187401	0.182913	0.124311	0.120973	0.090224	0.104245	0.103629	0.182913	0.201187	0.149576	0.188218	0.260209	0.20447	Bacteria	Acidobacteria	Acidobacteriia	Acidobacteriales	Acidobacteriaceae_Subgroup_1	Granulicella
OTU000142	10	10	3	15	5	0	6	18	11	13	182	210	207	123	172	0.024845	0.025309	0.008406	0.038507	0.015768	0	0.01688	0.040601	0.024928	0.03133	0.015768	0.45205	0.498587	0.463824	0.363701	0.40424	Bacteria	Patescibacteria	Parcubacteria	Candidatus_Kaiserbacteria
OTU000095	4	3	3	6	4	115	134	140	145	152	42	54	54	71	49	0.009938	0.007593	0.008406	0.015403	0.012615	0.386373	0.376987	0.315785	0.328597	0.366318	0.012615	0.104319	0.128208	0.120998	0.209941	0.115161	Bacteria	Firmicutes	Bacilli	Bacillales	Planococcaceae	Lysinibacillus
OTU000140	129	105	120	119	98	23	32	28	28	23	49	46	53	58	60	0.320497	0.265742	0.336229	0.305489	0.309061	0.077275	0.090027	0.063157	0.063453	0.05543	0.309061	0.121706	0.109214	0.118757	0.171501	0.141014	Bacteria	Proteobacteria	Gammaproteobacteria	Xanthomonadales	Rhodanobacteraceae	Rhodanobacter
OTU000141	38	36	19	34	21	72	73	123	80	73	81	91	94	51	84	0.09441	0.091112	0.053236	0.087282	0.066227	0.241903	0.205373	0.277439	0.181295	0.175929	0.066227	0.201187	0.216055	0.210625	0.150803	0.197419	Bacteria	Patescibacteria	Saccharimonadia	Saccharimonadales
OTU000105	49	23	40	35	40	26	31	47	34	51	92	131	138	91	138	0.121739	0.05821	0.112076	0.08985	0.126147	0.087354	0.087213	0.106013	0.07705	0.122909	0.126147	0.228509	0.311024	0.309216	0.26908	0.324332	Bacteria	Proteobacteria	Alphaproteobacteria	Acetobacterales	Acetobacteraceae	Acidicaldus
OTU000159	14	19	17	6	8	90	122	181	144	184	31	37	42	35	33	0.034783	0.048087	0.047632	0.015403	0.025229	0.302379	0.343227	0.408265	0.326331	0.443438	0.025229	0.076998	0.087846	0.094109	0.103492	0.077558	Bacteria	Planctomycetes	Phycisphaerae	Tepidisphaerales	WD2101_soil_group
OTU000143	66	89	54	70	40	40	66	70	53	98	61	65	75	37	60	0.163975	0.225248	0.151303	0.179699	0.126147	0.134391	0.18568	0.157892	0.120108	0.236179	0.126147	0.151511	0.154325	0.168052	0.109406	0.141014	Bacteria	Planctomycetes	Phycisphaerae	Tepidisphaerales	WD2101_soil_group
OTU000127	3	4	1	4	3	45	77	92	98	74	72	121	115	109	121	0.007453	0.010124	0.002802	0.010269	0.009461	0.151189	0.216627	0.207516	0.222086	0.178339	0.009461	0.178833	0.287281	0.25768	0.322304	0.284378	Bacteria	Proteobacteria	Alphaproteobacteria	Rhizobiales	Hyphomicrobiaceae	Hyphomicrobium
OTU000155	77	71	70	75	84	15	21	36	24	36	60	94	105	70	99	0.191304	0.179692	0.196133	0.192535	0.264909	0.050396	0.05908	0.081202	0.054388	0.08676	0.264909	0.149028	0.223177	0.235273	0.206984	0.232673	Bacteria	Proteobacteria	Gammaproteobacteria	Gammaproteobacteria_Incertae_Sedis	Unknown_Family	Acidibacter
OTU000160	32	33	12	14	14	52	65	51	64	82	72	111	109	103	99	0.079503	0.083519	0.033623	0.03594	0.044152	0.174708	0.182867	0.115036	0.145036	0.197619	0.044152	0.178833	0.263539	0.244236	0.304563	0.232673	Bacteria	Chloroflexi	Ktedonobacteria	Ktedonobacterales	JG30-KF-AS9
OTU000158	65	70	63	60	40	50	47	84	63	67	68	61	58	56	56	0.161491	0.177161	0.17652	0.154028	0.126147	0.167988	0.132227	0.189471	0.14277	0.161469	0.126147	0.168898	0.144828	0.12996	0.165587	0.131613	Bacteria	Planctomycetes	Planctomycetacia	Planctomycetales
OTU000172	1	9	5	8	5	37	63	117	96	86	98	90	80	72	123	0.002484	0.022778	0.01401	0.020537	0.015768	0.124311	0.17724	0.263906	0.217554	0.207259	0.015768	0.243412	0.21368	0.179256	0.212898	0.289078	Bacteria	Bacteroidetes	Bacteroidia	Chitinophagales	Chitinophagaceae
OTU000076	4	3	1	3	1	32	89	103	121	64	89	198	67	75	39	0.009938	0.007593	0.002802	0.007701	0.003154	0.107512	0.250387	0.232327	0.274209	0.154239	0.003154	0.221058	0.470097	0.150127	0.221769	0.091659	Bacteria	Bacteroidetes	Bacteroidia	Chitinophagales	Chitinophagaceae	Terrimonas
OTU000022	40	43	46	29	24	15	20	11	7	6	101	99	163	129	154	0.099379	0.108828	0.128888	0.074447	0.075688	0.050396	0.056267	0.024812	0.015863	0.01446	0.075688	0.250863	0.235048	0.365233	0.381442	0.361936	Bacteria	Proteobacteria	Alphaproteobacteria	Acetobacterales	Acetobacteraceae
OTU000175	10	7	10	6	11	74	120	146	176	189	33	31	35	14	23	0.024845	0.017716	0.028019	0.015403	0.03469	0.248622	0.3376	0.329318	0.398849	0.455488	0.03469	0.081965	0.073601	0.078424	0.041397	0.054055	Bacteria	Patescibacteria	Parcubacteria
OTU000135	79	94	55	52	68	47	55	91	83	68	23	33	53	32	47	0.196273	0.237902	0.154105	0.133491	0.21445	0.157909	0.154733	0.20526	0.188093	0.163879	0.21445	0.057127	0.078349	0.118757	0.094621	0.110461	Bacteria	Proteobacteria	Gammaproteobacteria	Xanthomonadales	Rhodanobacteraceae	Rhodanobacter
OTU000151	39	47	30	37	39	49	45	53	64	112	76	55	80	80	73	0.096894	0.118951	0.084057	0.094984	0.122993	0.164628	0.1266	0.119547	0.145036	0.269919	0.122993	0.188768	0.130582	0.179256	0.236553	0.171567	Bacteria	Planctomycetes	Planctomycetacia	Isosphaerales	Isosphaeraceae	Singulisphaera
OTU000119	67	52	31	66	42	19	11	13	19	12	99	100	137	78	122	0.16646	0.131606	0.086859	0.169431	0.132455	0.063836	0.030947	0.029323	0.043058	0.02892	0.132455	0.245896	0.237423	0.306975	0.23064	0.286728	Bacteria	Proteobacteria	Gammaproteobacteria	KF-JG30-C25
OTU000173	86	98	45	64	58	39	28	32	33	53	67	63	81	53	62	0.213665	0.248026	0.126086	0.164296	0.182913	0.131031	0.078773	0.072179	0.074784	0.127729	0.182913	0.166414	0.149576	0.181496	0.156717	0.145714	Bacteria	Chloroflexi	Ktedonobacteria	Ktedonobacterales	JG30-KF-AS9
OTU000182	195	180	169	154	118	5	7	6	3	6	3	4	4	1	4	0.484472	0.455558	0.473522	0.395338	0.372134	0.016799	0.019693	0.013534	0.006799	0.01446	0.372134	0.007451	0.009497	0.008963	0.002957	0.009401	Bacteria	Chloroflexi	AD3
OTU000165	72	87	78	46	55	44	89	119	104	110	7	4	18	12	10	0.178882	0.220186	0.218549	0.118088	0.173452	0.14783	0.250387	0.268417	0.235683	0.265099	0.173452	0.017387	0.009497	0.040333	0.035483	0.023502	Bacteria	Verrucomicrobia	Verrucomicrobiae	Pedosphaerales	Pedosphaeraceae
OTU000043	86	65	64	72	49	12	29	17	9	16	83	47	113	83	102	0.213665	0.164507	0.179322	0.184833	0.15453	0.040317	0.081587	0.038345	0.020396	0.03856	0.15453	0.206155	0.111589	0.253199	0.245424	0.239724	Bacteria	Proteobacteria	Gammaproteobacteria	Xanthomonadales	Rhodanobacteraceae	Dyella
OTU000176	63	51	73	64	56	19	17	26	41	21	64	77	89	66	110	0.156522	0.129075	0.204539	0.164296	0.176606	0.063836	0.047827	0.058646	0.092914	0.05061	0.176606	0.158963	0.182815	0.199422	0.195157	0.258525	Bacteria	Actinobacteria	Thermoleophilia	Gaiellales
OTU000178	78	75	85	68	81	12	12	8	13	7	67	87	86	71	82	0.193789	0.189816	0.238162	0.174565	0.255448	0.040317	0.03376	0.018045	0.02946	0.01687	0.255448	0.166414	0.206558	0.1927	0.209941	0.192719	Bacteria	Actinobacteria	Thermoleophilia	Solirubrobacterales	Solirubrobacteraceae	Conexibacter
OTU000154	55	57	68	55	68	29	51	62	56	40	52	57	82	26	60	0.136646	0.14426	0.19053	0.141192	0.21445	0.097433	0.14348	0.139848	0.126906	0.096399	0.21445	0.129157	0.135331	0.183737	0.07688	0.141014	Bacteria	Acidobacteria	Acidobacteriia	Acidobacteriales	Acidobacteriaceae_Subgroup_1
OTU000190	37	32	26	31	20	37	68	86	110	100	54	57	62	41	45	0.091925	0.080988	0.07285	0.079581	0.063074	0.124311	0.191307	0.193982	0.24928	0.240999	0.063074	0.134125	0.135331	0.138923	0.121234	0.10576	Bacteria	Planctomycetes	Phycisphaerae	Tepidisphaerales	WD2101_soil_group
OTU000088	33	29	31	25	24	39	35	28	34	28	61	101	114	98	121	0.081988	0.073395	0.086859	0.064178	0.075688	0.131031	0.098467	0.063157	0.07705	0.06748	0.075688	0.151511	0.239797	0.255439	0.289778	0.284378	Bacteria	Proteobacteria	Alphaproteobacteria	Caulobacterales	Caulobacteraceae
OTU000184	24	14	20	13	11	57	90	149	131	170	30	21	29	23	14	0.059627	0.035432	0.056038	0.033373	0.03469	0.191507	0.2532	0.336085	0.29687	0.409698	0.03469	0.074514	0.049859	0.06498	0.068009	0.032903	Bacteria	Verrucomicrobia	Verrucomicrobiae	Pedosphaerales	Pedosphaeraceae
OTU000205	110	105	120	110	91	17	4	13	14	11	36	43	43	28	43	0.273292	0.265742	0.336229	0.282384	0.286985	0.057116	0.011253	0.029323	0.031727	0.02651	0.286985	0.089417	0.102092	0.09635	0.082794	0.10106	Bacteria
OTU000186	106	105	117	105	69	10	10	11	11	9	27	60	54	37	51	0.263354	0.265742	0.327823	0.269549	0.217604	0.033598	0.028133	0.024812	0.024928	0.02169	0.217604	0.067062	0.142454	0.120998	0.109406	0.119862	Bacteria	Proteobacteria	Alphaproteobacteria	Elsterales
OTU000203	14	22	15	24	17	47	130	136	147	103	19	32	33	12	30	0.034783	0.055679	0.042029	0.061611	0.053613	0.157909	0.365734	0.306762	0.333129	0.248229	0.053613	0.047192	0.075975	0.073943	0.035483	0.070507	Bacteria	Bacteroidetes	Bacteroidia	Chitinophagales	Chitinophagaceae
OTU000185	42	36	41	39	30	29	29	44	58	66	49	79	65	111	54	0.104348	0.091112	0.114878	0.100118	0.09461	0.097433	0.081587	0.099247	0.131439	0.159059	0.09461	0.121706	0.187564	0.145645	0.328218	0.126913	Bacteria	Planctomycetes	Planctomycetacia	Gemmatales	Gemmataceae
OTU000194	31	41	53	50	37	18	22	36	31	16	121	71	103	53	70	0.077019	0.103766	0.148501	0.128357	0.116686	0.060476	0.061893	0.081202	0.070252	0.03856	0.116686	0.300539	0.16857	0.230792	0.156717	0.164516	Bacteria	Nitrospirae	Nitrospira	Nitrospirales	Nitrospiraceae	Nitrospira	Nitrospira_sp
OTU000166	35	54	35	45	37	44	45	65	51	57	51	57	67	38	67	0.086957	0.136667	0.098067	0.115521	0.116686	0.14783	0.1266	0.146614	0.115575	0.137369	0.116686	0.126673	0.135331	0.150127	0.112363	0.157466	Bacteria	Acidobacteria	Acidobacteriia	Solibacterales	Solibacteraceae_Subgroup_3	Candidatus_Solibacter
OTU000015	16	13	9	18	9	42	59	104	115	132	74	83	29	27	17	0.039752	0.032901	0.025217	0.046208	0.028383	0.14111	0.165987	0.234583	0.260611	0.318118	0.028383	0.183801	0.197061	0.06498	0.079837	0.039954	Bacteria	Bacteroidetes	Bacteroidia	Cytophagales	Microscillaceae
OTU000202	59	49	52	42	49	40	42	61	66	49	47	47	54	33	53	0.146584	0.124013	0.145699	0.107819	0.15453	0.134391	0.11816	0.137592	0.149568	0.118089	0.15453	0.116738	0.111589	0.120998	0.097578	0.124562	Bacteria	Proteobacteria	Alphaproteobacteria	Rickettsiales	SM2D12
OTU000209	60	56	68	87	59	45	43	67	51	44	22	35	44	23	39	0.149068	0.141729	0.19053	0.22334	0.186067	0.151189	0.120973	0.151126	0.115575	0.106039	0.186067	0.054643	0.083098	0.098591	0.068009	0.091659	Bacteria	Actinobacteria	Actinobacteria	Micrococcales	Micrococcaceae	Sinomonas	Arthrobacter_sp_A26
OTU000212	52	48	31	45	27	40	33	47	38	48	51	79	65	85	54	0.129193	0.121482	0.086859	0.115521	0.085149	0.134391	0.09284	0.106013	0.086115	0.115679	0.085149	0.126673	0.187564	0.145645	0.251338	0.126913	Bacteria	Chloroflexi	Ktedonobacteria	Ktedonobacterales	JG30-KF-AS9
OTU000206	45	36	51	36	41	7	17	26	18	12	82	99	96	51	116	0.111801	0.091112	0.142897	0.092417	0.129301	0.023518	0.047827	0.058646	0.040791	0.02892	0.129301	0.203671	0.235048	0.215107	0.150803	0.272627	Bacteria	Actinobacteria	Actinobacteria	Frankiales
OTU000215	0	0	0	1	1	12	22	22	19	27	96	126	173	88	132	0	0	0	0.002567	0.003154	0.040317	0.061893	0.049623	0.043058	0.06507	0.003154	0.238444	0.299152	0.38764	0.260209	0.310231	Bacteria	Patescibacteria	Parcubacteria	Candidatus_Adlerbacteria
OTU000019	8	4	4	5	1	65	118	121	164	31	99	75	4	2	4	0.019876	0.010124	0.011208	0.012836	0.003154	0.218385	0.331974	0.272928	0.371655	0.07471	0.003154	0.245896	0.178067	0.008963	0.005914	0.009401	Bacteria	Patescibacteria	WS6_Dojkabacteria
OTU000191	20	16	17	33	12	29	31	32	38	33	70	93	101	68	111	0.049689	0.040494	0.047632	0.084715	0.037844	0.097433	0.087213	0.072179	0.086115	0.07953	0.037844	0.173866	0.220803	0.22631	0.20107	0.260876	Bacteria	Actinobacteria	Acidimicrobiia
OTU000216	87	90	37	73	54	30	44	34	37	55	37	20	32	25	41	0.216149	0.227779	0.10367	0.187401	0.170299	0.100793	0.123787	0.076691	0.083849	0.132549	0.170299	0.0919	0.047485	0.071702	0.073923	0.096359	Bacteria	Chloroflexi	Ktedonobacteria	Ktedonobacterales	JG30-KF-AS9
OTU000226	129	118	121	155	87	11	9	13	11	9	1	7	7	1	13	0.320497	0.298643	0.339031	0.397905	0.27437	0.036957	0.02532	0.029323	0.024928	0.02169	0.27437	0.002484	0.01662	0.015685	0.002957	0.030553	Bacteria	Acidobacteria	Acidobacteriia	Subgroup_2
OTU000025	19	35	21	22	23	39	52	138	126	92	50	54	3	5	12	0.047205	0.088581	0.05884	0.056477	0.072535	0.131031	0.146293	0.311274	0.285539	0.221719	0.072535	0.12419	0.128208	0.006722	0.014785	0.028203	Bacteria	Chloroflexi	Anaerolineae	SBR1031	A4b
OTU000157	8	7	13	12	7	107	103	123	132	93	18	6	12	29	19	0.019876	0.017716	0.036425	0.030806	0.022076	0.359495	0.289774	0.277439	0.299137	0.224129	0.022076	0.044708	0.014245	0.026888	0.085751	0.044654	Bacteria	Acidobacteria	Acidobacteriia	Solibacterales	Solibacteraceae_Subgroup_3	Bryobacter
OTU000227	22	11	10	26	16	11	18	24	15	23	128	96	89	86	109	0.054658	0.02784	0.028019	0.066745	0.050459	0.036957	0.05064	0.054135	0.033993	0.05543	0.050459	0.317926	0.227926	0.199422	0.254295	0.256175	Bacteria	Patescibacteria	Parcubacteria	Candidatus_Kaiserbacteria
OTU000144	1	1	1	4	1	42	73	203	197	125	9	11	0	3	2	0.002484	0.002531	0.002802	0.010269	0.003154	0.14111	0.205373	0.457888	0.446439	0.301248	0.003154	0.022354	0.026116	0	0.008871	0.0047	Bacteria	Patescibacteria	Parcubacteria	Candidatus_Nomurabacteria
OTU000214	140	100	72	95	121	5	3	6	3	3	29	26	22	22	24	0.347826	0.253088	0.201737	0.243877	0.381595	0.016799	0.00844	0.013534	0.006799	0.00723	0.381595	0.07203	0.06173	0.049295	0.065052	0.056406	Bacteria	Proteobacteria	Gammaproteobacteria	KF-JG30-C25
OTU000231	89	89	110	116	80	3	7	9	8	6	31	41	24	25	31	0.221118	0.225248	0.30821	0.297787	0.252294	0.010079	0.019693	0.0203	0.018129	0.01446	0.252294	0.076998	0.097343	0.053777	0.073923	0.072857	Bacteria	Gemmatimonadetes	Gemmatimonadetes	Gemmatimonadales	Gemmatimonadaceae	Gemmatimonas
OTU000237	121	121	135	137	90	14	8	7	7	5	5	4	4	2	2	0.300621	0.306236	0.378257	0.351697	0.283831	0.047037	0.022507	0.015789	0.015863	0.01205	0.283831	0.012419	0.009497	0.008963	0.005914	0.0047	Bacteria	Acidobacteria	Acidobacteriia	Subgroup_2
OTU000074	1	1	1	5	3	56	88	142	176	94	33	31	8	6	11	0.002484	0.002531	0.002802	0.012836	0.009461	0.188147	0.247573	0.320296	0.398849	0.226539	0.009461	0.081965	0.073601	0.017926	0.017742	0.025853	Bacteria	Bacteroidetes	Bacteroidia	Chitinophagales	Chitinophagaceae	Terrimonas
OTU000224	77	73	71	83	70	19	32	29	30	12	43	19	37	25	32	0.191304	0.184754	0.198935	0.213072	0.220758	0.063836	0.090027	0.065413	0.067986	0.02892	0.220758	0.106803	0.04511	0.082906	0.073923	0.075207	Bacteria	Proteobacteria	Deltaproteobacteria	Myxococcales	Polyangiaceae	Pajaroellobacter
OTU000189	15	29	17	23	16	32	66	97	113	100	33	29	30	18	32	0.037267	0.073395	0.047632	0.059044	0.050459	0.107512	0.18568	0.218794	0.256079	0.240999	0.050459	0.081965	0.068853	0.067221	0.053225	0.075207	Bacteria	Verrucomicrobia	Verrucomicrobiae	Opitutales	Opitutaceae	Opitutus
OTU000016	45	42	44	29	33	28	28	7	2	5	34	53	110	86	100	0.111801	0.106297	0.123284	0.074447	0.104071	0.094073	0.078773	0.015789	0.004532	0.01205	0.104071	0.084449	0.125834	0.246477	0.254295	0.235023	Bacteria	Proteobacteria	Alphaproteobacteria	Acetobacterales	Acetobacteraceae	Acidocella
OTU000229	86	56	67	85	54	9	1	2	7	5	47	79	61	29	51	0.213665	0.141729	0.187728	0.218206	0.170299	0.030238	0.002813	0.004511	0.015863	0.01205	0.170299	0.116738	0.187564	0.136682	0.085751	0.119862	Bacteria	Actinobacteria	Acidimicrobiia
OTU000149	59	54	55	61	37	19	23	23	18	14	75	34	58	47	54	0.146584	0.136667	0.154105	0.156595	0.116686	0.063836	0.064707	0.051879	0.040791	0.03374	0.116686	0.186284	0.080724	0.12996	0.138975	0.126913	Bacteria	Acidobacteria	Acidobacteriia	Acidobacteriales	Acidobacteriaceae_Subgroup_1	Granulicella
OTU000234	71	58	65	60	39	26	36	42	37	30	22	45	32	22	43	0.176398	0.146791	0.182124	0.154028	0.122993	0.087354	0.10128	0.094735	0.083849	0.0723	0.122993	0.054643	0.10684	0.071702	0.065052	0.10106	Bacteria	Acidobacteria	Acidobacteriia	Acidobacteriales	Acidobacteriaceae_Subgroup_1
OTU000245	70	271	75	84	94	1	3	0	0	1	1	0	16	0	3	0.173913	0.685868	0.210143	0.215639	0.296446	0.00336	0.00844	0	0	0.00241	0.296446	0.002484	0	0.035851	0	0.007051	Bacteria	Cyanobacteria	Oxyphotobacteria
OTU000239	94	100	98	88	74	4	4	4	7	1	32	17	48	15	31	0.23354	0.253088	0.274587	0.225907	0.233372	0.013439	0.011253	0.009022	0.015863	0.00241	0.233372	0.079481	0.040362	0.107553	0.044354	0.072857	Bacteria	Proteobacteria	Gammaproteobacteria	Diplorickettsiales	Diplorickettsiaceae	Aquicella
OTU000236	32	23	14	35	29	13	16	27	17	25	68	79	93	76	67	0.079503	0.05821	0.039227	0.08985	0.091457	0.043677	0.045013	0.060901	0.038525	0.06025	0.091457	0.168898	0.187564	0.208385	0.224726	0.157466	Bacteria	Chloroflexi	Ktedonobacteria	Ktedonobacterales	JG30-KF-AS9
OTU000244	16	16	4	9	12	41	56	79	58	80	35	34	59	41	66	0.039752	0.040494	0.011208	0.023104	0.037844	0.13775	0.157547	0.178193	0.131439	0.192799	0.037844	0.086933	0.080724	0.132201	0.121234	0.155115	Bacteria	Planctomycetes	Phycisphaerae	Tepidisphaerales	WD2101_soil_group
OTU000113	43	44	52	35	18	17	17	9	10	9	77	53	74	69	67	0.106832	0.111359	0.145699	0.08985	0.056766	0.057116	0.047827	0.0203	0.022662	0.02169	0.056766	0.191252	0.125834	0.165811	0.204027	0.157466	Bacteria	Actinobacteria	Actinobacteria	Frankiales	Acidothermaceae	Acidothermus
OTU000099	24	10	12	11	16	73	80	104	94	98	18	18	12	9	8	0.059627	0.025309	0.033623	0.028238	0.050459	0.245263	0.225067	0.234583	0.213022	0.236179	0.050459	0.044708	0.042736	0.026888	0.026612	0.018802	Bacteria	Acidobacteria	Acidobacteriia	Solibacterales	Solibacteraceae_Subgroup_3	Paludibaculum
OTU000259	11	11	19	5	11	71	63	75	91	58	25	41	24	38	38	0.027329	0.02784	0.053236	0.012836	0.03469	0.238543	0.17724	0.16917	0.206223	0.139779	0.03469	0.062095	0.097343	0.053777	0.112363	0.089309	Bacteria	Firmicutes	Bacilli	Bacillales	Alicyclobacillaceae	Alicyclobacillus
OTU000250	13	18	6	7	5	29	38	39	65	33	75	71	83	23	74	0.032298	0.045556	0.016811	0.01797	0.015768	0.097433	0.106907	0.087969	0.147302	0.07953	0.015768	0.186284	0.16857	0.185978	0.068009	0.173917	Bacteria	Patescibacteria	Saccharimonadia	Saccharimonadales
OTU000024	27	14	20	14	14	48	62	69	73	98	52	73	6	4	4	0.067081	0.035432	0.056038	0.03594	0.044152	0.161269	0.174427	0.155637	0.165432	0.236179	0.044152	0.129157	0.173318	0.013444	0.011828	0.009401	Bacteria	Planctomycetes	Phycisphaerae	Phycisphaerales	Phycisphaeraceae	SM1A02
OTU000249	36	46	16	34	53	15	15	14	16	28	55	62	46	68	70	0.089441	0.11642	0.04483	0.087282	0.167145	0.050396	0.0422	0.031578	0.036259	0.06748	0.167145	0.136609	0.147202	0.103072	0.20107	0.164516	Bacteria	Chloroflexi	Ktedonobacteria	Ktedonobacterales	JG30-KF-AS9
OTU000256	53	49	40	32	25	9	20	34	24	20	47	48	75	39	58	0.131677	0.124013	0.112076	0.082148	0.078842	0.030238	0.056267	0.076691	0.054388	0.0482	0.078842	0.116738	0.113963	0.168052	0.11532	0.136313	Bacteria	Gemmatimonadetes	Gemmatimonadetes	Gemmatimonadales	Gemmatimonadaceae
OTU000050	20	20	20	19	14	24	27	21	18	25	39	62	112	60	89	0.049689	0.050618	0.056038	0.048775	0.044152	0.080634	0.07596	0.047368	0.040791	0.06025	0.044152	0.096868	0.147202	0.250958	0.177415	0.209171	Bacteria	Proteobacteria	Alphaproteobacteria	Caulobacterales	Caulobacteraceae
OTU000107	1	5	4	4	2	51	89	163	115	83	18	22	2	6	5	0.002484	0.012654	0.011208	0.010269	0.006307	0.171348	0.250387	0.367664	0.260611	0.200029	0.006307	0.044708	0.052233	0.004481	0.017742	0.011751	Bacteria	Bacteroidetes	Bacteroidia	Chitinophagales	Chitinophagaceae	Terrimonas
OTU000038	20	21	28	26	19	16	22	10	11	11	55	71	92	60	103	0.049689	0.053148	0.078453	0.066745	0.05992	0.053756	0.061893	0.022556	0.024928	0.02651	0.05992	0.136609	0.16857	0.206144	0.177415	0.242074	Bacteria	Proteobacteria	Alphaproteobacteria	Acetobacterales	Acetobacteraceae	Acidisoma
OTU000254	57	51	63	55	47	40	56	55	53	39	14	15	12	0	8	0.141615	0.129075	0.17652	0.141192	0.148223	0.134391	0.157547	0.124058	0.120108	0.093989	0.148223	0.034773	0.035613	0.026888	0	0.018802	Bacteria	Acidobacteria	Acidobacteriia	Solibacterales	Solibacteraceae_Subgroup_3	Candidatus_Solibacter
OTU000268	56	50	51	59	46	36	39	44	44	30	26	20	27	18	13	0.13913	0.126544	0.142897	0.151461	0.145069	0.120951	0.10972	0.099247	0.099712	0.0723	0.145069	0.064579	0.047485	0.060499	0.053225	0.030553	Bacteria	Chloroflexi	Ktedonobacteria	Ktedonobacterales	Ktedonobacteraceae	FCPS473
OTU000162	5	7	7	11	7	2	2	3	5	3	142	88	106	73	96	0.012422	0.017716	0.019613	0.028238	0.022076	0.00672	0.005627	0.006767	0.011331	0.00723	0.022076	0.352699	0.208932	0.237514	0.215855	0.225622	Bacteria	Actinobacteria	Thermoleophilia	Solirubrobacterales	Solirubrobacteraceae
OTU000243	58	54	55	53	55	6	12	15	15	8	50	38	48	36	49	0.144099	0.136667	0.154105	0.136058	0.173452	0.020159	0.03376	0.033834	0.033993	0.01928	0.173452	0.12419	0.090221	0.107553	0.106449	0.115161	Bacteria	Proteobacteria	Alphaproteobacteria	Acetobacterales	Acetobacteraceae
OTU000273	10	18	8	8	7	54	80	98	91	125	6	5	18	9	10	0.024845	0.045556	0.022415	0.020537	0.022076	0.181427	0.225067	0.221049	0.206223	0.301248	0.022076	0.014903	0.011871	0.040333	0.026612	0.023502	Bacteria	Patescibacteria	Parcubacteria
OTU000274	65	46	42	40	43	28	34	32	36	25	25	29	36	25	28	0.161491	0.11642	0.11768	0.102685	0.135608	0.094073	0.095653	0.072179	0.081583	0.06025	0.135608	0.062095	0.068853	0.080665	0.073923	0.065806	Bacteria	Acidobacteria	Acidobacteriia	Acidobacteriales
OTU000282	72	89	79	51	64	6	6	13	6	11	33	20	31	17	34	0.178882	0.225248	0.221351	0.130924	0.201835	0.020159	0.01688	0.029323	0.013597	0.02651	0.201835	0.081965	0.047485	0.069462	0.050268	0.079908	Bacteria
OTU000285	1	1	7	1	1	46	75	102	99	101	12	11	30	13	32	0.002484	0.002531	0.019613	0.002567	0.003154	0.154549	0.211	0.230072	0.224352	0.243409	0.003154	0.029806	0.026116	0.067221	0.03844	0.075207	Bacteria	Chlamydiae	Chlamydiae	Chlamydiales	cvE6
OTU000291	16	37	3	56	22	6	9	10	5	11	80	88	95	50	44	0.039752	0.093642	0.008406	0.143759	0.069381	0.020159	0.02532	0.022556	0.011331	0.02651	0.069381	0.198703	0.208932	0.212866	0.147846	0.10341	Archaea	Thaumarchaeota	Nitrososphaeria	Nitrosotaleales	Nitrosotaleaceae
OTU000217	29	44	19	38	10	26	18	36	28	24	40	59	63	46	50	0.07205	0.111359	0.053236	0.097551	0.031537	0.087354	0.05064	0.081202	0.063453	0.05784	0.031537	0.099352	0.140079	0.141164	0.136018	0.117512	Bacteria	Actinobacteria	Actinobacteria	Micromonosporales	Micromonosporaceae
OTU000023	17	29	22	29	6	40	32	44	37	121	105	34	4	4	2	0.042236	0.073395	0.061642	0.074447	0.018922	0.134391	0.090027	0.099247	0.083849	0.291608	0.018922	0.260798	0.080724	0.008963	0.011828	0.0047	Bacteria	Planctomycetes	Phycisphaerae	Phycisphaerales	Phycisphaeraceae	SM1A02
OTU000199	31	31	37	35	24	6	11	13	10	13	51	66	86	61	51	0.077019	0.078457	0.10367	0.08985	0.075688	0.020159	0.030947	0.029323	0.022662	0.03133	0.075688	0.126673	0.156699	0.1927	0.180372	0.119862	Bacteria	Proteobacteria	Gammaproteobacteria	JG36-TzT-191
OTU000275	22	19	15	17	9	42	46	72	61	50	32	39	43	26	31	0.054658	0.048087	0.042029	0.043641	0.028383	0.14111	0.129413	0.162404	0.138237	0.120499	0.028383	0.079481	0.092595	0.09635	0.07688	0.072857	Bacteria	Gemmatimonadetes	Gemmatimonadetes	Gemmatimonadales	Gemmatimonadaceae	Gemmatimonas
OTU000262	8	3	1	4	1	50	77	106	107	85	15	13	25	9	11	0.019876	0.007593	0.002802	0.010269	0.003154	0.167988	0.216627	0.239094	0.242482	0.204849	0.003154	0.037257	0.030865	0.056017	0.026612	0.025853	Bacteria	Proteobacteria	Alphaproteobacteria	Micropepsales	Micropepsaceae	Micropepsis
OTU000087	7	6	10	9	4	76	73	109	78	71	26	22	7	7	8	0.017391	0.015185	0.028019	0.023104	0.012615	0.255342	0.205373	0.245861	0.176763	0.171109	0.012615	0.064579	0.052233	0.015685	0.020698	0.018802	Bacteria	Proteobacteria	Gammaproteobacteria	Betaproteobacteriales	Nitrosomonadaceae	IS-44
OTU000295	29	33	39	35	31	4	10	18	8	20	55	68	52	46	60	0.07205	0.083519	0.109274	0.08985	0.097764	0.013439	0.028133	0.040601	0.018129	0.0482	0.097764	0.136609	0.161447	0.116516	0.136018	0.141014	Bacteria	Actinobacteria	Thermoleophilia	Solirubrobacterales	Solirubrobacteraceae	Conexibacter
OTU000284	4	9	11	10	9	33	48	75	67	67	32	21	51	20	49	0.009938	0.022778	0.030821	0.025671	0.028383	0.110872	0.13504	0.16917	0.151834	0.161469	0.028383	0.079481	0.049859	0.114275	0.059138	0.115161	Bacteria	Patescibacteria	Saccharimonadia	Saccharimonadales
OTU000286	65	80	66	69	61	15	21	18	13	11	15	21	22	13	15	0.161491	0.20247	0.184926	0.177132	0.192374	0.050396	0.05908	0.040601	0.02946	0.02651	0.192374	0.037257	0.049859	0.049295	0.03844	0.035253	Bacteria	Acidobacteria	Acidobacteriia	Acidobacteriales	Koribacteraceae	Candidatus_Koribacter
OTU000288	23	15	18	21	13	23	29	18	27	33	46	50	50	95	41	0.057143	0.037963	0.050434	0.05391	0.040998	0.077275	0.081587	0.040601	0.061187	0.07953	0.040998	0.114254	0.118711	0.112035	0.280907	0.096359	Bacteria	Planctomycetes	Planctomycetacia	Gemmatales	Gemmataceae
OTU000210	5	15	15	15	6	38	42	40	83	70	20	39	38	22	51	0.012422	0.037963	0.042029	0.038507	0.018922	0.127671	0.11816	0.090224	0.188093	0.168699	0.018922	0.049676	0.092595	0.085146	0.065052	0.119862	Bacteria	Verrucomicrobia	Verrucomicrobiae	Chthoniobacterales	Chthoniobacteraceae	Chthoniobacter
OTU000297	4	3	3	0	1	59	100	103	109	81	8	5	9	4	6	0.009938	0.007593	0.008406	0	0.003154	0.198226	0.281334	0.232327	0.247014	0.195209	0.003154	0.01987	0.011871	0.020166	0.011828	0.014101	Bacteria	Proteobacteria	Gammaproteobacteria	Betaproteobacteriales	Burkholderiaceae	Massilia	Massilia_timonae
OTU000080	9	10	6	9	2	42	46	117	66	88	24	22	2	40	3	0.02236	0.025309	0.016811	0.023104	0.006307	0.14111	0.129413	0.263906	0.149568	0.212079	0.006307	0.059611	0.052233	0.004481	0.118277	0.007051	Bacteria	Chloroflexi	Anaerolineae	SBR1031	A4b
OTU000311	45	26	38	35	20	9	1	5	1	4	41	70	75	43	72	0.111801	0.065803	0.106472	0.08985	0.063074	0.030238	0.002813	0.011278	0.002266	0.00964	0.063074	0.101836	0.166196	0.168052	0.127147	0.169217	Bacteria	Patescibacteria	Saccharimonadia	Saccharimonadales
OTU000302	51	61	43	44	46	3	19	25	19	10	47	18	36	15	47	0.126708	0.154383	0.120482	0.112954	0.145069	0.010079	0.053453	0.05639	0.043058	0.0241	0.145069	0.116738	0.042736	0.080665	0.044354	0.110461	Bacteria	Patescibacteria	Saccharimonadia	Saccharimonadales
OTU000301	9	21	8	10	6	60	72	76	60	66	11	23	23	14	24	0.02236	0.053148	0.022415	0.025671	0.018922	0.201586	0.20256	0.171426	0.135971	0.159059	0.018922	0.027322	0.054607	0.051536	0.041397	0.056406	Bacteria	Proteobacteria	Gammaproteobacteria	Xanthomonadales	Rhodanobacteraceae	Frateuria
OTU000316	66	86	42	59	56	2	1	3	8	0	25	46	36	28	25	0.163975	0.217655	0.11768	0.151461	0.176606	0.00672	0.002813	0.006767	0.018129	0	0.176606	0.062095	0.109214	0.080665	0.082794	0.058756	Bacteria
OTU000307	0	2	1	2	1	31	52	66	63	94	26	40	37	26	41	0	0.005062	0.002802	0.005134	0.003154	0.104153	0.146293	0.14887	0.14277	0.226539	0.003154	0.064579	0.094969	0.082906	0.07688	0.096359	Bacteria	Patescibacteria	Parcubacteria
OTU000289	1	6	1	1	4	70	82	101	88	114	4	5	0	0	2	0.002484	0.015185	0.002802	0.002567	0.012615	0.235183	0.230693	0.227816	0.199424	0.274739	0.012615	0.009935	0.011871	0	0	0.0047	Bacteria	Actinobacteria	Actinobacteria	Micrococcales	Micrococcaceae
OTU000299	49	39	50	48	34	13	14	25	13	9	35	29	44	24	53	0.121739	0.098704	0.140095	0.123222	0.107225	0.043677	0.039387	0.05639	0.02946	0.02169	0.107225	0.086933	0.068853	0.098591	0.070966	0.124562	Bacteria	Patescibacteria	Parcubacteria
OTU000272	7	7	3	3	6	44	74	82	76	65	11	33	29	18	20	0.017391	0.017716	0.008406	0.007701	0.018922	0.14783	0.208187	0.18496	0.17223	0.156649	0.018922	0.027322	0.078349	0.06498	0.053225	0.047005	Bacteria	Bacteroidetes	Bacteroidia	Chitinophagales	Chitinophagaceae
OTU000303	10	14	3	4	7	3	0	7	4	3	79	78	116	68	79	0.024845	0.035432	0.008406	0.010269	0.022076	0.010079	0	0.015789	0.009065	0.00723	0.022076	0.19622	0.18519	0.259921	0.20107	0.185668	Bacteria	Patescibacteria	Saccharimonadia	Saccharimonadales
OTU000148	5	10	13	13	7	27	37	67	75	100	19	17	41	20	14	0.012422	0.025309	0.036425	0.033373	0.022076	0.090714	0.104093	0.151126	0.169964	0.240999	0.022076	0.047192	0.040362	0.091869	0.059138	0.032903	Bacteria	Verrucomicrobia	Verrucomicrobiae	Opitutales	Opitutaceae	Lacunisphaera
OTU000223	0	0	1	1	0	64	82	100	114	82	5	5	5	1	3	0	0	0.002802	0.002567	0	0.215025	0.230693	0.225561	0.258345	0.197619	0	0.012419	0.011871	0.011203	0.002957	0.007051	Bacteria	Bacteroidetes	Bacteroidia	Chitinophagales	Chitinophagaceae	Terrimonas
OTU000321	0	0	1	0	1	68	69	97	94	101	7	6	7	3	8	0	0	0.002802	0	0.003154	0.228464	0.19412	0.218794	0.213022	0.243409	0.003154	0.017387	0.014245	0.015685	0.008871	0.018802	Bacteria	Chlamydiae	Chlamydiae	Chlamydiales	Simkaniaceae
OTU000310	50	73	37	53	61	0	6	14	13	13	25	32	29	22	31	0.124224	0.184754	0.10367	0.136058	0.192374	0	0.01688	0.031578	0.02946	0.03133	0.192374	0.062095	0.075975	0.06498	0.065052	0.072857	Bacteria	Bacteroidetes	Bacteroidia	Cytophagales	Microscillaceae
OTU000315	45	29	18	41	32	17	24	41	29	20	40	27	36	12	46	0.111801	0.073395	0.050434	0.105252	0.100918	0.057116	0.06752	0.09248	0.065719	0.0482	0.100918	0.099352	0.064104	0.080665	0.035483	0.108111	Bacteria	Patescibacteria	Saccharimonadia	Saccharimonadales
OTU000331	109	102	48	115	70	4	2	1	0	1	0	0	1	1	1	0.270807	0.258149	0.134491	0.29522	0.220758	0.013439	0.005627	0.002256	0	0.00241	0.220758	0	0	0.002241	0.002957	0.00235	Bacteria	Chloroflexi	Ktedonobacteria	Ktedonobacterales	Ktedonobacteraceae
OTU000323	19	26	9	15	19	40	45	28	43	36	35	30	33	42	30	0.047205	0.065803	0.025217	0.038507	0.05992	0.134391	0.1266	0.063157	0.097446	0.08676	0.05992	0.086933	0.071227	0.073943	0.124191	0.070507	Bacteria	Firmicutes	Bacilli	Bacillales	Alicyclobacillaceae	Alicyclobacillus
OTU000332	30	26	31	25	25	7	3	9	8	8	62	51	61	41	62	0.074534	0.065803	0.086859	0.064178	0.078842	0.023518	0.00844	0.0203	0.018129	0.01928	0.078842	0.153995	0.121085	0.136682	0.121234	0.145714	Bacteria	Patescibacteria	Saccharimonadia	Saccharimonadales
OTU000344	16	23	20	19	17	26	22	51	38	47	31	29	43	23	43	0.039752	0.05821	0.056038	0.048775	0.053613	0.087354	0.061893	0.115036	0.086115	0.113269	0.053613	0.076998	0.068853	0.09635	0.068009	0.10106	Bacteria	Patescibacteria	Parcubacteria
OTU000335	60	51	50	43	47	7	5	6	6	6	27	47	37	23	32	0.149068	0.129075	0.140095	0.110387	0.148223	0.023518	0.014067	0.013534	0.013597	0.01446	0.148223	0.067062	0.111589	0.082906	0.068009	0.075207	Bacteria
OTU000345	18	10	16	29	14	35	42	71	63	42	15	21	23	15	31	0.04472	0.025309	0.04483	0.074447	0.044152	0.117592	0.11816	0.160148	0.14277	0.101219	0.044152	0.037257	0.049859	0.051536	0.044354	0.072857	Bacteria	Bacteroidetes	Bacteroidia	Chitinophagales	Chitinophagaceae
OTU000258	2	0	1	2	0	90	69	92	103	70	8	1	2	2	2	0.004969	0	0.002802	0.005134	0	0.302379	0.19412	0.207516	0.233417	0.168699	0	0.01987	0.002374	0.004481	0.005914	0.0047	Bacteria	Acidobacteria	Blastocatellia_Subgroup_4	Blastocatellales	Blastocatellaceae	Stenotrophobacter
OTU000279	11	6	8	1	4	39	45	71	103	108	6	10	10	11	11	0.027329	0.015185	0.022415	0.002567	0.012615	0.131031	0.1266	0.160148	0.233417	0.260279	0.012615	0.014903	0.023742	0.022407	0.032526	0.025853	Bacteria	Verrucomicrobia	Verrucomicrobiae	Opitutales	Opitutaceae	Opitutus
OTU000306	42	63	55	46	52	6	8	19	33	14	23	22	26	8	25	0.104348	0.159445	0.154105	0.118088	0.163991	0.020159	0.022507	0.042856	0.074784	0.03374	0.163991	0.057127	0.052233	0.058258	0.023655	0.058756	Bacteria	Proteobacteria	Alphaproteobacteria	Rhizobiales	KF-JG30-B3
OTU000330	39	38	62	40	33	1	1	6	2	1	39	41	60	30	49	0.096894	0.096173	0.173718	0.102685	0.104071	0.00336	0.002813	0.013534	0.004532	0.00241	0.104071	0.096868	0.097343	0.134442	0.088708	0.115161	Bacteria	Patescibacteria	Parcubacteria
OTU000298	35	15	22	42	30	12	8	17	16	14	38	50	56	44	42	0.086957	0.037963	0.061642	0.107819	0.09461	0.040317	0.022507	0.038345	0.036259	0.03374	0.09461	0.094384	0.118711	0.125479	0.130104	0.09871	Bacteria	Actinobacteria	Actinobacteria	Corynebacteriales	Mycobacteriaceae	Mycobacterium
OTU000325	43	42	29	24	23	7	10	9	8	9	47	42	58	37	49	0.106832	0.106297	0.081255	0.061611	0.072535	0.023518	0.028133	0.0203	0.018129	0.02169	0.072535	0.116738	0.099717	0.12996	0.109406	0.115161	Bacteria	Actinobacteria	Acidimicrobiia
OTU000337	8	7	3	4	5	4	5	9	5	16	66	105	46	70	84	0.019876	0.017716	0.008406	0.010269	0.015768	0.013439	0.014067	0.0203	0.011331	0.03856	0.015768	0.16393	0.249294	0.103072	0.206984	0.197419	Bacteria	Patescibacteria	Parcubacteria	Candidatus_Kaiserbacteria
OTU000233	12	19	13	28	8	30	42	44	63	51	21	22	31	18	30	0.029814	0.048087	0.036425	0.07188	0.025229	0.100793	0.11816	0.099247	0.14277	0.122909	0.025229	0.05216	0.052233	0.069462	0.053225	0.070507	Bacteria	Proteobacteria	Alphaproteobacteria	Caulobacterales	Caulobacteraceae	Phenylobacterium
OTU000355	52	44	53	62	47	3	4	7	7	3	27	32	30	18	42	0.129193	0.111359	0.148501	0.159162	0.148223	0.010079	0.011253	0.015789	0.015863	0.00723	0.148223	0.067062	0.075975	0.067221	0.053225	0.09871	Bacteria
OTU000322	29	14	22	20	15	0	0	3	6	3	82	64	73	41	58	0.07205	0.035432	0.061642	0.051343	0.047305	0	0	0.006767	0.013597	0.00723	0.047305	0.203671	0.15195	0.163571	0.121234	0.136313	Bacteria	Patescibacteria	Saccharimonadia	Saccharimonadales
OTU000327	33	38	25	24	34	13	19	39	19	30	30	31	32	33	30	0.081988	0.096173	0.070048	0.061611	0.107225	0.043677	0.053453	0.087969	0.043058	0.0723	0.107225	0.074514	0.073601	0.071702	0.097578	0.070507	Bacteria	Chloroflexi	Ktedonobacteria	Ktedonobacterales	JG30-KF-AS9
OTU000030	19	14	16	17	26	17	49	45	34	31	103	46	4	5	2	0.047205	0.035432	0.04483	0.043641	0.081996	0.057116	0.137853	0.101502	0.07705	0.07471	0.081996	0.255831	0.109214	0.008963	0.014785	0.0047	Bacteria	Proteobacteria	Gammaproteobacteria	Betaproteobacteriales	Burkholderiaceae	Pusillimonas
OTU000097	8	9	5	8	4	6	13	8	5	6	45	78	82	47	103	0.019876	0.022778	0.01401	0.020537	0.012615	0.020159	0.036573	0.018045	0.011331	0.01446	0.012615	0.111771	0.18519	0.183737	0.138975	0.242074	Bacteria	Proteobacteria	Alphaproteobacteria	Rhizobiales	Beijerinckiaceae
OTU000198	6	4	4	4	0	16	30	28	31	22	50	58	61	45	68	0.014907	0.010124	0.011208	0.010269	0	0.053756	0.0844	0.063157	0.070252	0.05302	0	0.12419	0.137705	0.136682	0.133061	0.159816	Bacteria	Proteobacteria	Alphaproteobacteria	Micropepsales	Micropepsaceae
OTU000340	15	14	22	25	29	3	4	10	7	6	50	75	52	39	76	0.037267	0.035432	0.061642	0.064178	0.091457	0.010079	0.011253	0.022556	0.015863	0.01446	0.091457	0.12419	0.178067	0.116516	0.11532	0.178618	Bacteria	Patescibacteria	Saccharimonadia	Saccharimonadales
OTU000092	8	7	11	9	6	34	35	59	90	74	38	31	11	7	5	0.019876	0.017716	0.030821	0.023104	0.018922	0.114232	0.098467	0.133081	0.203957	0.178339	0.018922	0.094384	0.073601	0.024648	0.020698	0.011751	Bacteria	Proteobacteria	Gammaproteobacteria	R7C24
OTU000357	79	76	60	63	39	2	1	3	4	2	21	22	19	12	20	0.196273	0.192347	0.168114	0.161729	0.122993	0.00672	0.002813	0.006767	0.009065	0.00482	0.122993	0.05216	0.052233	0.042573	0.035483	0.047005	Bacteria	Patescibacteria	Saccharimonadia	Saccharimonadales
OTU000342	45	31	29	24	26	20	24	36	28	23	20	27	28	33	26	0.111801	0.078457	0.081255	0.061611	0.081996	0.067195	0.06752	0.081202	0.063453	0.05543	0.081996	0.049676	0.064104	0.062739	0.097578	0.061106	Bacteria	Acidobacteria	Acidobacteriia	Solibacterales	Solibacteraceae_Subgroup_3	Candidatus_Solibacter
OTU000368	78	53	34	65	53	16	8	15	21	14	19	7	8	19	10	0.193789	0.134136	0.095265	0.166863	0.167145	0.053756	0.022507	0.033834	0.04759	0.03374	0.167145	0.047192	0.01662	0.017926	0.056181	0.023502	Bacteria	Chloroflexi	Ktedonobacteria	Ktedonobacterales	Ktedonobacteraceae	1921-02-01
OTU000230	22	19	36	14	29	16	19	12	20	24	27	52	38	33	56	0.054658	0.048087	0.100869	0.03594	0.091457	0.053756	0.053453	0.027067	0.045324	0.05784	0.091457	0.067062	0.12346	0.085146	0.097578	0.131613	Bacteria	Planctomycetes	Planctomycetacia	Isosphaerales	Isosphaeraceae
OTU000358	3	3	5	1	1	1	1	11	3	4	96	67	82	40	99	0.007453	0.007593	0.01401	0.002567	0.003154	0.00336	0.002813	0.024812	0.006799	0.00964	0.003154	0.238444	0.159073	0.183737	0.118277	0.232673	Bacteria	Patescibacteria	Saccharimonadia	Saccharimonadales
OTU000193	31	30	25	28	34	7	12	7	5	2	57	41	56	37	42	0.077019	0.075926	0.070048	0.07188	0.107225	0.023518	0.03376	0.015789	0.011331	0.00482	0.107225	0.141576	0.097343	0.125479	0.109406	0.09871	Bacteria	Bacteroidetes	Bacteroidia	Sphingobacteriales	CWT_CU03-E12
OTU000264	12	17	15	18	10	5	5	5	6	8	49	64	76	42	82	0.029814	0.043025	0.042029	0.046208	0.031537	0.016799	0.014067	0.011278	0.013597	0.01928	0.031537	0.121706	0.15195	0.170293	0.124191	0.192719	Bacteria	Actinobacteria	Acidimicrobiia	IMCC26256
OTU000037	18	10	21	14	7	14	16	2	1	4	87	30	60	32	96	0.04472	0.025309	0.05884	0.03594	0.022076	0.047037	0.045013	0.004511	0.002266	0.00964	0.022076	0.21609	0.071227	0.134442	0.094621	0.225622	Bacteria	Proteobacteria	Gammaproteobacteria	Betaproteobacteriales	Burkholderiaceae	Burkholderia-Caballeronia-Paraburkholderia	Paraburkholderia_kururiensis_subsp_kururiensis
OTU000366	5	14	5	12	18	4	3	5	6	3	58	73	109	41	56	0.012422	0.035432	0.01401	0.030806	0.056766	0.013439	0.00844	0.011278	0.013597	0.00723	0.056766	0.14406	0.173318	0.244236	0.121234	0.131613	Bacteria	Patescibacteria	Parcubacteria	Candidatus_Adlerbacteria
OTU000377	1	2	2	1	0	0	0	2	2	5	79	78	97	60	82	0.002484	0.005062	0.005604	0.002567	0	0	0	0.004511	0.004532	0.01205	0	0.19622	0.18519	0.217347	0.177415	0.192719	Bacteria	Patescibacteria	Saccharimonadia	Saccharimonadales
OTU000376	3	4	7	2	4	40	69	70	88	70	5	9	16	10	9	0.007453	0.010124	0.019613	0.005134	0.012615	0.134391	0.19412	0.157892	0.199424	0.168699	0.012615	0.012419	0.021368	0.035851	0.029569	0.021152	Bacteria	Patescibacteria	Parcubacteria	Candidatus_Jorgensenbacteria	Candidatus_Adlerbacteria_bacterium_GW2011_GWC1_50_9
OTU000200	8	12	8	16	11	16	21	16	26	19	53	46	46	49	57	0.019876	0.030371	0.022415	0.041074	0.03469	0.053756	0.05908	0.03609	0.058921	0.04579	0.03469	0.131641	0.109214	0.103072	0.144889	0.133963	Bacteria	Proteobacteria	Alphaproteobacteria	Micropepsales	Micropepsaceae
OTU000039	9	7	9	22	5	53	44	78	66	58	23	24	2	2	1	0.02236	0.017716	0.025217	0.056477	0.015768	0.178067	0.123787	0.175937	0.149568	0.139779	0.015768	0.057127	0.056981	0.004481	0.005914	0.00235	Bacteria	Bacteroidetes	Bacteroidia	Cytophagales	Microscillaceae	Ohtaekwangia
OTU000339	1	0	0	1	0	11	33	102	62	181	1	2	2	1	6	0.002484	0	0	0.002567	0	0.036957	0.09284	0.230072	0.140504	0.436208	0	0.002484	0.004748	0.004481	0.002957	0.014101	Bacteria	Proteobacteria	Gammaproteobacteria	Pseudomonadales	Pseudomonadaceae	Pseudomonas
OTU000305	53	14	10	17	15	15	21	20	21	46	31	36	26	25	50	0.131677	0.035432	0.028019	0.043641	0.047305	0.050396	0.05908	0.045112	0.04759	0.110859	0.047305	0.076998	0.085472	0.058258	0.073923	0.117512	Bacteria	Patescibacteria	Parcubacteria	Candidatus_Nomurabacteria
OTU000378	55	62	28	39	61	8	11	7	3	18	29	20	16	21	21	0.136646	0.156914	0.078453	0.100118	0.192374	0.026878	0.030947	0.015789	0.006799	0.04338	0.192374	0.07203	0.047485	0.035851	0.062095	0.049355	Bacteria	Chloroflexi	Ktedonobacteria	Ktedonobacterales	Ktedonobacteraceae
OTU000374	19	6	14	7	12	4	12	6	8	5	52	74	88	35	55	0.047205	0.015185	0.039227	0.01797	0.037844	0.013439	0.03376	0.013534	0.018129	0.01205	0.037844	0.129157	0.175693	0.197181	0.103492	0.129263	Bacteria	Patescibacteria	Saccharimonadia	Saccharimonadales
OTU000343	21	21	18	26	15	10	6	14	13	7	47	43	55	48	51	0.052174	0.053148	0.050434	0.066745	0.047305	0.033598	0.01688	0.031578	0.02946	0.01687	0.047305	0.116738	0.102092	0.123238	0.141932	0.119862	Bacteria	Actinobacteria	Actinobacteria	Corynebacteriales	Mycobacteriaceae	Mycobacterium
OTU000373	5	10	18	11	11	1	3	2	4	4	48	87	108	32	49	0.012422	0.025309	0.050434	0.028238	0.03469	0.00336	0.00844	0.004511	0.009065	0.00964	0.03469	0.119222	0.206558	0.241995	0.094621	0.115161	Bacteria	Patescibacteria	Saccharimonadia	Saccharimonadales
OTU000365	0	2	0	0	2	29	55	81	75	93	9	20	9	10	6	0	0.005062	0	0	0.006307	0.097433	0.154733	0.182704	0.169964	0.224129	0.006307	0.022354	0.047485	0.020166	0.029569	0.014101	Bacteria	Chlamydiae	Chlamydiae	Chlamydiales	cvE6
OTU000386	9	14	17	14	10	6	3	8	9	9	55	56	82	30	66	0.02236	0.035432	0.047632	0.03594	0.031537	0.020159	0.00844	0.018045	0.020396	0.02169	0.031537	0.136609	0.132957	0.183737	0.088708	0.155115	Bacteria	Actinobacteria	Thermoleophilia	Gaiellales
OTU000394	81	79	77	71	51	5	7	3	4	5	1	1	1	0	2	0.201242	0.199939	0.215747	0.182266	0.160838	0.016799	0.019693	0.006767	0.009065	0.01205	0.160838	0.002484	0.002374	0.002241	0	0.0047	Bacteria	Acidobacteria	Acidobacteriia	Subgroup_13
OTU000380	43	26	21	34	34	5	10	9	13	14	46	31	31	21	49	0.106832	0.065803	0.05884	0.087282	0.107225	0.016799	0.028133	0.0203	0.02946	0.03374	0.107225	0.114254	0.073601	0.069462	0.062095	0.115161	Bacteria	Chloroflexi	Ktedonobacteria	Ktedonobacterales	JG30-KF-AS9
OTU000360	25	24	26	28	17	13	16	19	13	18	23	53	42	19	49	0.062112	0.060741	0.07285	0.07188	0.053613	0.043677	0.045013	0.042856	0.02946	0.04338	0.053613	0.057127	0.125834	0.094109	0.056181	0.115161	Bacteria	Actinobacteria	Thermoleophilia	Gaiellales
OTU000260	25	12	15	22	16	31	34	34	48	41	16	25	33	12	18	0.062112	0.030371	0.042029	0.056477	0.050459	0.104153	0.095653	0.076691	0.108777	0.098809	0.050459	0.039741	0.059356	0.073943	0.035483	0.042304	Bacteria	Proteobacteria	Gammaproteobacteria	Betaproteobacteriales	Burkholderiaceae
OTU000213	14	6	8	13	10	46	53	48	45	75	18	15	16	7	7	0.034783	0.015185	0.022415	0.033373	0.031537	0.154549	0.149107	0.108269	0.101978	0.180749	0.031537	0.044708	0.035613	0.035851	0.020698	0.016452	Bacteria	Proteobacteria	Gammaproteobacteria	Betaproteobacteriales	Burkholderiaceae	Ramlibacter
OTU000363	10	19	13	10	7	6	11	10	12	12	49	52	55	34	81	0.024845	0.048087	0.036425	0.025671	0.022076	0.020159	0.030947	0.022556	0.027194	0.02892	0.022076	0.121706	0.12346	0.123238	0.100535	0.190369	Bacteria	Proteobacteria	Gammaproteobacteria	Betaproteobacteriales	Nitrosomonadaceae	Ellin6067
OTU000359	2	2	1	1	2	32	50	96	90	54	11	12	10	8	9	0.004969	0.005062	0.002802	0.002567	0.006307	0.107512	0.140667	0.216538	0.203957	0.130139	0.006307	0.027322	0.028491	0.022407	0.023655	0.021152	Bacteria	Bacteroidetes	Bacteroidia	Sphingobacteriales	Sphingobacteriaceae	Mucilaginibacter
OTU000392	58	66	52	61	49	4	5	0	3	2	22	20	11	9	18	0.144099	0.167038	0.145699	0.156595	0.15453	0.013439	0.014067	0	0.006799	0.00482	0.15453	0.054643	0.047485	0.024648	0.026612	0.042304	Bacteria	Patescibacteria	Parcubacteria
OTU000391	43	41	22	40	27	2	5	4	2	2	36	32	44	35	44	0.106832	0.103766	0.061642	0.102685	0.085149	0.00672	0.014067	0.009022	0.004532	0.00482	0.085149	0.089417	0.075975	0.098591	0.103492	0.10341	Bacteria
OTU000349	34	18	16	38	12	7	3	2	10	2	44	52	47	33	58	0.084472	0.045556	0.04483	0.097551	0.037844	0.023518	0.00844	0.004511	0.022662	0.00482	0.037844	0.109287	0.12346	0.105313	0.097578	0.136313	Bacteria	Patescibacteria	Parcubacteria	Candidatus_Jorgensenbacteria	Candidatus_Adlerbacteria_bacterium_GW2011_GWC1_50_9
OTU000346	43	30	38	34	26	7	16	13	20	16	22	30	38	14	28	0.106832	0.075926	0.106472	0.087282	0.081996	0.023518	0.045013	0.029323	0.045324	0.03856	0.081996	0.054643	0.071227	0.085146	0.041397	0.065806	Bacteria	Proteobacteria	Gammaproteobacteria	Gammaproteobacteria_Incertae_Sedis	Unknown_Family	Acidibacter
OTU000395	10	7	4	8	6	34	36	53	57	88	11	14	14	13	20	0.024845	0.017716	0.011208	0.020537	0.018922	0.114232	0.10128	0.119547	0.129173	0.212079	0.018922	0.027322	0.033239	0.03137	0.03844	0.047005	Bacteria	Verrucomicrobia	Verrucomicrobiae	Chthoniobacterales	Xiphinematobacteraceae	Candidatus_Xiphinematobacter
OTU000089	20	9	11	14	10	14	17	8	7	6	36	36	74	47	62	0.049689	0.022778	0.030821	0.03594	0.031537	0.047037	0.047827	0.018045	0.015863	0.01446	0.031537	0.089417	0.085472	0.165811	0.138975	0.145714	Bacteria	Proteobacteria	Alphaproteobacteria	Rhizobiales	Beijerinckiaceae
OTU000411	52	46	51	49	39	11	4	14	13	8	12	15	21	12	22	0.129193	0.11642	0.142897	0.125789	0.122993	0.036957	0.011253	0.031578	0.02946	0.01928	0.122993	0.029806	0.035613	0.047055	0.035483	0.051705	Bacteria	Acidobacteria	Acidobacteriia	Subgroup_2
OTU000270	2	6	4	3	2	26	41	68	59	42	22	21	26	16	30	0.004969	0.015185	0.011208	0.007701	0.006307	0.087354	0.115347	0.153381	0.133705	0.101219	0.006307	0.054643	0.049859	0.058258	0.047311	0.070507	Bacteria	Proteobacteria	Alphaproteobacteria	Micropepsales	Micropepsaceae
OTU000390	52	43	50	42	31	17	16	6	12	14	21	16	17	14	17	0.129193	0.108828	0.140095	0.107819	0.097764	0.057116	0.045013	0.013534	0.027194	0.03374	0.097764	0.05216	0.037988	0.038092	0.041397	0.039954	Bacteria	Planctomycetes	Planctomycetacia	Isosphaerales	Isosphaeraceae	Aquisphaera
OTU000294	47	44	29	24	30	3	14	13	18	20	21	23	31	13	36	0.11677	0.111359	0.081255	0.061611	0.09461	0.010079	0.039387	0.029323	0.040791	0.0482	0.09461	0.05216	0.054607	0.069462	0.03844	0.084608	Bacteria	Proteobacteria	Alphaproteobacteria	Elsterales
OTU000412	49	42	44	53	38	6	2	15	10	2	25	19	20	18	23	0.121739	0.106297	0.123284	0.136058	0.11984	0.020159	0.005627	0.033834	0.022662	0.00482	0.11984	0.062095	0.04511	0.044814	0.053225	0.054055	Bacteria	Patescibacteria	Parcubacteria	Candidatus_Jorgensenbacteria	Candidatus_Adlerbacteria_bacterium_GW2011_GWC1_50_9
OTU000238	29	31	27	20	22	11	13	26	30	25	16	9	18	51	34	0.07205	0.078457	0.075651	0.051343	0.069381	0.036957	0.036573	0.058646	0.067986	0.06025	0.069381	0.039741	0.021368	0.040333	0.150803	0.079908	Bacteria	Actinobacteria	Actinobacteria	Frankiales	Acidothermaceae	Acidothermus
OTU000414	61	49	37	48	33	6	8	13	18	11	7	21	18	9	21	0.151553	0.124013	0.10367	0.123222	0.104071	0.020159	0.022507	0.029323	0.040791	0.02651	0.104071	0.017387	0.049859	0.040333	0.026612	0.049355	Bacteria	Proteobacteria	Deltaproteobacteria	Myxococcales	Polyangiaceae	Pajaroellobacter
OTU000384	24	36	30	22	17	26	21	31	35	31	17	17	15	13	23	0.059627	0.091112	0.084057	0.056477	0.053613	0.087354	0.05908	0.069924	0.079317	0.07471	0.053613	0.042224	0.040362	0.03361	0.03844	0.054055	Bacteria	Acidobacteria	Acidobacteriia	Solibacterales	Solibacteraceae_Subgroup_3	Candidatus_Solibacter
OTU000419	37	47	47	46	33	10	8	8	17	21	14	18	13	19	19	0.091925	0.118951	0.13169	0.118088	0.104071	0.033598	0.022507	0.018045	0.038525	0.05061	0.104071	0.034773	0.042736	0.029129	0.056181	0.044654	Bacteria	Chlamydiae	Chlamydiae	Chlamydiales
OTU000405	23	27	4	29	24	26	18	45	25	37	26	10	22	14	26	0.057143	0.068334	0.011208	0.074447	0.075688	0.087354	0.05064	0.101502	0.056655	0.08917	0.075688	0.064579	0.023742	0.049295	0.041397	0.061106	Bacteria	Chloroflexi	Ktedonobacteria	Ktedonobacterales	JG30-KF-AS9
OTU000417	0	2	2	2	5	34	41	73	67	64	15	17	8	12	13	0	0.005062	0.005604	0.005134	0.015768	0.114232	0.115347	0.164659	0.151834	0.154239	0.015768	0.037257	0.040362	0.017926	0.035483	0.030553	Bacteria	Proteobacteria	Gammaproteobacteria
OTU000051	12	13	17	14	11	26	32	63	53	33	30	45	2	1	1	0.029814	0.032901	0.047632	0.03594	0.03469	0.087354	0.090027	0.142103	0.120108	0.07953	0.03469	0.074514	0.10684	0.004481	0.002957	0.00235	Bacteria	Chloroflexi	Anaerolineae
OTU000397	4	4	2	3	1	21	49	40	34	51	26	20	41	17	40	0.009938	0.010124	0.005604	0.007701	0.003154	0.070555	0.137853	0.090224	0.07705	0.122909	0.003154	0.064579	0.047485	0.091869	0.050268	0.094009	Bacteria	Planctomycetes	Phycisphaerae	Tepidisphaerales	WD2101_soil_group
OTU000036	14	16	13	12	26	12	21	7	5	4	20	24	55	83	40	0.034783	0.040494	0.036425	0.030806	0.081996	0.040317	0.05908	0.015789	0.011331	0.00964	0.081996	0.049676	0.056981	0.123238	0.245424	0.094009	Bacteria	Verrucomicrobia	Verrucomicrobiae	Pedosphaerales	Pedosphaeraceae	bacterium_enrichment_culture_clone_auto10_4W
OTU000252	31	40	30	21	22	11	14	16	10	12	16	21	48	29	30	0.077019	0.101235	0.084057	0.05391	0.069381	0.036957	0.039387	0.03609	0.022662	0.02892	0.069381	0.039741	0.049859	0.107553	0.085751	0.070507	Bacteria	Proteobacteria	Gammaproteobacteria	Diplorickettsiales	Diplorickettsiaceae
OTU000312	5	1	2	2	0	1	4	5	0	8	77	119	34	22	71	0.012422	0.002531	0.005604	0.005134	0	0.00336	0.011253	0.011278	0	0.01928	0	0.191252	0.282533	0.076184	0.065052	0.166866	Bacteria	Patescibacteria	Parcubacteria	Candidatus_Kaiserbacteria
OTU000409	0	0	0	1	0	30	71	72	83	82	3	3	2	3	1	0	0	0	0.002567	0	0.100793	0.199747	0.162404	0.188093	0.197619	0	0.007451	0.007123	0.004481	0.008871	0.00235	Bacteria	Proteobacteria	Gammaproteobacteria	Betaproteobacteriales	Burkholderiaceae	Castellaniella
OTU000246	19	17	14	17	15	4	11	11	9	11	41	55	41	41	43	0.047205	0.043025	0.039227	0.043641	0.047305	0.013439	0.030947	0.024812	0.020396	0.02651	0.047305	0.101836	0.130582	0.091869	0.121234	0.10106	Bacteria	Planctomycetes	Planctomycetacia	Isosphaerales	Isosphaeraceae
OTU000415	28	30	37	28	22	10	11	16	10	14	23	22	41	20	37	0.069565	0.075926	0.10367	0.07188	0.069381	0.033598	0.030947	0.03609	0.022662	0.03374	0.069381	0.057127	0.052233	0.091869	0.059138	0.086959	Bacteria	Dependentiae	Babeliae	Babeliales	Vermiphilaceae
OTU000336	0	2	0	2	0	39	73	80	72	53	8	9	3	2	5	0	0.005062	0	0.005134	0	0.131031	0.205373	0.180448	0.163165	0.127729	0	0.01987	0.021368	0.006722	0.005914	0.011751	Bacteria	Proteobacteria	Gammaproteobacteria	Diplorickettsiales	Diplorickettsiaceae	Aquicella
OTU000399	44	48	21	39	16	4	4	7	7	1	35	25	37	24	36	0.109317	0.121482	0.05884	0.100118	0.050459	0.013439	0.011253	0.015789	0.015863	0.00241	0.050459	0.086933	0.059356	0.082906	0.070966	0.084608	Bacteria	Patescibacteria	Parcubacteria	Candidatus_Jorgensenbacteria	Candidatus_Adlerbacteria_bacterium_GW2011_GWC1_50_9
OTU000389	4	7	2	0	3	23	48	70	58	63	8	19	18	13	9	0.009938	0.017716	0.005604	0	0.009461	0.077275	0.13504	0.157892	0.131439	0.151829	0.009461	0.01987	0.04511	0.040333	0.03844	0.021152	Bacteria	Proteobacteria	Gammaproteobacteria	Betaproteobacteriales	Burkholderiaceae	Massilia
OTU000369	49	43	54	56	48	4	7	14	4	2	10	13	18	11	11	0.121739	0.108828	0.151303	0.143759	0.151377	0.013439	0.019693	0.031578	0.009065	0.00482	0.151377	0.024838	0.030865	0.040333	0.032526	0.025853	Bacteria	Acidobacteria	Acidobacteriia	Acidobacteriales	Acidobacteriaceae_Subgroup_1
OTU000372	26	12	18	15	20	8	10	13	19	15	28	40	38	34	47	0.064596	0.030371	0.050434	0.038507	0.063074	0.026878	0.028133	0.029323	0.043058	0.03615	0.063074	0.069546	0.094969	0.085146	0.100535	0.110461	Bacteria	Proteobacteria	Alphaproteobacteria	Acetobacterales	Acetobacteraceae
OTU000413	21	17	25	31	44	13	27	23	13	4	39	20	27	17	18	0.052174	0.043025	0.070048	0.079581	0.138762	0.043677	0.07596	0.051879	0.02946	0.00964	0.138762	0.096868	0.047485	0.060499	0.050268	0.042304	Bacteria	Actinobacteria	Actinobacteria	Catenulisporales	Actinospicaceae	Actinospica
OTU000431	25	16	20	29	18	2	8	10	3	7	42	44	52	29	32	0.062112	0.040494	0.056038	0.074447	0.056766	0.00672	0.022507	0.022556	0.006799	0.01687	0.056766	0.104319	0.104466	0.116516	0.085751	0.075207	Bacteria	Chloroflexi	Ktedonobacteria	Ktedonobacterales	JG30-KF-AS9
OTU000400	5	10	5	6	6	32	48	49	42	52	16	17	20	8	20	0.012422	0.025309	0.01401	0.015403	0.018922	0.107512	0.13504	0.110525	0.09518	0.125319	0.018922	0.039741	0.040362	0.044814	0.023655	0.047005	Bacteria	Acidobacteria	Acidobacteriia	Solibacterales	Solibacteraceae_Subgroup_3	Bryobacter
OTU000460	7	6	2	5	1	24	26	48	49	45	17	22	43	21	19	0.017391	0.015185	0.005604	0.012836	0.003154	0.080634	0.073147	0.108269	0.111043	0.108449	0.003154	0.042224	0.052233	0.09635	0.062095	0.044654	Bacteria	Patescibacteria	Parcubacteria	Candidatus_Azambacteria
OTU000437	32	30	17	14	22	19	29	22	32	54	18	8	9	13	14	0.079503	0.075926	0.047632	0.03594	0.069381	0.063836	0.081587	0.049623	0.072518	0.130139	0.069381	0.044708	0.018994	0.020166	0.03844	0.032903	Bacteria	Planctomycetes	Phycisphaerae	Tepidisphaerales	WD2101_soil_group
OTU000177	18	20	18	24	21	10	14	8	15	9	25	29	38	34	48	0.04472	0.050618	0.050434	0.061611	0.066227	0.033598	0.039387	0.018045	0.033993	0.02169	0.066227	0.062095	0.068853	0.085146	0.100535	0.112811	Bacteria	Acidobacteria	Acidobacteriia	Acidobacteriales	Acidobacteriaceae_Subgroup_1
OTU000439	59	41	53	58	40	2	1	3	0	0	13	11	28	6	16	0.146584	0.103766	0.148501	0.148894	0.126147	0.00672	0.002813	0.006767	0	0	0.126147	0.032289	0.026116	0.062739	0.017742	0.037604	Bacteria
OTU000196	3	10	10	4	7	30	35	50	55	36	26	25	15	15	9	0.007453	0.025309	0.028019	0.010269	0.022076	0.100793	0.098467	0.11278	0.12464	0.08676	0.022076	0.064579	0.059356	0.03361	0.044354	0.021152	Bacteria	Proteobacteria	Alphaproteobacteria	Rhizobiales	Rhizobiaceae
OTU000098	4	5	3	4	10	27	39	64	48	37	22	22	29	9	6	0.009938	0.012654	0.008406	0.010269	0.031537	0.090714	0.10972	0.144359	0.108777	0.08917	0.031537	0.054643	0.052233	0.06498	0.026612	0.014101	Bacteria	Proteobacteria	Alphaproteobacteria	Caulobacterales	Hyphomonadaceae	Hirschia
OTU000382	0	4	2	1	0	21	68	60	53	70	10	14	12	5	9	0	0.010124	0.005604	0.002567	0	0.070555	0.191307	0.135336	0.120108	0.168699	0	0.024838	0.033239	0.026888	0.014785	0.021152	Bacteria	Patescibacteria	Parcubacteria	Candidatus_Adlerbacteria
OTU000383	37	38	21	29	31	5	18	24	11	8	19	29	30	14	14	0.091925	0.096173	0.05884	0.074447	0.097764	0.016799	0.05064	0.054135	0.024928	0.01928	0.097764	0.047192	0.068853	0.067221	0.041397	0.032903	Bacteria	Bacteroidetes	Bacteroidia	Sphingobacteriales	Sphingobacteriaceae	Mucilaginibacter
OTU000429	42	35	24	35	23	17	9	9	21	22	20	6	20	19	26	0.104348	0.088581	0.067246	0.08985	0.072535	0.057116	0.02532	0.0203	0.04759	0.05302	0.072535	0.049676	0.014245	0.044814	0.056181	0.061106	Bacteria	Proteobacteria	Alphaproteobacteria	Rickettsiales	SM2D12
OTU000445	0	0	0	0	1	16	55	73	65	52	9	15	14	14	14	0	0	0	0	0.003154	0.053756	0.154733	0.164659	0.147302	0.125319	0.003154	0.022354	0.035613	0.03137	0.041397	0.032903	Bacteria	Chlamydiae	Chlamydiae	Chlamydiales	Parachlamydiaceae	Neochlamydia	endosymbiont_of_Naegleria_clarki
OTU000447	22	29	15	28	13	21	9	21	19	32	23	33	16	31	15	0.054658	0.073395	0.042029	0.07188	0.040998	0.070555	0.02532	0.047368	0.043058	0.07712	0.040998	0.057127	0.078349	0.035851	0.091664	0.035253	Bacteria	Chloroflexi	Ktedonobacteria	Ktedonobacterales	JG30-KF-AS9
OTU000451	1	0	0	0	0	34	49	52	73	74	6	12	10	12	4	0.002484	0	0	0	0	0.114232	0.137853	0.117291	0.165432	0.178339	0	0.014903	0.028491	0.022407	0.035483	0.009401	Bacteria	Patescibacteria	Parcubacteria
OTU000418	29	25	40	28	17	5	9	4	1	5	76	31	11	20	22	0.07205	0.063272	0.112076	0.07188	0.053613	0.016799	0.02532	0.009022	0.002266	0.01205	0.053613	0.188768	0.073601	0.024648	0.059138	0.051705	Bacteria	Actinobacteria	Actinobacteria	Pseudonocardiales	Pseudonocardiaceae	Longimycelium
OTU000406	3	2	2	4	9	25	32	65	62	49	10	18	6	24	11	0.007453	0.005062	0.005604	0.010269	0.028383	0.083994	0.090027	0.146614	0.140504	0.118089	0.028383	0.024838	0.042736	0.013444	0.070966	0.025853	Bacteria	Firmicutes	Bacilli	Bacillales	Bacillaceae	Bacillus
OTU000471	0	5	1	4	3	46	45	71	64	50	9	2	0	10	9	0	0.012654	0.002802	0.010269	0.009461	0.154549	0.1266	0.160148	0.145036	0.120499	0.009461	0.022354	0.004748	0	0.029569	0.021152	Bacteria	Bacteroidetes	Bacteroidia	Sphingobacteriales	Sphingobacteriaceae	Arcticibacter
OTU000473	1	6	7	8	7	21	31	38	52	38	25	19	33	19	14	0.002484	0.015185	0.019613	0.020537	0.022076	0.070555	0.087213	0.085713	0.117842	0.09158	0.022076	0.062095	0.04511	0.073943	0.056181	0.032903	Bacteria	Verrucomicrobia	Verrucomicrobiae	Pedosphaerales	Pedosphaeraceae
OTU000071	19	15	17	18	7	25	21	40	48	46	31	21	1	3	6	0.047205	0.037963	0.047632	0.046208	0.022076	0.083994	0.05908	0.090224	0.108777	0.110859	0.022076	0.076998	0.049859	0.002241	0.008871	0.014101	Bacteria	Actinobacteria	Actinobacteria	Streptosporangiales	Streptosporangiaceae	Sphaerisporangium
OTU000461	16	16	8	11	8	3	5	9	7	6	36	50	51	44	48	0.039752	0.040494	0.022415	0.028238	0.025229	0.010079	0.014067	0.0203	0.015863	0.01446	0.025229	0.089417	0.118711	0.114275	0.130104	0.112811	Bacteria	Firmicutes	Bacilli	Bacillales	Alicyclobacillaceae	Alicyclobacillus
OTU000472	25	34	26	41	38	3	2	5	0	4	30	31	33	13	31	0.062112	0.08605	0.07285	0.105252	0.11984	0.010079	0.005627	0.011278	0	0.00964	0.11984	0.074514	0.073601	0.073943	0.03844	0.072857	Bacteria	Chloroflexi	AD3
OTU000475	45	30	42	38	33	3	1	6	0	5	10	19	38	14	28	0.111801	0.075926	0.11768	0.097551	0.104071	0.010079	0.002813	0.013534	0	0.01205	0.104071	0.024838	0.04511	0.085146	0.041397	0.065806	Bacteria	Actinobacteria	Acidimicrobiia
OTU000192	12	8	11	11	7	40	31	28	48	48	13	9	24	8	10	0.029814	0.020247	0.030821	0.028238	0.022076	0.134391	0.087213	0.063157	0.108777	0.115679	0.022076	0.032289	0.021368	0.053777	0.023655	0.023502	Bacteria	Actinobacteria	Actinobacteria	Pseudonocardiales	Pseudonocardiaceae	Lechevalieria
OTU000441	11	8	9	11	16	40	32	33	29	34	8	20	20	12	22	0.027329	0.020247	0.025217	0.028238	0.050459	0.134391	0.090027	0.074435	0.065719	0.08194	0.050459	0.01987	0.047485	0.044814	0.035483	0.051705	Bacteria	Actinobacteria	Actinobacteria
OTU000455	29	23	37	26	21	3	8	5	7	6	33	30	30	14	33	0.07205	0.05821	0.10367	0.066745	0.066227	0.010079	0.022507	0.011278	0.015863	0.01446	0.066227	0.081965	0.071227	0.067221	0.041397	0.077558	Bacteria	Actinobacteria	Acidimicrobiia
OTU000410	0	0	0	1	0	21	15	15	13	15	20	37	65	41	57	0	0	0	0.002567	0	0.070555	0.0422	0.033834	0.02946	0.03615	0	0.049676	0.087846	0.145645	0.121234	0.133963	Bacteria	Gemmatimonadetes	Gemmatimonadetes	Gemmatimonadales	Gemmatimonadaceae	Gemmatimonas
OTU000482	2	1	0	0	0	38	50	66	57	59	1	10	5	5	3	0.004969	0.002531	0	0	0	0.127671	0.140667	0.14887	0.129173	0.142189	0	0.002484	0.023742	0.011203	0.014785	0.007051	Bacteria	Dependentiae	Babeliae	Babeliales
OTU000492	25	27	12	16	6	15	15	31	35	60	6	16	9	4	19	0.062112	0.068334	0.033623	0.041074	0.018922	0.050396	0.0422	0.069924	0.079317	0.144599	0.018922	0.014903	0.037988	0.020166	0.011828	0.044654	Bacteria	Verrucomicrobia	Verrucomicrobiae	Pedosphaerales	Pedosphaeraceae
OTU000402	1	5	6	2	2	22	44	39	54	49	11	12	23	13	11	0.002484	0.012654	0.016811	0.005134	0.006307	0.073915	0.123787	0.087969	0.122374	0.118089	0.006307	0.027322	0.028491	0.051536	0.03844	0.025853	Bacteria	Proteobacteria	Deltaproteobacteria	Myxococcales	Haliangiaceae	Haliangium
OTU000430	9	14	12	15	9	17	12	23	12	21	30	36	39	17	28	0.02236	0.035432	0.033623	0.038507	0.028383	0.057116	0.03376	0.051879	0.027194	0.05061	0.028383	0.074514	0.085472	0.087387	0.050268	0.065806	Bacteria	Proteobacteria	Alphaproteobacteria	Acetobacterales	Acetobacteraceae	Acidicaldus
OTU000507	59	61	45	54	28	4	3	8	8	7	6	2	4	2	3	0.146584	0.154383	0.126086	0.138625	0.088303	0.013439	0.00844	0.018045	0.018129	0.01687	0.088303	0.014903	0.004748	0.008963	0.005914	0.007051	Bacteria	Verrucomicrobia	Verrucomicrobiae	Pedosphaerales	Pedosphaeraceae	ADurbBin063-1
OTU000069	6	10	8	14	8	24	20	41	63	43	22	28	2	0	3	0.014907	0.025309	0.022415	0.03594	0.025229	0.080634	0.056267	0.09248	0.14277	0.103629	0.025229	0.054643	0.066478	0.004481	0	0.007051	Bacteria	Chloroflexi	Anaerolineae	SBR1031	A4b
OTU000126	2	2	2	7	3	26	46	43	43	34	23	27	11	6	17	0.004969	0.005062	0.005604	0.01797	0.009461	0.087354	0.129413	0.096991	0.097446	0.08194	0.009461	0.057127	0.064104	0.024648	0.017742	0.039954	Bacteria	Bacteroidetes	Bacteroidia	Cytophagales	Microscillaceae
OTU000449	17	20	20	27	10	11	14	23	7	12	36	20	23	21	31	0.042236	0.050618	0.056038	0.069313	0.031537	0.036957	0.039387	0.051879	0.015863	0.02892	0.031537	0.089417	0.047485	0.051536	0.062095	0.072857	Bacteria	Proteobacteria	Gammaproteobacteria	Xanthomonadales	Rhodanobacteraceae	Mizugakiibacter
OTU000481	28	27	29	27	22	13	11	16	25	6	16	12	16	15	29	0.069565	0.068334	0.081255	0.069313	0.069381	0.043677	0.030947	0.03609	0.056655	0.01446	0.069381	0.039741	0.028491	0.035851	0.044354	0.068157	Bacteria	Acidobacteria	Acidobacteriia	Subgroup_2
OTU000490	34	37	15	26	18	9	9	24	12	20	15	29	16	14	14	0.084472	0.093642	0.042029	0.066745	0.056766	0.030238	0.02532	0.054135	0.027194	0.0482	0.056766	0.037257	0.068853	0.035851	0.041397	0.032903	Bacteria	Proteobacteria	Alphaproteobacteria	Elsterales
OTU000503	37	45	36	49	37	3	4	6	0	0	15	14	16	20	9	0.091925	0.113889	0.100869	0.125789	0.116686	0.010079	0.011253	0.013534	0	0	0.116686	0.037257	0.033239	0.035851	0.059138	0.021152	Bacteria	Chloroflexi	Ktedonobacteria	B12-WMSP1
OTU000287	10	13	9	12	5	1	4	2	3	7	31	53	52	39	48	0.024845	0.032901	0.025217	0.030806	0.015768	0.00336	0.011253	0.004511	0.006799	0.01687	0.015768	0.076998	0.125834	0.116516	0.11532	0.112811	Bacteria	Actinobacteria	Acidimicrobiia	IMCC26256
OTU000318	9	4	6	7	8	17	18	24	30	26	12	39	26	23	39	0.02236	0.010124	0.016811	0.01797	0.025229	0.057116	0.05064	0.054135	0.067986	0.06266	0.025229	0.029806	0.092595	0.058258	0.068009	0.091659	Bacteria	Proteobacteria	Alphaproteobacteria	Rhodospirillales	Rhodospirillaceae
OTU000354	6	11	5	3	3	0	1	0	2	0	43	39	48	66	61	0.014907	0.02784	0.01401	0.007701	0.009461	0	0.002813	0	0.004532	0	0.009461	0.106803	0.092595	0.107553	0.195157	0.143364	Bacteria	Chlamydiae	Chlamydiae	Chlamydiales	Simkaniaceae
OTU000370	2	0	0	0	1	4	1	0	4	3	47	53	72	36	64	0.004969	0	0	0	0.003154	0.013439	0.002813	0	0.009065	0.00723	0.003154	0.116738	0.125834	0.16133	0.106449	0.150415	Bacteria
OTU000422	4	7	1	3	7	3	2	2	7	14	54	55	52	25	50	0.009938	0.017716	0.002802	0.007701	0.022076	0.010079	0.005627	0.004511	0.015863	0.03374	0.022076	0.134125	0.130582	0.116516	0.073923	0.117512	Bacteria	Patescibacteria	Saccharimonadia	Saccharimonadales
OTU000433	3	5	6	1	0	23	55	57	51	52	7	8	13	4	1	0.007453	0.012654	0.016811	0.002567	0	0.077275	0.154733	0.128569	0.115575	0.125319	0	0.017387	0.018994	0.029129	0.011828	0.00235	Bacteria	Bacteroidetes	Bacteroidia	Cytophagales	Microscillaceae
OTU000457	0	0	0	4	0	31	48	71	63	55	3	1	2	6	2	0	0	0	0.010269	0	0.104153	0.13504	0.160148	0.14277	0.132549	0	0.007451	0.002374	0.004481	0.017742	0.0047	Bacteria	Spirochaetes	Spirochaetia	Spirochaetales	Spirochaetaceae	Spirochaeta_2	Spirochaeta_sp_MWH-HuW8
OTU000448	8	13	8	16	13	1	11	12	13	7	35	27	42	34	45	0.019876	0.032901	0.022415	0.041074	0.040998	0.00336	0.030947	0.027067	0.02946	0.01687	0.040998	0.086933	0.064104	0.094109	0.100535	0.10576	Bacteria	Proteobacteria	Deltaproteobacteria	Myxococcales	Polyangiaceae	Pajaroellobacter
OTU000487	26	31	27	33	21	4	8	4	3	5	20	32	29	15	25	0.064596	0.078457	0.075651	0.084715	0.066227	0.013439	0.022507	0.009022	0.006799	0.01205	0.066227	0.049676	0.075975	0.06498	0.044354	0.058756	Bacteria	Patescibacteria	Saccharimonadia	Saccharimonadales
OTU000428	59	57	51	60	35	3	3	2	4	1	2	2	0	0	1	0.146584	0.14426	0.142897	0.154028	0.110379	0.010079	0.00844	0.004511	0.009065	0.00241	0.110379	0.004968	0.004748	0	0	0.00235	Bacteria	Proteobacteria	Gammaproteobacteria	Diplorickettsiales	Diplorickettsiaceae	Aquicella
OTU000509	4	15	11	10	5	29	36	52	51	47	2	4	1	5	8	0.009938	0.037963	0.030821	0.025671	0.015768	0.097433	0.10128	0.117291	0.115575	0.113269	0.015768	0.004968	0.009497	0.002241	0.014785	0.018802	Bacteria	Proteobacteria	Deltaproteobacteria	Myxococcales	Haliangiaceae	Haliangium
OTU000197	9	5	3	2	3	38	57	59	38	35	9	7	2	6	3	0.02236	0.012654	0.008406	0.005134	0.009461	0.127671	0.16036	0.133081	0.086115	0.08435	0.009461	0.022354	0.01662	0.004481	0.017742	0.007051	Bacteria	Patescibacteria	Saccharimonadia	Saccharimonadales
OTU000511	17	14	13	13	14	1	1	4	5	4	48	57	28	22	35	0.042236	0.035432	0.036425	0.033373	0.044152	0.00336	0.002813	0.009022	0.011331	0.00964	0.044152	0.119222	0.135331	0.062739	0.065052	0.082258	Bacteria	Patescibacteria	Saccharimonadia	Saccharimonadales
OTU000219	2	0	2	2	1	36	30	64	42	63	4	25	2	2	0	0.004969	0	0.005604	0.005134	0.003154	0.120951	0.0844	0.144359	0.09518	0.151829	0.003154	0.009935	0.059356	0.004481	0.005914	0	Bacteria	Planctomycetes	vadinHA49
OTU000491	20	51	23	37	23	6	7	13	9	7	14	15	13	18	19	0.049689	0.129075	0.064444	0.094984	0.072535	0.020159	0.019693	0.029323	0.020396	0.01687	0.072535	0.034773	0.035613	0.029129	0.053225	0.044654	Bacteria	Chloroflexi	Ktedonobacteria	Ktedonobacterales	JG30-KF-AS9
OTU000512	13	22	7	20	8	3	2	9	7	4	47	29	46	20	38	0.032298	0.055679	0.019613	0.051343	0.025229	0.010079	0.005627	0.0203	0.015863	0.00964	0.025229	0.116738	0.068853	0.103072	0.059138	0.089309	Bacteria	Chloroflexi	Ktedonobacteria	Ktedonobacterales	JG30-KF-AS9
OTU000493	37	38	6	41	30	6	0	3	2	1	29	18	24	23	15	0.091925	0.096173	0.016811	0.105252	0.09461	0.020159	0	0.006767	0.004532	0.00241	0.09461	0.07203	0.042736	0.053777	0.068009	0.035253	Bacteria	Chloroflexi	Ktedonobacteria	Ktedonobacterales	JG30-KF-AS9
OTU000058	9	17	11	12	10	12	8	1	1	3	21	16	59	36	56	0.02236	0.043025	0.030821	0.030806	0.031537	0.040317	0.022507	0.002256	0.002266	0.00723	0.031537	0.05216	0.037988	0.132201	0.106449	0.131613	Bacteria	Acidobacteria	Acidobacteriia	Acidobacteriales	Acidobacteriaceae_Subgroup_1	Granulicella
OTU000496	5	0	2	1	1	25	48	73	57	47	0	2	0	5	4	0.012422	0	0.005604	0.002567	0.003154	0.083994	0.13504	0.164659	0.129173	0.113269	0.003154	0	0.004748	0	0.014785	0.009401	Bacteria	Proteobacteria	Gammaproteobacteria	Betaproteobacteriales	Burkholderiaceae	Candidimonas
OTU000499	30	28	40	41	17	5	4	3	6	3	16	22	17	11	27	0.074534	0.070865	0.112076	0.105252	0.053613	0.016799	0.011253	0.006767	0.013597	0.00723	0.053613	0.039741	0.052233	0.038092	0.032526	0.063456	Bacteria	Planctomycetes	Planctomycetacia	Isosphaerales	Isosphaeraceae
OTU000220	0	4	3	2	3	27	31	37	47	35	10	22	17	17	13	0	0.010124	0.008406	0.005134	0.009461	0.090714	0.087213	0.083457	0.106511	0.08435	0.009461	0.024838	0.052233	0.038092	0.050268	0.030553	Bacteria	Proteobacteria	Alphaproteobacteria	Reyranellales	Reyranellaceae	Reyranella
OTU000319	0	0	2	0	3	27	27	42	83	65	1	13	4	0	0	0	0	0.005604	0	0.009461	0.090714	0.07596	0.094735	0.188093	0.156649	0.009461	0.002484	0.030865	0.008963	0	0	Bacteria	Chloroflexi	Anaerolineae	SBR1031	A4b
OTU000545	12	14	7	19	14	1	2	0	6	1	3	7	6	1	174	0.029814	0.035432	0.019613	0.048775	0.044152	0.00336	0.005627	0	0.013597	0.00241	0.044152	0.007451	0.01662	0.013444	0.002957	0.40894	Bacteria	Cyanobacteria	Oxyphotobacteria	Leptolyngbyales	Leptolyngbyaceae	Alkalinema_CENA528	Alkalinema_pantanalense_CENA529
OTU000304	3	8	4	5	10	29	31	28	42	33	1	26	15	17	14	0.007453	0.020247	0.011208	0.012836	0.031537	0.097433	0.087213	0.063157	0.09518	0.07953	0.031537	0.002484	0.06173	0.03361	0.050268	0.032903	Bacteria	Proteobacteria	Deltaproteobacteria	Myxococcales	BIrii41
OTU000483	29	16	39	25	22	4	2	6	5	2	27	24	20	18	27	0.07205	0.040494	0.109274	0.064178	0.069381	0.013439	0.005627	0.013534	0.011331	0.00482	0.069381	0.067062	0.056981	0.044814	0.053225	0.063456	Bacteria	Actinobacteria	Actinobacteria	Frankiales	Acidothermaceae	Acidothermus
OTU000225	1	0	0	2	2	18	62	64	46	47	10	8	1	1	3	0.002484	0	0	0.005134	0.006307	0.060476	0.174427	0.144359	0.104245	0.113269	0.006307	0.024838	0.018994	0.002241	0.002957	0.007051	Bacteria	Bacteroidetes	Bacteroidia	Cytophagales	Microscillaceae
OTU000552	52	48	46	42	37	3	3	2	0	0	4	8	6	4	10	0.129193	0.121482	0.128888	0.107819	0.116686	0.010079	0.00844	0.004511	0	0	0.116686	0.009935	0.018994	0.013444	0.011828	0.023502	Bacteria	Chloroflexi	AD3
OTU000518	6	2	6	1	4	36	50	59	41	42	2	6	3	2	4	0.014907	0.005062	0.016811	0.002567	0.012615	0.120951	0.140667	0.133081	0.092914	0.101219	0.012615	0.004968	0.014245	0.006722	0.005914	0.009401	Bacteria	Dependentiae	Babeliae	Babeliales
OTU000364	5	9	11	15	8	6	13	7	12	13	21	24	29	66	24	0.012422	0.022778	0.030821	0.038507	0.025229	0.020159	0.036573	0.015789	0.027194	0.03133	0.025229	0.05216	0.056981	0.06498	0.195157	0.056406	Bacteria	Firmicutes	Bacilli	Bacillales	Planococcaceae	Sporosarcina
OTU000513	32	18	24	20	18	7	4	10	17	16	11	19	27	19	21	0.079503	0.045556	0.067246	0.051343	0.056766	0.023518	0.011253	0.022556	0.038525	0.03856	0.056766	0.027322	0.04511	0.060499	0.056181	0.049355	Bacteria	Patescibacteria	Saccharimonadia	Saccharimonadales
OTU000387	8	9	12	10	11	5	1	5	3	3	47	37	52	24	35	0.019876	0.022778	0.033623	0.025671	0.03469	0.016799	0.002813	0.011278	0.006799	0.00723	0.03469	0.116738	0.087846	0.116516	0.070966	0.082258	Bacteria	Actinobacteria	Acidimicrobiia
OTU000514	9	7	24	11	12	7	6	13	15	12	22	29	29	29	37	0.02236	0.017716	0.067246	0.028238	0.037844	0.023518	0.01688	0.029323	0.033993	0.02892	0.037844	0.054643	0.068853	0.06498	0.085751	0.086959	Bacteria	Chloroflexi	Ktedonobacteria	B12-WMSP1
OTU000466	19	15	19	21	8	9	16	29	17	15	14	19	23	10	26	0.047205	0.037963	0.053236	0.05391	0.025229	0.030238	0.045013	0.065413	0.038525	0.03615	0.025229	0.034773	0.04511	0.051536	0.029569	0.061106	Bacteria	Proteobacteria	Alphaproteobacteria	Elsterales
OTU000388	15	16	13	20	6	26	32	21	36	22	11	8	16	11	6	0.037267	0.040494	0.036425	0.051343	0.018922	0.087354	0.090027	0.047368	0.081583	0.05302	0.018922	0.027322	0.018994	0.035851	0.032526	0.014101	Bacteria	Proteobacteria	Alphaproteobacteria	Rhodospirillales	Rhodospirillaceae
OTU000117	6	5	8	7	2	19	19	47	43	43	29	18	5	3	4	0.014907	0.012654	0.022415	0.01797	0.006307	0.063836	0.053453	0.106013	0.097446	0.103629	0.006307	0.07203	0.042736	0.011203	0.008871	0.009401	Bacteria	Chloroflexi	Anaerolineae	SBR1031	A4b
OTU000554	12	16	10	10	12	0	5	4	1	2	49	44	31	31	31	0.029814	0.040494	0.028019	0.025671	0.037844	0	0.014067	0.009022	0.002266	0.00482	0.037844	0.121706	0.104466	0.069462	0.091664	0.072857	Bacteria	Patescibacteria	Parcubacteria	Candidatus_Kaiserbacteria
OTU000103	11	9	8	10	6	15	9	0	2	0	18	21	51	32	65	0.027329	0.022778	0.022415	0.025671	0.018922	0.050396	0.02532	0	0.004532	0	0.018922	0.044708	0.049859	0.114275	0.094621	0.152765	Bacteria	Proteobacteria	Alphaproteobacteria	Elsterales
OTU000497	13	8	3	15	4	4	2	17	7	3	58	32	34	17	39	0.032298	0.020247	0.008406	0.038507	0.012615	0.013439	0.005627	0.038345	0.015863	0.00723	0.012615	0.14406	0.075975	0.076184	0.050268	0.091659	Bacteria	Patescibacteria	Saccharimonadia	Saccharimonadales	Saccharimonadaceae
OTU000519	50	42	54	54	34	2	1	0	0	0	1	4	1	5	6	0.124224	0.106297	0.151303	0.138625	0.107225	0.00672	0.002813	0	0	0	0.107225	0.002484	0.009497	0.002241	0.014785	0.014101	Bacteria	Proteobacteria	Gammaproteobacteria	Xanthomonadales	Rhodanobacteraceae	Rhodanobacter
OTU000521	31	32	32	28	18	0	1	3	0	1	30	23	17	20	17	0.077019	0.080988	0.089661	0.07188	0.056766	0	0.002813	0.006767	0	0.00241	0.056766	0.074514	0.054607	0.038092	0.059138	0.039954	Bacteria	Actinobacteria	Acidimicrobiia
OTU000527	11	18	7	15	12	6	2	9	11	5	26	30	52	19	29	0.027329	0.045556	0.019613	0.038507	0.037844	0.020159	0.005627	0.0203	0.024928	0.01205	0.037844	0.064579	0.071227	0.116516	0.056181	0.068157	Bacteria
OTU000568	37	37	27	40	26	7	3	5	12	6	18	12	8	6	7	0.091925	0.093642	0.075651	0.102685	0.081996	0.023518	0.00844	0.011278	0.027194	0.01446	0.081996	0.044708	0.028491	0.017926	0.017742	0.016452	Bacteria
OTU000544	15	14	13	22	12	6	8	6	3	4	40	31	23	21	32	0.037267	0.035432	0.036425	0.056477	0.037844	0.020159	0.022507	0.013534	0.006799	0.00964	0.037844	0.099352	0.073601	0.051536	0.062095	0.075207	Bacteria	Patescibacteria	Parcubacteria	Candidatus_Kaiserbacteria
OTU000218	3	2	1	2	3	1	3	0	2	4	40	43	29	57	59	0.007453	0.005062	0.002802	0.005134	0.009461	0.00336	0.00844	0	0.004532	0.00964	0.009461	0.099352	0.102092	0.06498	0.168544	0.138664	Bacteria	Patescibacteria	Parcubacteria
OTU000539	3	31	5	8	12	9	11	52	39	24	21	6	7	13	7	0.007453	0.078457	0.01401	0.020537	0.037844	0.030238	0.030947	0.117291	0.088381	0.05784	0.037844	0.05216	0.014245	0.015685	0.03844	0.016452	Bacteria	Cyanobacteria	Oxyphotobacteria	Chloroplast
OTU000423	5	5	4	2	4	22	20	18	25	14	22	23	21	44	17	0.012422	0.012654	0.011208	0.005134	0.012615	0.073915	0.056267	0.040601	0.056655	0.03374	0.012615	0.054643	0.054607	0.047055	0.130104	0.039954	Bacteria	Actinobacteria	Actinobacteria	Streptomycetales	Streptomycetaceae	Streptomyces
OTU000557	2	0	0	0	0	7	22	22	40	26	24	20	23	23	37	0.004969	0	0	0	0	0.023518	0.061893	0.049623	0.090647	0.06266	0	0.059611	0.047485	0.051536	0.068009	0.086959	Bacteria	Patescibacteria	Saccharimonadia	Saccharimonadales
OTU000201	5	2	2	0	4	12	8	8	12	7	25	21	45	59	34	0.012422	0.005062	0.005604	0	0.012615	0.040317	0.022507	0.018045	0.027194	0.01687	0.012615	0.062095	0.049859	0.100831	0.174458	0.079908	Bacteria	Firmicutes	Bacilli	Bacillales	Bacillaceae	Ureibacillus
OTU000161	4	6	2	4	6	28	22	39	40	44	19	12	5	7	5	0.009938	0.015185	0.005604	0.010269	0.018922	0.094073	0.061893	0.087969	0.090647	0.106039	0.018922	0.047192	0.028491	0.011203	0.020698	0.011751	Bacteria	Proteobacteria	Alphaproteobacteria	Rhizobiales	Amb-16S-1323
OTU000517	0	8	4	5	1	13	17	16	10	12	27	27	43	26	34	0	0.020247	0.011208	0.012836	0.003154	0.043677	0.047827	0.03609	0.022662	0.02892	0.003154	0.067062	0.064104	0.09635	0.07688	0.079908	Bacteria	Acidobacteria	Holophagae	Holophagales	Holophagaceae	Holophaga
OTU000551	8	6	11	4	3	0	3	5	6	7	40	34	55	26	34	0.019876	0.015185	0.030821	0.010269	0.009461	0	0.00844	0.011278	0.013597	0.01687	0.009461	0.099352	0.080724	0.123238	0.07688	0.079908	Bacteria	Chlamydiae	Chlamydiae	Chlamydiales	Simkaniaceae
OTU000579	47	49	44	28	33	6	8	5	6	6	2	0	3	2	1	0.11677	0.124013	0.123284	0.07188	0.104071	0.020159	0.022507	0.011278	0.013597	0.01446	0.104071	0.004968	0	0.006722	0.005914	0.00235	Bacteria	Acidobacteria	Acidobacteriia	Subgroup_2
OTU000525	3	3	2	5	7	21	21	19	14	12	15	25	41	21	30	0.007453	0.007593	0.005604	0.012836	0.022076	0.070555	0.05908	0.042856	0.031727	0.02892	0.022076	0.037257	0.059356	0.091869	0.062095	0.070507	Bacteria	Dependentiae	Babeliae	Babeliales	Vermiphilaceae
OTU000083	3	13	10	16	3	18	27	26	33	31	23	35	0	0	0	0.007453	0.032901	0.028019	0.041074	0.009461	0.060476	0.07596	0.058646	0.074784	0.07471	0.009461	0.057127	0.083098	0	0	0	Bacteria	Chloroflexi	Anaerolineae	SBR1031	A4b
OTU000567	5	8	4	8	7	26	29	25	25	33	18	12	18	5	15	0.012422	0.020247	0.011208	0.020537	0.022076	0.087354	0.081587	0.05639	0.056655	0.07953	0.022076	0.044708	0.028491	0.040333	0.014785	0.035253	Bacteria	Gemmatimonadetes	Gemmatimonadetes	Gemmatimonadales	Gemmatimonadaceae
OTU000550	0	0	1	0	0	40	35	50	51	48	1	4	1	4	1	0	0	0.002802	0	0	0.134391	0.098467	0.11278	0.115575	0.115679	0	0.002484	0.009497	0.002241	0.011828	0.00235	Bacteria	Actinobacteria	Actinobacteria	Propionibacteriales	Nocardioidaceae	Nocardioides
OTU000570	3	2	5	7	9	4	13	34	11	15	17	25	32	22	37	0.007453	0.005062	0.01401	0.01797	0.028383	0.013439	0.036573	0.076691	0.024928	0.03615	0.028383	0.042224	0.059356	0.071702	0.065052	0.086959	Bacteria	Planctomycetes	Phycisphaerae	Tepidisphaerales	WD2101_soil_group
OTU000598	40	42	22	53	25	2	1	1	0	2	3	8	14	11	12	0.099379	0.106297	0.061642	0.136058	0.078842	0.00672	0.002813	0.002256	0	0.00482	0.078842	0.007451	0.018994	0.03137	0.032526	0.028203	Bacteria	Chloroflexi	Ktedonobacteria	Ktedonobacterales	Ktedonobacteraceae
OTU000168	17	15	4	8	4	16	22	22	22	20	14	17	29	10	15	0.042236	0.037963	0.011208	0.020537	0.012615	0.053756	0.061893	0.049623	0.049856	0.0482	0.012615	0.034773	0.040362	0.06498	0.029569	0.035253	Bacteria	Proteobacteria	Alphaproteobacteria	Sphingomonadales	Sphingomonadaceae
OTU000566	16	21	14	16	22	6	6	6	5	4	15	22	30	27	25	0.039752	0.053148	0.039227	0.041074	0.069381	0.020159	0.01688	0.013534	0.011331	0.00964	0.069381	0.037257	0.052233	0.067221	0.079837	0.058756	Bacteria	Cyanobacteria	Melainabacteria	Obscuribacterales
OTU000530	13	8	9	11	5	10	18	18	11	21	31	15	18	29	17	0.032298	0.020247	0.025217	0.028238	0.015768	0.033598	0.05064	0.040601	0.024928	0.05061	0.015768	0.076998	0.035613	0.040333	0.085751	0.039954	Bacteria	Chloroflexi	Chloroflexia	Thermomicrobiales	Thermomicrobiaceae	Nitrolancea
OTU000574	1	1	0	1	3	17	31	51	31	52	9	6	12	6	13	0.002484	0.002531	0	0.002567	0.009461	0.057116	0.087213	0.115036	0.070252	0.125319	0.009461	0.022354	0.014245	0.026888	0.017742	0.030553	Bacteria	Chlamydiae	Chlamydiae	Chlamydiales	cvE6
OTU000235	13	29	11	24	7	11	19	43	23	30	12	10	1	0	0	0.032298	0.073395	0.030821	0.061611	0.022076	0.036957	0.053453	0.096991	0.052122	0.0723	0.022076	0.029806	0.023742	0.002241	0	0	Bacteria	Proteobacteria	Deltaproteobacteria	Myxococcales	Haliangiaceae	Haliangium
OTU000458	1	3	8	3	4	4	10	9	15	11	18	45	31	38	33	0.002484	0.007593	0.022415	0.007701	0.012615	0.013439	0.028133	0.0203	0.033993	0.02651	0.012615	0.044708	0.10684	0.069462	0.112363	0.077558	Bacteria	Proteobacteria	Gammaproteobacteria	Gammaproteobacteria_Incertae_Sedis	Unknown_Family	Acidibacter
OTU000630	10	16	10	15	7	23	34	28	25	17	10	3	16	9	9	0.024845	0.040494	0.028019	0.038507	0.022076	0.077275	0.095653	0.063157	0.056655	0.04097	0.022076	0.024838	0.007123	0.035851	0.026612	0.021152	Bacteria	Patescibacteria	Saccharimonadia	Saccharimonadales
OTU000121	6	6	2	8	4	7	4	3	4	4	28	20	46	25	63	0.014907	0.015185	0.005604	0.020537	0.012615	0.023518	0.011253	0.006767	0.009065	0.00964	0.012615	0.069546	0.047485	0.103072	0.073923	0.148065	Bacteria	Proteobacteria	Alphaproteobacteria	Acetobacterales	Acetobacteraceae
OTU000486	3	7	7	9	9	17	25	28	27	16	11	17	21	12	21	0.007453	0.017716	0.019613	0.023104	0.028383	0.057116	0.070333	0.063157	0.061187	0.03856	0.028383	0.027322	0.040362	0.047055	0.035483	0.049355	Bacteria	Proteobacteria	Deltaproteobacteria	Myxococcales	Polyangiaceae	Minicystis
OTU000540	36	44	28	27	36	4	3	3	7	8	4	5	5	6	14	0.089441	0.111359	0.078453	0.069313	0.113532	0.013439	0.00844	0.006767	0.015863	0.01928	0.113532	0.009935	0.011871	0.011203	0.017742	0.032903	Bacteria	Armatimonadetes	Fimbriimonadia	Fimbriimonadales	Fimbriimonadaceae
OTU000541	6	5	4	7	3	24	21	37	36	39	10	10	9	12	7	0.014907	0.012654	0.011208	0.01797	0.009461	0.080634	0.05908	0.083457	0.081583	0.093989	0.009461	0.024838	0.023742	0.020166	0.035483	0.016452	Bacteria	Planctomycetes	Planctomycetacia	Isosphaerales	Isosphaeraceae
OTU000560	13	15	19	14	18	16	13	22	16	10	23	14	15	12	10	0.032298	0.037963	0.053236	0.03594	0.056766	0.053756	0.036573	0.049623	0.036259	0.0241	0.056766	0.057127	0.033239	0.03361	0.035483	0.023502	Bacteria	Chloroflexi	OLB14
OTU000604	6	5	4	3	6	30	37	35	47	34	2	5	5	5	6	0.014907	0.012654	0.011208	0.007701	0.018922	0.100793	0.104093	0.078946	0.106511	0.08194	0.018922	0.004968	0.011871	0.011203	0.014785	0.014101	Bacteria	Acidobacteria	Acidobacteriia	Solibacterales	Solibacteraceae_Subgroup_3	Candidatus_Solibacter
OTU000242	5	1	7	2	0	24	18	36	74	34	6	8	8	2	4	0.012422	0.002531	0.019613	0.005134	0	0.080634	0.05064	0.081202	0.167698	0.08194	0	0.014903	0.018994	0.017926	0.005914	0.009401	Bacteria	Proteobacteria	Alphaproteobacteria	Sphingomonadales	Sphingomonadaceae	Altererythrobacter
OTU000572	22	3	9	7	6	2	4	8	1	3	58	35	38	10	23	0.054658	0.007593	0.025217	0.01797	0.018922	0.00672	0.011253	0.018045	0.002266	0.00723	0.018922	0.14406	0.083098	0.085146	0.029569	0.054055	Bacteria	Patescibacteria	Parcubacteria	Candidatus_Kaiserbacteria
OTU000145	4	3	2	8	3	24	9	31	19	21	30	19	3	50	2	0.009938	0.007593	0.005604	0.020537	0.009461	0.080634	0.02532	0.069924	0.043058	0.05061	0.009461	0.074514	0.04511	0.006722	0.147846	0.0047	Bacteria	Proteobacteria	Deltaproteobacteria	Myxococcales	BIrii41	Sorangiineae_bacterium_NIC37A_2
OTU000500	35	30	33	34	30	2	2	3	5	0	5	12	8	11	17	0.086957	0.075926	0.092463	0.087282	0.09461	0.00672	0.005627	0.006767	0.011331	0	0.09461	0.012419	0.028491	0.017926	0.032526	0.039954	Bacteria	Proteobacteria	Gammaproteobacteria	Diplorickettsiales	Diplorickettsiaceae
OTU000591	30	26	8	20	14	4	7	13	6	10	20	9	16	23	20	0.074534	0.065803	0.022415	0.051343	0.044152	0.013439	0.019693	0.029323	0.013597	0.0241	0.044152	0.049676	0.021368	0.035851	0.068009	0.047005	Bacteria	Chloroflexi	Ktedonobacteria	Ktedonobacterales	Ktedonobacteraceae
OTU000597	22	20	24	25	21	19	16	33	16	27	0	1	1	0	1	0.054658	0.050618	0.067246	0.064178	0.066227	0.063836	0.045013	0.074435	0.036259	0.06507	0.066227	0	0.002374	0.002241	0	0.00235	Bacteria	Proteobacteria	Gammaproteobacteria	Betaproteobacteriales	Chromobacteriaceae
OTU000171	2	2	2	0	3	15	18	55	33	68	8	15	0	1	3	0.004969	0.005062	0.005604	0	0.009461	0.050396	0.05064	0.124058	0.074784	0.163879	0.009461	0.01987	0.035613	0	0.002957	0.007051	Bacteria	Planctomycetes	Phycisphaerae	Phycisphaerales	Phycisphaeraceae	SM1A02
OTU000614	0	0	0	0	0	34	55	36	48	43	5	2	0	1	1	0	0	0	0	0	0.114232	0.154733	0.081202	0.108777	0.103629	0	0.012419	0.004748	0	0.002957	0.00235	Bacteria	Bacteroidetes	Bacteroidia	Flavobacteriales	Flavobacteriaceae	Flavobacterium
OTU000617	5	24	3	27	10	1	7	1	1	2	45	30	44	10	15	0.012422	0.060741	0.008406	0.069313	0.031537	0.00336	0.019693	0.002256	0.002266	0.00482	0.031537	0.111771	0.071227	0.098591	0.029569	0.035253	Archaea	Thaumarchaeota	Nitrososphaeria	Nitrosotaleales	Nitrosotaleaceae
OTU000396	15	23	16	18	8	24	19	27	27	22	3	9	2	9	1	0.037267	0.05821	0.04483	0.046208	0.025229	0.080634	0.053453	0.060901	0.061187	0.05302	0.025229	0.007451	0.021368	0.004481	0.026612	0.00235	Bacteria	Proteobacteria	Alphaproteobacteria	Rhizobiales	Xanthobacteraceae	Rhodoplanes
OTU000609	1	0	1	0	1	30	42	47	47	25	4	9	6	6	4	0.002484	0	0.002802	0	0.003154	0.100793	0.11816	0.106013	0.106511	0.06025	0.003154	0.009935	0.021368	0.013444	0.017742	0.009401	Bacteria	Bacteroidetes	Bacteroidia	Sphingobacteriales	envOPS_17
OTU000618	31	33	31	14	24	1	2	3	4	5	20	15	13	15	12	0.077019	0.083519	0.086859	0.03594	0.075688	0.00336	0.005627	0.006767	0.009065	0.01205	0.075688	0.049676	0.035613	0.029129	0.044354	0.028203	Bacteria	Actinobacteria	Thermoleophilia	Solirubrobacterales	Solirubrobacteraceae	Conexibacter
OTU000207	1	0	0	8	1	4	2	0	3	0	45	52	33	21	52	0.002484	0	0	0.020537	0.003154	0.013439	0.005627	0	0.006799	0	0.003154	0.111771	0.12346	0.073943	0.062095	0.122212	Bacteria	Bacteroidetes	Bacteroidia	Chitinophagales	Chitinophagaceae
OTU000094	4	4	6	5	1	15	13	24	26	17	18	44	21	6	17	0.009938	0.010124	0.016811	0.012836	0.003154	0.050396	0.036573	0.054135	0.058921	0.04097	0.003154	0.044708	0.104466	0.047055	0.017742	0.039954	Bacteria	Bacteroidetes	Bacteroidia	Cytophagales	Microscillaceae
OTU000625	0	0	1	1	2	35	37	47	41	49	4	0	1	1	2	0	0	0.002802	0.002567	0.006307	0.117592	0.104093	0.106013	0.092914	0.118089	0.006307	0.009935	0	0.002241	0.002957	0.0047	Bacteria	Proteobacteria	Gammaproteobacteria	Xanthomonadales	Rhodanobacteraceae	Rhodanobacter
OTU000548	18	39	13	28	12	2	2	8	6	1	18	20	15	17	20	0.04472	0.098704	0.036425	0.07188	0.037844	0.00672	0.005627	0.018045	0.013597	0.00241	0.037844	0.044708	0.047485	0.03361	0.050268	0.047005	Bacteria	Chloroflexi	Ktedonobacteria	C0119
OTU000587	37	31	29	28	32	0	4	5	6	6	3	5	17	7	9	0.091925	0.078457	0.081255	0.07188	0.100918	0	0.011253	0.011278	0.013597	0.01446	0.100918	0.007451	0.011871	0.038092	0.020698	0.021152	Bacteria	Cyanobacteria	Oxyphotobacteria	Chloroplast
OTU000136	4	7	6	5	3	11	7	0	7	4	27	30	37	35	35	0.009938	0.017716	0.016811	0.012836	0.009461	0.036957	0.019693	0	0.015863	0.00964	0.009461	0.067062	0.071227	0.082906	0.103492	0.082258	Bacteria	Proteobacteria	Gammaproteobacteria	Betaproteobacteriales	Rhodocyclaceae	Georgfuchsia
OTU000180	2	2	0	3	2	18	35	54	40	30	11	8	3	6	4	0.004969	0.005062	0	0.007701	0.006307	0.060476	0.098467	0.121803	0.090647	0.0723	0.006307	0.027322	0.018994	0.006722	0.017742	0.009401	Bacteria	Bacteroidetes	Bacteroidia	Chitinophagales	Chitinophagaceae	Terrimonas
OTU000296	23	21	21	18	12	8	6	2	4	4	22	16	21	26	14	0.057143	0.053148	0.05884	0.046208	0.037844	0.026878	0.01688	0.004511	0.009065	0.00964	0.037844	0.054643	0.037988	0.047055	0.07688	0.032903	Bacteria	Actinobacteria	Actinobacteria	Frankiales	Acidothermaceae	Acidothermus
OTU000620	19	32	22	25	7	7	13	26	34	21	1	1	4	4	2	0.047205	0.080988	0.061642	0.064178	0.022076	0.023518	0.036573	0.058646	0.07705	0.05061	0.022076	0.002484	0.002374	0.008963	0.011828	0.0047	Bacteria	Verrucomicrobia	Verrucomicrobiae	Pedosphaerales	Pedosphaeraceae
OTU000633	25	18	15	17	12	5	20	30	28	31	4	3	5	2	2	0.062112	0.045556	0.042029	0.043641	0.037844	0.016799	0.056267	0.067668	0.063453	0.07471	0.037844	0.009935	0.007123	0.011203	0.005914	0.0047	Bacteria	Verrucomicrobia	Verrucomicrobiae	Pedosphaerales	Pedosphaeraceae
OTU000559	0	1	0	2	0	30	48	43	36	31	3	6	8	2	6	0	0.002531	0	0.005134	0	0.100793	0.13504	0.096991	0.081583	0.07471	0	0.007451	0.014245	0.017926	0.005914	0.014101	Bacteria	Proteobacteria	Alphaproteobacteria	Parvibaculales	Parvibaculaceae	Parvibaculum
OTU000638	21	25	18	40	31	3	5	2	7	5	9	8	19	8	15	0.052174	0.063272	0.050434	0.102685	0.097764	0.010079	0.014067	0.004511	0.015863	0.01205	0.097764	0.022354	0.018994	0.042573	0.023655	0.035253	Bacteria	Chloroflexi	Ktedonobacteria	Ktedonobacterales	JG30-KF-AS9
OTU000476	3	3	0	2	1	20	35	33	27	34	7	12	13	10	14	0.007453	0.007593	0	0.005134	0.003154	0.067195	0.098467	0.074435	0.061187	0.08194	0.003154	0.017387	0.028491	0.029129	0.029569	0.032903	Bacteria	Proteobacteria	Alphaproteobacteria	Rhizobiales	Xanthobacteraceae
OTU000261	2	1	10	9	1	14	9	13	21	11	63	14	20	18	6	0.004969	0.002531	0.028019	0.023104	0.003154	0.047037	0.02532	0.029323	0.04759	0.02651	0.003154	0.156479	0.033239	0.044814	0.053225	0.014101	Bacteria	Actinobacteria	Actinobacteria	Micromonosporales	Micromonosporaceae	Actinoplanes
OTU000649	3	6	3	8	6	21	30	26	22	56	7	7	7	4	6	0.007453	0.015185	0.008406	0.020537	0.018922	0.070555	0.0844	0.058646	0.049856	0.134959	0.018922	0.017387	0.01662	0.015685	0.011828	0.014101	Bacteria	Patescibacteria	Parcubacteria	Candidatus_Nomurabacteria
OTU000398	5	7	11	4	10	0	2	1	2	3	26	39	41	27	32	0.012422	0.017716	0.030821	0.010269	0.031537	0	0.005627	0.002256	0.004532	0.00723	0.031537	0.064579	0.092595	0.091869	0.079837	0.075207	Bacteria	Patescibacteria	Saccharimonadia	Saccharimonadales
OTU000586	14	9	4	14	15	0	8	7	5	4	22	18	29	36	25	0.034783	0.022778	0.011208	0.03594	0.047305	0	0.022507	0.015789	0.011331	0.00964	0.047305	0.054643	0.042736	0.06498	0.106449	0.058756	Bacteria	Firmicutes	Bacilli	Bacillales	Bacillaceae	Bacillus
OTU000669	0	0	0	0	0	0	0	4	1	2	54	38	57	19	35	0	0	0	0	0	0	0	0.009022	0.002266	0.00482	0	0.134125	0.090221	0.12772	0.056181	0.082258	Bacteria	Patescibacteria	Parcubacteria
OTU000636	1	2	4	1	0	15	27	16	38	44	9	15	14	4	19	0.002484	0.005062	0.011208	0.002567	0	0.050396	0.07596	0.03609	0.086115	0.106039	0	0.022354	0.035613	0.03137	0.011828	0.044654	Bacteria	Verrucomicrobia	Verrucomicrobiae	Pedosphaerales	Pedosphaeraceae
OTU000309	22	18	22	21	21	5	0	3	3	3	22	10	31	9	18	0.054658	0.045556	0.061642	0.05391	0.066227	0.016799	0	0.006767	0.006799	0.00723	0.066227	0.054643	0.023742	0.069462	0.026612	0.042304	Bacteria	Actinobacteria	Actinobacteria	Frankiales	Acidothermaceae	Acidothermus
OTU000615	19	26	6	17	22	1	10	8	9	2	15	22	18	19	14	0.047205	0.065803	0.016811	0.043641	0.069381	0.00336	0.028133	0.018045	0.020396	0.00482	0.069381	0.037257	0.052233	0.040333	0.056181	0.032903	Bacteria	Chloroflexi	Ktedonobacteria	Ktedonobacterales	JG30-KF-AS9
OTU000647	30	45	24	28	30	5	10	13	7	7	1	2	1	2	3	0.074534	0.113889	0.067246	0.07188	0.09461	0.016799	0.028133	0.029323	0.015863	0.01687	0.09461	0.002484	0.004748	0.002241	0.005914	0.007051	Bacteria	Chloroflexi	Ktedonobacteria	Ktedonobacterales	Ktedonobacteraceae
OTU000520	12	7	16	19	19	5	12	8	4	9	19	12	18	10	36	0.029814	0.017716	0.04483	0.048775	0.05992	0.016799	0.03376	0.018045	0.009065	0.02169	0.05992	0.047192	0.028491	0.040333	0.029569	0.084608	Bacteria	Acidobacteria	Acidobacteriia	Solibacterales	Solibacteraceae_Subgroup_3	Bryobacter
OTU000616	0	1	2	0	0	21	28	49	44	47	3	1	7	2	1	0	0.002531	0.005604	0	0	0.070555	0.078773	0.110525	0.099712	0.113269	0	0.007451	0.002374	0.015685	0.005914	0.00235	Bacteria	Proteobacteria	Gammaproteobacteria	Xanthomonadales	Rhodanobacteraceae	Rhodanobacter
OTU000624	7	6	8	4	8	6	21	30	15	31	7	8	13	22	20	0.017391	0.015185	0.022415	0.010269	0.025229	0.020159	0.05908	0.067668	0.033993	0.07471	0.025229	0.017387	0.018994	0.029129	0.065052	0.047005	Bacteria	Planctomycetes	Planctomycetacia	Gemmatales	Gemmataceae
OTU000623	4	3	4	5	2	20	24	31	23	17	9	13	18	17	15	0.009938	0.007593	0.011208	0.012836	0.006307	0.067195	0.06752	0.069924	0.052122	0.04097	0.006307	0.022354	0.030865	0.040333	0.050268	0.035253	Bacteria	Actinobacteria	Actinobacteria	Frankiales	Nakamurellaceae	Nakamurella
OTU000635	0	1	0	2	0	35	30	38	53	27	5	4	5	4	1	0	0.002531	0	0.005134	0	0.117592	0.0844	0.085713	0.120108	0.06507	0	0.012419	0.009497	0.011203	0.011828	0.00235	Bacteria	Proteobacteria	Gammaproteobacteria	Xanthomonadales	Rhodanobacteraceae	Rhodanobacter
OTU000060	3	11	9	13	9	5	14	20	33	19	18	41	5	2	2	0.007453	0.02784	0.025217	0.033373	0.028383	0.016799	0.039387	0.045112	0.074784	0.04579	0.028383	0.044708	0.097343	0.011203	0.005914	0.0047	Bacteria	Chloroflexi	Anaerolineae	SBR1031	A4b	OLB13
OTU000526	17	25	14	11	18	4	2	6	7	4	22	20	16	14	24	0.042236	0.063272	0.039227	0.028238	0.056766	0.013439	0.005627	0.013534	0.015863	0.00964	0.056766	0.054643	0.047485	0.035851	0.041397	0.056406	Bacteria	Actinobacteria	Acidimicrobiia	IMCC26256
OTU000595	2	0	4	6	2	23	46	43	31	27	4	4	6	6	0	0.004969	0	0.011208	0.015403	0.006307	0.077275	0.129413	0.096991	0.070252	0.06507	0.006307	0.009935	0.009497	0.013444	0.017742	0	Bacteria	Verrucomicrobia	Verrucomicrobiae	Pedosphaerales	Pedosphaeraceae
OTU000666	6	17	17	9	10	2	2	20	7	21	15	12	23	17	26	0.014907	0.043025	0.047632	0.023104	0.031537	0.00672	0.005627	0.045112	0.015863	0.05061	0.031537	0.037257	0.028491	0.051536	0.050268	0.061106	Bacteria	Patescibacteria	Parcubacteria
OTU000655	3	0	0	0	0	11	20	39	32	65	9	5	7	6	5	0.007453	0	0	0	0	0.036957	0.056267	0.087969	0.072518	0.156649	0	0.022354	0.011871	0.015685	0.017742	0.011751	Bacteria	Patescibacteria	Parcubacteria	Candidatus_Nomurabacteria
OTU000576	3	4	0	2	0	27	32	38	20	33	6	12	4	7	12	0.007453	0.010124	0	0.005134	0	0.090714	0.090027	0.085713	0.045324	0.07953	0	0.014903	0.028491	0.008963	0.020698	0.028203	Bacteria	Actinobacteria	Actinobacteria	Propionibacteriales	Nocardioidaceae	Marmoricola
OTU000651	10	42	26	20	24	2	5	3	0	1	13	8	30	8	8	0.024845	0.106297	0.07285	0.051343	0.075688	0.00672	0.014067	0.006767	0	0.00241	0.075688	0.032289	0.018994	0.067221	0.023655	0.018802	Bacteria	Actinobacteria	Actinobacteria	Catenulisporales	Actinospicaceae	Actinospica
OTU000163	6	8	11	4	5	8	28	35	33	42	8	6	5	0	0	0.014907	0.020247	0.030821	0.010269	0.015768	0.026878	0.078773	0.078946	0.074784	0.101219	0.015768	0.01987	0.014245	0.011203	0	0	Bacteria	Bacteroidetes	Bacteroidia	Sphingobacteriales	Sphingobacteriaceae	Pseudopedobacter
OTU000137	1	5	8	7	2	8	5	4	4	1	12	19	62	31	29	0.002484	0.012654	0.022415	0.01797	0.006307	0.026878	0.014067	0.009022	0.009065	0.00241	0.006307	0.029806	0.04511	0.138923	0.091664	0.068157	Bacteria	Proteobacteria	Gammaproteobacteria	Betaproteobacteriales	Burkholderiaceae
OTU000653	6	10	17	10	4	1	8	18	22	16	16	11	20	14	25	0.014907	0.025309	0.047632	0.025671	0.012615	0.00336	0.022507	0.040601	0.049856	0.03856	0.012615	0.039741	0.026116	0.044814	0.041397	0.058756	Bacteria	Proteobacteria	Gammaproteobacteria	Betaproteobacteriales	Burkholderiaceae
OTU000188	1	2	3	3	0	22	29	25	32	30	16	14	10	4	6	0.002484	0.005062	0.008406	0.007701	0	0.073915	0.081587	0.05639	0.072518	0.0723	0	0.039741	0.033239	0.022407	0.011828	0.014101	Bacteria	Proteobacteria	Gammaproteobacteria	Betaproteobacteriales	TRA3-20
OTU000707	37	27	26	22	10	4	7	14	8	6	19	4	2	10	1	0.091925	0.068334	0.07285	0.056477	0.031537	0.013439	0.019693	0.031578	0.018129	0.01446	0.031537	0.047192	0.009497	0.004481	0.029569	0.00235	Bacteria	Planctomycetes	Phycisphaerae	Tepidisphaerales	WD2101_soil_group
OTU000267	5	0	12	5	4	18	23	22	30	39	11	10	10	2	5	0.012422	0	0.033623	0.012836	0.012615	0.060476	0.064707	0.049623	0.067986	0.093989	0.012615	0.027322	0.023742	0.022407	0.005914	0.011751	Bacteria	Planctomycetes	Planctomycetacia	Pirellulales	Pirellulaceae
OTU000290	0	2	2	1	1	20	10	44	36	57	11	4	3	3	2	0	0.005062	0.005604	0.002567	0.003154	0.067195	0.028133	0.099247	0.081583	0.137369	0.003154	0.027322	0.009497	0.006722	0.008871	0.0047	Bacteria	Planctomycetes	Planctomycetacia	Pirellulales	Pirellulaceae
OTU000485	0	0	0	0	0	17	31	34	73	30	3	4	3	0	1	0	0	0	0	0	0.057116	0.087213	0.076691	0.165432	0.0723	0	0.007451	0.009497	0.006722	0	0.00235	Bacteria	Bacteroidetes	Bacteroidia	Sphingobacteriales	envOPS_17
OTU000673	22	17	24	16	15	6	8	14	10	10	4	15	15	6	14	0.054658	0.043025	0.067246	0.041074	0.047305	0.020159	0.022507	0.031578	0.022662	0.0241	0.047305	0.009935	0.035613	0.03361	0.017742	0.032903	Bacteria	Proteobacteria	Deltaproteobacteria	Bdellovibrionales	Bdellovibrionaceae	Bdellovibrio
OTU000691	22	26	14	22	22	6	6	8	11	4	9	9	20	5	12	0.054658	0.065803	0.039227	0.056477	0.069381	0.020159	0.01688	0.018045	0.024928	0.00964	0.069381	0.022354	0.021368	0.044814	0.014785	0.028203	Bacteria	Bacteroidetes	Ignavibacteria
OTU000700	2	3	3	1	0	37	30	34	48	27	2	2	5	1	0	0.004969	0.007593	0.008406	0.002567	0	0.124311	0.0844	0.076691	0.108777	0.06507	0	0.004968	0.004748	0.011203	0.002957	0	Bacteria	Gemmatimonadetes	Gemmatimonadetes	Gemmatimonadales	Gemmatimonadaceae	Gemmatimonas
OTU000070	2	7	1	17	5	31	24	22	24	19	17	25	0	0	0	0.004969	0.017716	0.002802	0.043641	0.015768	0.104153	0.06752	0.049623	0.054388	0.04579	0.015768	0.042224	0.059356	0	0	0	Bacteria	Bacteroidetes	Bacteroidia	Cytophagales	Microscillaceae	Ohtaekwangia
OTU000348	4	0	1	1	1	16	23	27	24	35	16	11	10	10	15	0.009938	0	0.002802	0.002567	0.003154	0.053756	0.064707	0.060901	0.054388	0.08435	0.003154	0.039741	0.026116	0.022407	0.029569	0.035253	Bacteria	Proteobacteria	Alphaproteobacteria	Rhizobiales	Amb-16S-1323
OTU000674	2	4	5	1	5	4	6	13	15	15	35	21	26	16	26	0.004969	0.010124	0.01401	0.002567	0.015768	0.013439	0.01688	0.029323	0.033993	0.03615	0.015768	0.086933	0.049859	0.058258	0.047311	0.061106	Bacteria	Patescibacteria	Saccharimonadia	Saccharimonadales
OTU000675	16	10	8	2	5	24	28	24	22	11	5	9	12	12	6	0.039752	0.025309	0.022415	0.005134	0.015768	0.080634	0.078773	0.054135	0.049856	0.02651	0.015768	0.012419	0.021368	0.026888	0.035483	0.014101	Bacteria	Proteobacteria	Deltaproteobacteria	Myxococcales	Haliangiaceae	Haliangium
OTU000681	11	16	5	15	14	18	12	26	12	17	18	6	8	10	6	0.027329	0.040494	0.01401	0.038507	0.044152	0.060476	0.03376	0.058646	0.027194	0.04097	0.044152	0.044708	0.014245	0.017926	0.029569	0.014101	Bacteria	Chloroflexi	Ktedonobacteria	Ktedonobacterales	Ktedonobacteraceae	FCPS473
OTU000634	2	1	0	0	1	20	16	30	17	17	16	20	22	15	16	0.004969	0.002531	0	0	0.003154	0.067195	0.045013	0.067668	0.038525	0.04097	0.003154	0.039741	0.047485	0.049295	0.044354	0.037604	Bacteria	Patescibacteria	Saccharimonadia	Saccharimonadales
OTU000687	0	2	2	0	0	9	24	50	41	48	4	5	4	2	2	0	0.005062	0.005604	0	0	0.030238	0.06752	0.11278	0.092914	0.115679	0	0.009935	0.011871	0.008963	0.005914	0.0047	Bacteria	Verrucomicrobia	Verrucomicrobiae	Pedosphaerales	Pedosphaeraceae
OTU000724	45	50	29	34	30	0	0	0	0	0	0	0	1	0	3	0.111801	0.126544	0.081255	0.087282	0.09461	0	0	0	0	0	0.09461	0	0	0.002241	0	0.007051	Bacteria
OTU000516	4	4	2	6	2	16	20	25	34	34	7	12	8	9	8	0.009938	0.010124	0.005604	0.015403	0.006307	0.053756	0.056267	0.05639	0.07705	0.08194	0.006307	0.017387	0.028491	0.017926	0.026612	0.018802	Bacteria	Proteobacteria	Alphaproteobacteria	Reyranellales	Reyranellaceae	Reyranella
OTU000690	9	18	14	15	11	5	6	13	10	16	10	26	5	20	13	0.02236	0.045556	0.039227	0.038507	0.03469	0.016799	0.01688	0.029323	0.022662	0.03856	0.03469	0.024838	0.06173	0.011203	0.059138	0.030553	Bacteria	Planctomycetes	vadinHA49
OTU000265	6	2	3	3	6	6	3	1	5	5	23	28	26	41	32	0.014907	0.005062	0.008406	0.007701	0.018922	0.020159	0.00844	0.002256	0.011331	0.01205	0.018922	0.057127	0.066478	0.058258	0.121234	0.075207	Bacteria	Firmicutes	Bacilli	Bacillales	Bacillaceae
OTU000672	16	15	12	16	5	3	7	7	9	6	17	15	12	28	22	0.039752	0.037963	0.033623	0.041074	0.015768	0.010079	0.019693	0.015789	0.020396	0.01446	0.015768	0.042224	0.035613	0.026888	0.082794	0.051705	Bacteria	Planctomycetes	Planctomycetacia	Gemmatales	Gemmataceae
OTU000706	10	11	8	12	7	13	28	33	21	33	5	2	4	1	2	0.024845	0.02784	0.022415	0.030806	0.022076	0.043677	0.078773	0.074435	0.04759	0.07953	0.022076	0.012419	0.004748	0.008963	0.002957	0.0047	Bacteria	Proteobacteria	Gammaproteobacteria	Diplorickettsiales	Diplorickettsiaceae	Aquicella
OTU000108	4	3	4	3	2	11	13	23	25	25	36	33	3	4	0	0.009938	0.007593	0.011208	0.007701	0.006307	0.036957	0.036573	0.051879	0.056655	0.06025	0.006307	0.089417	0.078349	0.006722	0.011828	0	Bacteria	Chloroflexi	Anaerolineae	SBR1031	A4b
OTU000208	6	9	3	6	7	27	21	30	29	24	13	7	2	2	3	0.014907	0.022778	0.008406	0.015403	0.022076	0.090714	0.05908	0.067668	0.065719	0.05784	0.022076	0.032289	0.01662	0.004481	0.005914	0.007051	Bacteria	Acidobacteria	Acidobacteriia	Solibacterales	Solibacteraceae_Subgroup_3	Bryobacter
OTU000577	2	1	0	0	1	15	36	46	34	26	4	6	7	4	7	0.004969	0.002531	0	0	0.003154	0.050396	0.10128	0.103758	0.07705	0.06266	0.003154	0.009935	0.014245	0.015685	0.011828	0.016452	Bacteria	Proteobacteria	Gammaproteobacteria	Diplorickettsiales	Diplorickettsiaceae	Aquicella
OTU000646	3	7	3	2	3	4	0	8	4	4	31	30	43	21	26	0.007453	0.017716	0.008406	0.005134	0.009461	0.013439	0	0.018045	0.009065	0.00964	0.009461	0.076998	0.071227	0.09635	0.062095	0.061106	Bacteria	Actinobacteria	Actinobacteria	Propionibacteriales	Nocardioidaceae	Nocardioides	Nocardioides_sp
OTU000679	0	0	1	0	1	20	29	26	52	39	4	1	4	8	4	0	0	0.002802	0	0.003154	0.067195	0.081587	0.058646	0.117842	0.093989	0.003154	0.009935	0.002374	0.008963	0.023655	0.009401	Bacteria	Patescibacteria	Parcubacteria
OTU000696	2	3	3	1	3	19	40	47	31	31	5	2	1	0	1	0.004969	0.007593	0.008406	0.002567	0.009461	0.063836	0.112533	0.106013	0.070252	0.07471	0.009461	0.012419	0.004748	0.002241	0	0.00235	Bacteria	Patescibacteria	Parcubacteria
OTU000607	1	0	0	0	0	23	34	40	47	27	9	2	2	1	2	0.002484	0	0	0	0	0.077275	0.095653	0.090224	0.106511	0.06507	0	0.022354	0.004748	0.004481	0.002957	0.0047	Bacteria	Bacteroidetes	Bacteroidia	Cytophagales	Microscillaceae
OTU000670	17	9	19	14	7	8	8	3	7	15	7	20	16	24	14	0.042236	0.022778	0.053236	0.03594	0.022076	0.026878	0.022507	0.006767	0.015863	0.03615	0.022076	0.017387	0.047485	0.035851	0.070966	0.032903	Bacteria	Planctomycetes	Planctomycetacia	Gemmatales	Gemmataceae
OTU000720	0	0	0	0	0	10	35	28	38	36	6	10	8	13	4	0	0	0	0	0	0.033598	0.098467	0.063157	0.086115	0.08676	0	0.014903	0.023742	0.017926	0.03844	0.009401	Bacteria	Patescibacteria	Parcubacteria	Candidatus_Adlerbacteria
OTU000605	13	11	9	9	6	3	1	3	1	2	30	25	25	17	32	0.032298	0.02784	0.025217	0.023104	0.018922	0.010079	0.002813	0.006767	0.002266	0.00482	0.018922	0.074514	0.059356	0.056017	0.050268	0.075207	Bacteria	Patescibacteria	Saccharimonadia	Saccharimonadales
OTU000725	30	23	17	38	30	3	1	1	2	3	9	7	8	8	6	0.074534	0.05821	0.047632	0.097551	0.09461	0.010079	0.002813	0.002256	0.004532	0.00723	0.09461	0.022354	0.01662	0.017926	0.023655	0.014101	Bacteria	Chloroflexi	Ktedonobacteria	Ktedonobacterales	JG30-KF-AS9
OTU000659	1	1	5	2	0	5	28	29	15	6	16	20	21	19	17	0.002484	0.002531	0.01401	0.005134	0	0.016799	0.078773	0.065413	0.033993	0.01446	0	0.039741	0.047485	0.047055	0.056181	0.039954	Bacteria	Bacteroidetes	Bacteroidia	Sphingobacteriales	envOPS_17
OTU000729	29	21	13	34	20	0	2	2	4	0	10	19	14	9	8	0.07205	0.053148	0.036425	0.087282	0.063074	0	0.005627	0.004511	0.009065	0	0.063074	0.024838	0.04511	0.03137	0.026612	0.018802	Bacteria	Chloroflexi	Ktedonobacteria	Ktedonobacterales	JG30-KF-AS9
OTU000654	8	1	1	5	1	17	36	30	36	27	4	4	4	6	4	0.019876	0.002531	0.002802	0.012836	0.003154	0.057116	0.10128	0.067668	0.081583	0.06507	0.003154	0.009935	0.009497	0.008963	0.017742	0.009401	Bacteria	Proteobacteria	Gammaproteobacteria	Betaproteobacteriales	Burkholderiaceae
OTU000686	10	13	7	15	7	17	16	21	20	15	10	7	12	5	9	0.024845	0.032901	0.019613	0.038507	0.022076	0.057116	0.045013	0.047368	0.045324	0.03615	0.022076	0.024838	0.01662	0.026888	0.014785	0.021152	Bacteria	Proteobacteria	Deltaproteobacteria	Myxococcales	Haliangiaceae	Haliangium
OTU000703	23	13	18	13	14	4	12	6	11	16	4	14	10	13	13	0.057143	0.032901	0.050434	0.033373	0.044152	0.013439	0.03376	0.013534	0.024928	0.03856	0.044152	0.009935	0.033239	0.022407	0.03844	0.030553	Bacteria	Chlamydiae	Chlamydiae	Chlamydiales	cvE6
OTU000169	2	10	7	7	5	6	5	10	6	6	15	22	33	21	28	0.004969	0.025309	0.019613	0.01797	0.015768	0.020159	0.014067	0.022556	0.013597	0.01446	0.015768	0.037257	0.052233	0.073943	0.062095	0.065806	Bacteria	Proteobacteria	Alphaproteobacteria	Acetobacterales	Acetobacteraceae
OTU000253	4	3	9	5	4	10	12	13	11	7	18	25	24	18	20	0.009938	0.007593	0.025217	0.012836	0.012615	0.033598	0.03376	0.029323	0.024928	0.01687	0.012615	0.044708	0.059356	0.053777	0.053225	0.047005	Bacteria	Proteobacteria	Alphaproteobacteria	Micropepsales	Micropepsaceae
OTU000546	2	7	5	3	3	19	16	21	14	17	2	5	21	40	8	0.004969	0.017716	0.01401	0.007701	0.009461	0.063836	0.045013	0.047368	0.031727	0.04097	0.009461	0.004968	0.011871	0.047055	0.118277	0.018802	Bacteria	Firmicutes	Bacilli	Bacillales	Bacillaceae	Bacillus
OTU000684	15	5	5	13	20	7	10	17	28	29	5	5	12	4	8	0.037267	0.012654	0.01401	0.033373	0.063074	0.023518	0.028133	0.038345	0.063453	0.06989	0.063074	0.012419	0.011871	0.026888	0.011828	0.018802	Bacteria	Verrucomicrobia	Verrucomicrobiae	Opitutales	Opitutaceae	Lacunisphaera
OTU000179	5	6	7	3	0	4	6	3	1	0	19	22	44	27	35	0.012422	0.015185	0.019613	0.007701	0	0.013439	0.01688	0.006767	0.002266	0	0	0.047192	0.052233	0.098591	0.079837	0.082258	Bacteria	Proteobacteria	Alphaproteobacteria
OTU000727	8	11	10	12	9	4	0	1	5	8	23	23	18	26	24	0.019876	0.02784	0.028019	0.030806	0.028383	0.013439	0	0.002256	0.011331	0.01928	0.028383	0.057127	0.054607	0.040333	0.07688	0.056406	Bacteria	Actinobacteria	Thermoleophilia	Gaiellales
OTU000735	34	48	45	15	18	2	1	0	0	1	0	4	4	7	3	0.084472	0.121482	0.126086	0.038507	0.056766	0.00672	0.002813	0	0	0.00241	0.056766	0	0.009497	0.008963	0.020698	0.007051	Bacteria	Patescibacteria	Parcubacteria
OTU000362	1	0	0	1	0	21	37	37	44	23	0	9	4	3	1	0.002484	0	0	0.002567	0	0.070555	0.104093	0.083457	0.099712	0.05543	0	0	0.021368	0.008963	0.008871	0.00235	Bacteria	Bacteroidetes	Bacteroidia	Chitinophagales	Chitinophagaceae	Flavitalea
OTU000712	0	0	1	0	3	22	22	47	41	35	0	5	3	1	1	0	0	0.002802	0	0.009461	0.073915	0.061893	0.106013	0.092914	0.08435	0.009461	0	0.011871	0.006722	0.002957	0.00235	Bacteria	Chlamydiae	Chlamydiae	Chlamydiales	cvE6
OTU000663	3	6	7	8	0	5	22	36	32	21	12	7	8	5	8	0.007453	0.015185	0.019613	0.020537	0	0.016799	0.061893	0.081202	0.072518	0.05061	0	0.029806	0.01662	0.017926	0.014785	0.018802	Bacteria	Proteobacteria	Gammaproteobacteria	Steroidobacterales	Steroidobacteraceae	Steroidobacter	bacterium_MI-8
OTU000622	12	6	10	3	4	3	4	2	4	2	19	29	27	18	36	0.029814	0.015185	0.028019	0.007701	0.012615	0.010079	0.011253	0.004511	0.009065	0.00482	0.012615	0.047192	0.068853	0.060499	0.053225	0.084608	Bacteria
OTU000723	16	14	18	15	9	1	1	7	2	10	14	14	23	17	18	0.039752	0.035432	0.050434	0.038507	0.028383	0.00336	0.002813	0.015789	0.004532	0.0241	0.028383	0.034773	0.033239	0.051536	0.050268	0.042304	Bacteria	Actinobacteria	Thermoleophilia	Solirubrobacterales	Solirubrobacteraceae	Conexibacter
OTU000775	31	32	8	22	21	1	4	3	0	9	9	7	9	8	12	0.077019	0.080988	0.022415	0.056477	0.066227	0.00336	0.011253	0.006767	0	0.02169	0.066227	0.022354	0.01662	0.020166	0.023655	0.028203	Bacteria	Chloroflexi	Ktedonobacteria	Ktedonobacterales	Ktedonobacteraceae
OTU000777	11	25	36	29	12	4	4	4	7	3	8	5	12	9	7	0.027329	0.063272	0.100869	0.074447	0.037844	0.013439	0.011253	0.009022	0.015863	0.00723	0.037844	0.01987	0.011871	0.026888	0.026612	0.016452	Bacteria	Bacteroidetes	Ignavibacteria	OPB56
OTU000594	12	3	5	0	3	1	1	6	2	2	23	29	30	25	33	0.029814	0.007593	0.01401	0	0.009461	0.00336	0.002813	0.013534	0.004532	0.00482	0.009461	0.057127	0.068853	0.067221	0.073923	0.077558	Bacteria	Actinobacteria	Acidimicrobiia
OTU000619	0	1	0	0	0	8	17	45	10	86	0	4	1	3	0	0	0.002531	0	0	0	0.026878	0.047827	0.101502	0.022662	0.207259	0	0	0.009497	0.002241	0.008871	0	Bacteria	Proteobacteria	Gammaproteobacteria	Pseudomonadales	Pseudomonadaceae	Pseudomonas
OTU000705	3	4	5	3	4	1	0	5	7	6	29	24	28	21	35	0.007453	0.010124	0.01401	0.007701	0.012615	0.00336	0	0.011278	0.015863	0.01446	0.012615	0.07203	0.056981	0.062739	0.062095	0.082258	Bacteria	Proteobacteria	Alphaproteobacteria	Elsterales
OTU000505	2	4	1	2	1	5	11	11	18	6	8	20	36	22	27	0.004969	0.010124	0.002802	0.005134	0.003154	0.016799	0.030947	0.024812	0.040791	0.01446	0.003154	0.01987	0.047485	0.080665	0.065052	0.063456	Bacteria	Bacteroidetes	Bacteroidia	Cytophagales	Microscillaceae
OTU000556	23	23	16	29	29	6	5	5	3	10	1	5	5	2	12	0.057143	0.05821	0.04483	0.074447	0.091457	0.020159	0.014067	0.011278	0.006799	0.0241	0.091457	0.002484	0.011871	0.011203	0.005914	0.028203	Bacteria	Proteobacteria	Gammaproteobacteria	Betaproteobacteriales	Burkholderiaceae
OTU000671	6	17	17	14	12	1	2	2	3	6	15	25	25	9	20	0.014907	0.043025	0.047632	0.03594	0.037844	0.00336	0.005627	0.004511	0.006799	0.01446	0.037844	0.037257	0.059356	0.056017	0.026612	0.047005	Bacteria	Actinobacteria	Acidimicrobiia
OTU000699	5	4	9	4	15	0	0	0	0	1	26	26	33	20	31	0.012422	0.010124	0.025217	0.010269	0.047305	0	0	0	0	0.00241	0.047305	0.064579	0.06173	0.073943	0.059138	0.072857	Bacteria	Patescibacteria	Parcubacteria	Candidatus_Kaiserbacteria
OTU000740	3	5	3	8	4	14	15	37	27	31	5	8	4	4	6	0.007453	0.012654	0.008406	0.020537	0.012615	0.047037	0.0422	0.083457	0.061187	0.07471	0.012615	0.012419	0.018994	0.008963	0.011828	0.014101	Bacteria	Patescibacteria	Parcubacteria
OTU000741	1	0	0	0	1	0	0	0	1	1	43	58	17	33	19	0.002484	0	0	0	0.003154	0	0	0	0.002266	0.00241	0.003154	0.106803	0.137705	0.038092	0.097578	0.044654	Bacteria	Patescibacteria	Saccharimonadia	Saccharimonadales
OTU000771	43	47	29	23	31	0	0	0	0	0	0	0	1	0	0	0.106832	0.118951	0.081255	0.059044	0.097764	0	0	0	0	0	0.097764	0	0	0.002241	0	0	Bacteria	Patescibacteria	Parcubacteria	Candidatus_Kaiserbacteria
OTU000228	7	3	1	5	3	26	22	35	23	17	11	7	6	1	6	0.017391	0.007593	0.002802	0.012836	0.009461	0.087354	0.061893	0.078946	0.052122	0.04097	0.009461	0.027322	0.01662	0.013444	0.002957	0.014101	Bacteria	Proteobacteria	Alphaproteobacteria	Caulobacterales	Hyphomonadaceae	SWB02
OTU000668	7	18	8	8	12	7	16	14	23	22	2	6	7	10	13	0.017391	0.045556	0.022415	0.020537	0.037844	0.023518	0.045013	0.031578	0.052122	0.05302	0.037844	0.004968	0.014245	0.015685	0.029569	0.030553	Bacteria	Verrucomicrobia	Verrucomicrobiae	Pedosphaerales	Pedosphaeraceae
OTU000753	3	1	0	5	6	26	19	15	19	31	9	13	11	6	9	0.007453	0.002531	0	0.012836	0.018922	0.087354	0.053453	0.033834	0.043058	0.07471	0.018922	0.022354	0.030865	0.024648	0.017742	0.021152	Bacteria	Proteobacteria	Deltaproteobacteria	Oligoflexales	Oligoflexaceae
OTU000776	9	5	4	3	2	11	29	36	25	27	1	3	5	7	6	0.02236	0.012654	0.011208	0.007701	0.006307	0.036957	0.081587	0.081202	0.056655	0.06507	0.006307	0.002484	0.007123	0.011203	0.020698	0.014101	Bacteria	Elusimicrobia	Elusimicrobia	Lineage_IV
OTU000783	0	0	0	0	0	5	19	58	34	49	2	2	4	0	0	0	0	0	0	0	0.016799	0.053453	0.130825	0.07705	0.118089	0	0.004968	0.004748	0.008963	0	0	Bacteria	Patescibacteria	Microgenomatia	Candidatus_Pacebacteria
OTU000293	1	0	2	3	5	15	13	14	28	21	23	9	17	9	12	0.002484	0	0.005604	0.007701	0.015768	0.050396	0.036573	0.031578	0.063453	0.05061	0.015768	0.057127	0.021368	0.038092	0.026612	0.028203	Bacteria	Proteobacteria	Deltaproteobacteria	Myxococcales	BIrii41
OTU000746	16	17	7	13	14	3	2	3	5	8	15	8	23	8	30	0.039752	0.043025	0.019613	0.033373	0.044152	0.010079	0.005627	0.006767	0.011331	0.01928	0.044152	0.037257	0.018994	0.051536	0.023655	0.070507	Bacteria	Gemmatimonadetes	Gemmatimonadetes	Gemmatimonadales	Gemmatimonadaceae	Gemmatimonas
OTU000762	12	17	14	13	7	1	4	4	4	4	12	14	38	3	25	0.029814	0.043025	0.039227	0.033373	0.022076	0.00336	0.011253	0.009022	0.009065	0.00964	0.022076	0.029806	0.033239	0.085146	0.008871	0.058756	Bacteria	Actinobacteria	Actinobacteria	Frankiales	Acidothermaceae	Acidothermus
OTU000709	15	11	5	15	13	7	21	15	24	23	6	5	1	7	3	0.037267	0.02784	0.01401	0.038507	0.040998	0.023518	0.05908	0.033834	0.054388	0.05543	0.040998	0.014903	0.011871	0.002241	0.020698	0.007051	Bacteria	Proteobacteria	Gammaproteobacteria	Diplorickettsiales	Diplorickettsiaceae
OTU000782	18	24	9	9	3	1	0	3	4	5	23	17	15	15	25	0.04472	0.060741	0.025217	0.023104	0.009461	0.00336	0	0.006767	0.009065	0.01205	0.009461	0.057127	0.040362	0.03361	0.044354	0.058756	Bacteria	Patescibacteria	Parcubacteria	Candidatus_Adlerbacteria
OTU000612	9	5	8	6	10	2	5	3	6	3	7	13	28	52	13	0.02236	0.012654	0.022415	0.015403	0.031537	0.00672	0.014067	0.006767	0.013597	0.00723	0.031537	0.017387	0.030865	0.062739	0.15376	0.030553	Bacteria	Firmicutes	Bacilli	Bacillales	Bacillaceae	Bacillus
OTU000745	8	8	6	6	9	0	0	2	3	1	39	15	25	24	24	0.019876	0.020247	0.016811	0.015403	0.028383	0	0	0.004511	0.006799	0.00241	0.028383	0.096868	0.035613	0.056017	0.070966	0.056406	Bacteria	Patescibacteria	Parcubacteria	Candidatus_Kaiserbacteria
OTU000747	7	14	18	35	18	15	16	16	17	8	1	0	0	3	1	0.017391	0.035432	0.050434	0.08985	0.056766	0.050396	0.045013	0.03609	0.038525	0.01928	0.056766	0.002484	0	0	0.008871	0.00235	Bacteria	Proteobacteria	Gammaproteobacteria	Betaproteobacteriales	Rhodocyclaceae	Azospira
OTU000752	11	19	16	19	15	3	10	11	10	7	12	11	14	4	6	0.027329	0.048087	0.04483	0.048775	0.047305	0.010079	0.028133	0.024812	0.022662	0.01687	0.047305	0.029806	0.026116	0.03137	0.011828	0.014101	Bacteria	Chloroflexi	TK10
OTU000758	17	11	16	16	14	6	8	2	15	6	7	15	10	12	13	0.042236	0.02784	0.04483	0.041074	0.044152	0.020159	0.022507	0.004511	0.033993	0.01446	0.044152	0.017387	0.035613	0.022407	0.035483	0.030553	Bacteria	Acidobacteria	Acidobacteriia	Acidobacteriales
OTU000774	0	0	2	4	1	29	36	27	25	20	4	8	9	1	2	0	0	0.005604	0.010269	0.003154	0.097433	0.10128	0.060901	0.056655	0.0482	0.003154	0.009935	0.018994	0.020166	0.002957	0.0047	Bacteria	Patescibacteria	Saccharimonadia	Saccharimonadales
OTU000580	0	1	1	0	0	9	13	22	31	33	9	10	11	24	3	0	0.002531	0.002802	0	0	0.030238	0.036573	0.049623	0.070252	0.07953	0	0.022354	0.023742	0.024648	0.070966	0.007051	Bacteria	Chlamydiae	Chlamydiae	Chlamydiales	Parachlamydiaceae	Candidatus_Protochlamydia
OTU000739	13	11	6	6	4	1	2	5	6	4	22	28	33	6	20	0.032298	0.02784	0.016811	0.015403	0.012615	0.00336	0.005627	0.011278	0.013597	0.00964	0.012615	0.054643	0.066478	0.073943	0.017742	0.047005	Bacteria	Proteobacteria	Alphaproteobacteria	Acetobacterales	Acetobacteraceae	Acidicaldus
OTU000785	1	7	2	13	3	14	12	17	15	23	15	8	13	11	13	0.002484	0.017716	0.005604	0.033373	0.009461	0.047037	0.03376	0.038345	0.033993	0.05543	0.009461	0.037257	0.018994	0.029129	0.032526	0.030553	Bacteria	Patescibacteria	Saccharimonadia	Saccharimonadales
OTU000676	4	3	1	3	0	21	31	26	35	37	2	0	1	1	1	0.009938	0.007593	0.002802	0.007701	0	0.070555	0.087213	0.058646	0.079317	0.08917	0	0.004968	0	0.002241	0.002957	0.00235	Bacteria	Proteobacteria	Gammaproteobacteria	Enterobacteriales	Enterobacteriaceae
OTU000779	10	17	8	11	11	1	5	7	2	5	29	19	18	7	16	0.024845	0.043025	0.022415	0.028238	0.03469	0.00336	0.014067	0.015789	0.004532	0.01205	0.03469	0.07203	0.04511	0.040333	0.020698	0.037604	Bacteria	Patescibacteria	Parcubacteria
OTU000792	5	1	2	2	2	13	17	32	29	28	12	5	8	6	4	0.012422	0.002531	0.005604	0.005134	0.006307	0.043677	0.047827	0.072179	0.065719	0.06748	0.006307	0.029806	0.011871	0.017926	0.017742	0.009401	Bacteria	Planctomycetes	Phycisphaerae	Tepidisphaerales	CPla-3_termite_group
OTU000283	7	1	5	7	10	4	9	11	13	3	20	15	24	15	21	0.017391	0.002531	0.01401	0.01797	0.031537	0.013439	0.02532	0.024812	0.02946	0.00723	0.031537	0.049676	0.035613	0.053777	0.044354	0.049355	Bacteria	Proteobacteria	Gammaproteobacteria	Betaproteobacteriales	Burkholderiaceae	Bordetella
OTU000547	3	1	1	0	4	16	15	19	29	36	9	4	4	19	5	0.007453	0.002531	0.002802	0	0.012615	0.053756	0.0422	0.042856	0.065719	0.08676	0.012615	0.022354	0.009497	0.008963	0.056181	0.011751	Bacteria	Firmicutes	Bacilli	Bacillales	Bacillaceae	Bacillus
OTU000737	5	5	7	6	6	13	24	29	33	18	0	6	2	7	4	0.012422	0.012654	0.019613	0.015403	0.018922	0.043677	0.06752	0.065413	0.074784	0.04338	0.018922	0	0.014245	0.004481	0.020698	0.009401	Bacteria	Firmicutes	Bacilli	Bacillales	Paenibacillaceae	Ammoniphilus
OTU000742	16	20	17	6	8	0	3	0	2	2	16	18	11	10	36	0.039752	0.050618	0.047632	0.015403	0.025229	0	0.00844	0	0.004532	0.00482	0.025229	0.039741	0.042736	0.024648	0.029569	0.084608	Bacteria	Patescibacteria	Parcubacteria	Candidatus_Kaiserbacteria
OTU000766	4	13	7	4	0	0	1	5	0	0	31	23	22	36	19	0.009938	0.032901	0.019613	0.010269	0	0	0.002813	0.011278	0	0	0	0.076998	0.054607	0.049295	0.106449	0.044654	Bacteria	Patescibacteria	Parcubacteria	Candidatus_Kaiserbacteria	Candidatus_Sonnebornia_yantaiensis
OTU000658	5	3	4	3	3	20	24	23	28	22	2	8	3	11	5	0.012422	0.007593	0.011208	0.007701	0.009461	0.067195	0.06752	0.051879	0.063453	0.05302	0.009461	0.004968	0.018994	0.006722	0.032526	0.011751	Bacteria	Bacteroidetes	Bacteroidia	Chitinophagales	Chitinophagaceae	Sediminibacterium
OTU000717	1	19	1	7	5	14	17	33	18	17	6	5	10	6	4	0.002484	0.048087	0.002802	0.01797	0.015768	0.047037	0.047827	0.074435	0.040791	0.04097	0.015768	0.014903	0.011871	0.022407	0.017742	0.009401	Bacteria	Proteobacteria	Alphaproteobacteria	Rickettsiales	Mitochondria
OTU000750	14	7	16	12	10	4	4	1	4	2	19	20	17	10	23	0.034783	0.017716	0.04483	0.030806	0.031537	0.013439	0.011253	0.002256	0.009065	0.00482	0.031537	0.047192	0.047485	0.038092	0.029569	0.054055	Bacteria	Actinobacteria	Actinobacteria	Frankiales	Acidothermaceae	Acidothermus
OTU000786	11	9	12	11	3	21	31	14	12	24	2	2	4	3	3	0.027329	0.022778	0.033623	0.028238	0.009461	0.070555	0.087213	0.031578	0.027194	0.05784	0.009461	0.004968	0.004748	0.008963	0.008871	0.007051	Bacteria	Planctomycetes	vadinHA49
OTU000814	0	1	0	1	0	19	29	32	35	38	2	3	1	0	1	0	0.002531	0	0.002567	0	0.063836	0.081587	0.072179	0.079317	0.09158	0	0.004968	0.007123	0.002241	0	0.00235	Bacteria	Proteobacteria	Gammaproteobacteria	Diplorickettsiales	Diplorickettsiaceae
OTU000784	5	1	4	6	0	2	5	7	11	7	22	18	16	44	13	0.012422	0.002531	0.011208	0.015403	0	0.00672	0.014067	0.015789	0.024928	0.01687	0	0.054643	0.042736	0.035851	0.130104	0.030553	Bacteria	Firmicutes	Bacilli	Bacillales	Paenibacillaceae
OTU000770	6	0	2	0	5	6	4	12	9	11	22	27	15	16	25	0.014907	0	0.005604	0	0.015768	0.020159	0.011253	0.027067	0.020396	0.02651	0.015768	0.054643	0.064104	0.03361	0.047311	0.058756	Bacteria	Chlamydiae	Chlamydiae	Chlamydiales	cvE6
OTU000778	1	0	4	0	0	15	23	33	38	31	1	4	4	4	2	0.002484	0	0.011208	0	0	0.050396	0.064707	0.074435	0.086115	0.07471	0	0.002484	0.009497	0.008963	0.011828	0.0047	Bacteria	Verrucomicrobia	Verrucomicrobiae	Pedosphaerales	Pedosphaeraceae
OTU000534	5	11	8	5	2	13	19	18	29	18	8	9	3	4	7	0.012422	0.02784	0.022415	0.012836	0.006307	0.043677	0.053453	0.040601	0.065719	0.04338	0.006307	0.01987	0.021368	0.006722	0.011828	0.016452	Bacteria	Proteobacteria	Alphaproteobacteria	Sphingomonadales	Sphingomonadaceae
OTU000811	14	10	14	6	9	0	0	1	2	1	20	25	21	12	24	0.034783	0.025309	0.039227	0.015403	0.028383	0	0	0.002256	0.004532	0.00241	0.028383	0.049676	0.059356	0.047055	0.035483	0.056406	Bacteria	Actinobacteria	Acidimicrobiia
OTU000170	6	5	7	6	6	8	11	14	25	15	26	15	6	8	0	0.014907	0.012654	0.019613	0.015403	0.018922	0.026878	0.030947	0.031578	0.056655	0.03615	0.018922	0.064579	0.035613	0.013444	0.023655	0	Bacteria	Proteobacteria	Alphaproteobacteria	Sphingomonadales	Sphingomonadaceae	Altererythrobacter
OTU000470	3	3	4	3	2	7	5	14	9	12	23	9	26	9	29	0.007453	0.007593	0.011208	0.007701	0.006307	0.023518	0.014067	0.031578	0.020396	0.02892	0.006307	0.057127	0.021368	0.058258	0.026612	0.068157	Bacteria	Acidobacteria	Acidobacteriia	Acidobacteriales	Acidobacteriaceae_Subgroup_1
OTU000606	9	8	1	3	1	7	7	11	8	6	12	26	9	28	22	0.02236	0.020247	0.002802	0.007701	0.003154	0.023518	0.019693	0.024812	0.018129	0.01446	0.003154	0.029806	0.06173	0.020166	0.082794	0.051705	Bacteria	Bacteroidetes	Bacteroidia	Cytophagales	Microscillaceae
OTU000730	6	3	5	1	0	12	17	28	17	24	7	12	15	6	5	0.014907	0.007593	0.01401	0.002567	0	0.040317	0.047827	0.063157	0.038525	0.05784	0	0.017387	0.028491	0.03361	0.017742	0.011751	Bacteria	Acidobacteria	Subgroup_6
OTU000795	23	26	23	32	17	0	1	0	0	0	13	4	6	0	13	0.057143	0.065803	0.064444	0.082148	0.053613	0	0.002813	0	0	0	0.053613	0.032289	0.009497	0.013444	0	0.030553	Bacteria	Chloroflexi	AD3
OTU000813	10	6	11	15	8	10	14	12	5	21	10	5	13	11	7	0.024845	0.015185	0.030821	0.038507	0.025229	0.033598	0.039387	0.027067	0.011331	0.05061	0.025229	0.024838	0.011871	0.029129	0.032526	0.016452	Bacteria	Planctomycetes	vadinHA49
OTU000839	32	29	28	25	16	1	0	0	1	3	2	4	8	3	6	0.079503	0.073395	0.078453	0.064178	0.050459	0.00336	0	0	0.002266	0.00723	0.050459	0.004968	0.009497	0.017926	0.008871	0.014101	Bacteria	Chloroflexi	AD3
OTU000266	4	10	2	5	7	3	5	2	5	0	17	18	27	25	27	0.009938	0.025309	0.005604	0.012836	0.022076	0.010079	0.014067	0.004511	0.011331	0	0.022076	0.042224	0.042736	0.060499	0.073923	0.063456	Bacteria	Proteobacteria	Alphaproteobacteria	Rickettsiales	SM2D12
OTU000334	0	2	2	4	2	17	17	25	22	11	18	25	6	4	2	0	0.005062	0.005604	0.010269	0.006307	0.057116	0.047827	0.05639	0.049856	0.02651	0.006307	0.044708	0.059356	0.013444	0.011828	0.0047	Bacteria	Proteobacteria	Deltaproteobacteria	Myxococcales	BIrii41
OTU000407	2	2	2	2	0	26	21	35	23	24	6	7	5	0	2	0.004969	0.005062	0.005604	0.005134	0	0.087354	0.05908	0.078946	0.052122	0.05784	0	0.014903	0.01662	0.011203	0	0.0047	Bacteria	Acidobacteria	Acidobacteriia	Solibacterales	Solibacteraceae_Subgroup_3	Bryobacter
OTU000817	16	21	7	13	16	8	13	12	8	13	4	12	3	5	6	0.039752	0.053148	0.019613	0.033373	0.050459	0.026878	0.036573	0.027067	0.018129	0.03133	0.050459	0.009935	0.028491	0.006722	0.014785	0.014101	Bacteria	Proteobacteria	Deltaproteobacteria	Myxococcales	P3OB-42
OTU000841	11	18	9	11	17	0	0	3	1	3	28	24	7	6	19	0.027329	0.045556	0.025217	0.028238	0.053613	0	0	0.006767	0.002266	0.00723	0.053613	0.069546	0.056981	0.015685	0.017742	0.044654	Bacteria	Patescibacteria	Parcubacteria	Candidatus_Kaiserbacteria
OTU000563	1	0	3	0	1	24	24	33	27	28	2	5	4	0	4	0.002484	0	0.008406	0	0.003154	0.080634	0.06752	0.074435	0.061187	0.06748	0.003154	0.004968	0.011871	0.008963	0	0.009401	Bacteria	Proteobacteria	Gammaproteobacteria	Diplorickettsiales	Diplorickettsiaceae	Aquicella
OTU000808	36	11	18	3	14	9	9	2	4	4	7	6	12	8	13	0.089441	0.02784	0.050434	0.007701	0.044152	0.030238	0.02532	0.004511	0.009065	0.00964	0.044152	0.017387	0.014245	0.026888	0.023655	0.030553	Bacteria	Patescibacteria	Saccharimonadia	Saccharimonadales
OTU000489	7	13	9	6	14	1	5	7	2	8	21	10	12	25	15	0.017391	0.032901	0.025217	0.015403	0.044152	0.00336	0.014067	0.015789	0.004532	0.01928	0.044152	0.05216	0.023742	0.026888	0.073923	0.035253	Bacteria	Chloroflexi	Ktedonobacteria	Ktedonobacterales	Ktedonobacteraceae
OTU000603	22	25	15	18	16	1	1	2	2	0	6	14	10	15	8	0.054658	0.063272	0.042029	0.046208	0.050459	0.00336	0.002813	0.004511	0.004532	0	0.050459	0.014903	0.033239	0.022407	0.044354	0.018802	Bacteria	Proteobacteria	Alphaproteobacteria	Rhizobiales	Beijerinckiaceae	Roseiarcus
OTU000379	17	17	10	8	16	4	2	6	3	2	12	8	15	20	14	0.042236	0.043025	0.028019	0.020537	0.050459	0.013439	0.005627	0.013534	0.006799	0.00482	0.050459	0.029806	0.018994	0.03361	0.059138	0.032903	Bacteria	Bacteroidetes	Bacteroidia	Sphingobacteriales	Sphingobacteriaceae	Mucilaginibacter
OTU000815	11	20	8	15	12	0	2	2	0	1	25	19	13	5	21	0.027329	0.050618	0.022415	0.038507	0.037844	0	0.005627	0.004511	0	0.00241	0.037844	0.062095	0.04511	0.029129	0.014785	0.049355	Bacteria	Patescibacteria	Saccharimonadia	Saccharimonadales
OTU000685	8	8	7	9	2	9	2	11	7	5	17	22	15	11	20	0.019876	0.020247	0.019613	0.023104	0.006307	0.030238	0.005627	0.024812	0.015863	0.01205	0.006307	0.042224	0.052233	0.03361	0.032526	0.047005	Bacteria	Bacteroidetes	Bacteroidia	Sphingobacteriales	Sphingobacteriaceae	Mucilaginibacter
OTU000796	12	5	12	3	2	3	3	5	3	1	14	25	24	21	20	0.029814	0.012654	0.033623	0.007701	0.006307	0.010079	0.00844	0.011278	0.006799	0.00241	0.006307	0.034773	0.059356	0.053777	0.062095	0.047005	Bacteria	Actinobacteria	Acidimicrobiia
OTU000827	14	11	10	16	6	4	4	2	9	6	6	6	23	10	25	0.034783	0.02784	0.028019	0.041074	0.018922	0.013439	0.011253	0.004511	0.020396	0.01446	0.018922	0.014903	0.014245	0.051536	0.029569	0.058756	Bacteria	Planctomycetes	Phycisphaerae	Tepidisphaerales	WD2101_soil_group	Planctomycetales_bacterium_Ellin6207
OTU000835	0	0	0	0	3	4	16	37	25	63	1	1	2	0	0	0	0	0	0	0.009461	0.013439	0.045013	0.083457	0.056655	0.151829	0.009461	0.002484	0.002374	0.004481	0	0	Bacteria	Chlamydiae	Chlamydiae	Chlamydiales	cvE6
OTU000187	5	6	2	7	2	16	10	13	19	24	15	24	3	3	2	0.012422	0.015185	0.005604	0.01797	0.006307	0.053756	0.028133	0.029323	0.043058	0.05784	0.006307	0.037257	0.056981	0.006722	0.008871	0.0047	Bacteria	Proteobacteria	Alphaproteobacteria	Dongiales	Dongiaceae	Dongia
OTU000222	5	4	7	4	3	23	20	26	17	10	10	17	1	4	0	0.012422	0.010124	0.019613	0.010269	0.009461	0.077275	0.056267	0.058646	0.038525	0.0241	0.009461	0.024838	0.040362	0.002241	0.011828	0	Bacteria	Chloroflexi	Anaerolineae	SBR1031	A4b
OTU000751	0	0	1	0	0	0	1	1	1	2	19	47	24	23	32	0	0	0.002802	0	0	0	0.002813	0.002256	0.002266	0.00482	0	0.047192	0.111589	0.053777	0.068009	0.075207	Bacteria	Patescibacteria	Parcubacteria	Candidatus_Kaiserbacteria
OTU000797	0	0	0	2	0	15	13	26	23	41	5	3	8	9	6	0	0	0	0.005134	0	0.050396	0.036573	0.058646	0.052122	0.098809	0	0.012419	0.007123	0.017926	0.026612	0.014101	Bacteria	Verrucomicrobia	Verrucomicrobiae	Opitutales	Opitutaceae	Opitutus
OTU000812	22	33	18	25	20	0	3	2	0	0	0	5	14	1	8	0.054658	0.083519	0.050434	0.064178	0.063074	0	0.00844	0.004511	0	0	0.063074	0	0.011871	0.03137	0.002957	0.018802	Bacteria	Patescibacteria	Saccharimonadia	Saccharimonadales
OTU000836	16	24	22	13	9	1	2	0	1	0	8	13	13	9	20	0.039752	0.060741	0.061642	0.033373	0.028383	0.00336	0.005627	0	0.002266	0	0.028383	0.01987	0.030865	0.029129	0.026612	0.047005	Bacteria	Patescibacteria	Parcubacteria	Candidatus_Adlerbacteria
OTU000842	11	8	3	6	10	8	19	12	16	11	7	4	11	11	14	0.027329	0.020247	0.008406	0.015403	0.031537	0.026878	0.053453	0.027067	0.036259	0.02651	0.031537	0.017387	0.009497	0.024648	0.032526	0.032903	Bacteria	Firmicutes	Bacilli	Bacillales	Alicyclobacillaceae	Alicyclobacillus
OTU000495	2	5	3	3	4	7	4	16	8	13	19	10	14	20	22	0.004969	0.012654	0.008406	0.007701	0.012615	0.023518	0.011253	0.03609	0.018129	0.03133	0.012615	0.047192	0.023742	0.03137	0.059138	0.051705	Bacteria	Proteobacteria	Alphaproteobacteria
OTU000824	1	4	3	7	11	8	6	14	10	10	18	13	10	18	17	0.002484	0.010124	0.008406	0.01797	0.03469	0.026878	0.01688	0.031578	0.022662	0.0241	0.03469	0.044708	0.030865	0.022407	0.053225	0.039954	Bacteria	Dependentiae	Babeliae	Babeliales	Vermiphilaceae
OTU000833	17	16	20	31	23	3	3	2	1	3	2	4	16	2	7	0.042236	0.040494	0.056038	0.079581	0.072535	0.010079	0.00844	0.004511	0.002266	0.00723	0.072535	0.004968	0.009497	0.035851	0.005914	0.016452	Bacteria	Patescibacteria	Parcubacteria	Candidatus_Jorgensenbacteria	Candidatus_Adlerbacteria_bacterium_GW2011_GWC1_50_9
OTU000255	1	3	0	2	1	17	16	12	29	17	15	8	12	9	7	0.002484	0.007593	0	0.005134	0.003154	0.057116	0.045013	0.027067	0.065719	0.04097	0.003154	0.037257	0.018994	0.026888	0.026612	0.016452	Bacteria	Chloroflexi	Anaerolineae	SBR1031	A4b	OLB13
OTU000832	14	19	17	15	8	0	3	0	0	0	12	13	21	10	17	0.034783	0.048087	0.047632	0.038507	0.025229	0	0.00844	0	0	0	0.025229	0.029806	0.030865	0.047055	0.029569	0.039954	Bacteria	Patescibacteria	Saccharimonadia	Saccharimonadales
OTU000754	1	8	4	6	5	1	5	7	7	6	14	25	25	17	17	0.002484	0.020247	0.011208	0.015403	0.015768	0.00336	0.014067	0.015789	0.015863	0.01446	0.015768	0.034773	0.059356	0.056017	0.050268	0.039954	Bacteria	Proteobacteria	Gammaproteobacteria
OTU000789	29	25	20	10	18	1	0	1	0	0	11	16	5	5	7	0.07205	0.063272	0.056038	0.025671	0.056766	0.00336	0	0.002256	0	0	0.056766	0.027322	0.037988	0.011203	0.014785	0.016452	Bacteria	Proteobacteria	Gammaproteobacteria	Diplorickettsiales	Diplorickettsiaceae	Aquicella
OTU000825	6	4	4	3	7	14	11	14	16	26	12	5	5	5	15	0.014907	0.010124	0.011208	0.007701	0.022076	0.047037	0.030947	0.031578	0.036259	0.06266	0.022076	0.029806	0.011871	0.011203	0.014785	0.035253	Bacteria	Gemmatimonadetes	Gemmatimonadetes	Gemmatimonadales	Gemmatimonadaceae	Gemmatimonas
OTU000183	4	2	6	3	4	18	16	27	23	10	10	10	3	8	2	0.009938	0.005062	0.016811	0.007701	0.012615	0.060476	0.045013	0.060901	0.052122	0.0241	0.012615	0.024838	0.023742	0.006722	0.023655	0.0047	Bacteria	Chloroflexi	Anaerolineae	SBR1031	A4b
OTU000549	1	0	1	1	2	13	25	26	31	34	3	9	0	0	0	0.002484	0	0.002802	0.002567	0.006307	0.043677	0.070333	0.058646	0.070252	0.08194	0.006307	0.007451	0.021368	0	0	0	Bacteria	Acidobacteria	Subgroup_6
OTU000555	7	8	11	9	2	18	11	31	26	20	0	1	0	1	1	0.017391	0.020247	0.030821	0.023104	0.006307	0.060476	0.030947	0.069924	0.058921	0.0482	0.006307	0	0.002374	0	0.002957	0.00235	Bacteria	Acidobacteria	Acidobacteriia	Solibacterales	Solibacteraceae_Subgroup_3	Candidatus_Solibacter
OTU000523	13	9	15	9	14	2	6	8	16	3	12	12	7	5	14	0.032298	0.022778	0.042029	0.023104	0.044152	0.00672	0.01688	0.018045	0.036259	0.00723	0.044152	0.029806	0.028491	0.015685	0.014785	0.032903	Bacteria	Proteobacteria	Alphaproteobacteria	Elsterales
OTU000756	8	4	9	9	7	4	16	13	12	11	10	14	9	7	12	0.019876	0.010124	0.025217	0.023104	0.022076	0.013439	0.045013	0.029323	0.027194	0.02651	0.022076	0.024838	0.033239	0.020166	0.020698	0.028203	Bacteria	Proteobacteria	Alphaproteobacteria
OTU000850	4	2	0	0	0	5	12	19	10	15	17	16	13	6	26	0.009938	0.005062	0	0	0	0.016799	0.03376	0.042856	0.022662	0.03615	0	0.042224	0.037988	0.029129	0.017742	0.061106	Bacteria	Patescibacteria	Parcubacteria	Candidatus_Adlerbacteria
OTU000877	0	0	2	0	1	8	16	19	24	51	3	8	2	4	7	0	0	0.005604	0	0.003154	0.026878	0.045013	0.042856	0.054388	0.122909	0.003154	0.007451	0.018994	0.004481	0.011828	0.016452	Bacteria	Patescibacteria	Parcubacteria	Candidatus_Nomurabacteria
OTU000904	0	0	2	0	0	5	22	29	20	15	6	13	13	7	12	0	0	0.005604	0	0	0.016799	0.061893	0.065413	0.045324	0.03615	0	0.014903	0.030865	0.029129	0.020698	0.028203	Bacteria	Patescibacteria	Parcubacteria
OTU000639	10	9	7	13	10	7	10	17	10	19	4	6	4	7	10	0.024845	0.022778	0.019613	0.033373	0.031537	0.023518	0.028133	0.038345	0.022662	0.04579	0.031537	0.009935	0.014245	0.008963	0.020698	0.023502	Bacteria	Proteobacteria	Alphaproteobacteria	Caulobacterales	Caulobacteraceae	Phenylobacterium
OTU000886	4	6	1	3	0	9	17	22	21	33	4	10	6	4	3	0.009938	0.015185	0.002802	0.007701	0	0.030238	0.047827	0.049623	0.04759	0.07953	0	0.009935	0.023742	0.013444	0.011828	0.007051	Bacteria	Patescibacteria	Parcubacteria	Candidatus_Adlerbacteria
OTU000263	1	1	0	3	3	8	8	21	10	12	9	35	14	14	3	0.002484	0.002531	0	0.007701	0.009461	0.026878	0.022507	0.047368	0.022662	0.02892	0.009461	0.022354	0.083098	0.03137	0.041397	0.007051	Bacteria	Proteobacteria	Gammaproteobacteria	Betaproteobacteriales	Burkholderiaceae
OTU000772	6	8	12	9	9	2	10	7	12	20	8	9	8	10	12	0.014907	0.020247	0.033623	0.023104	0.028383	0.00672	0.028133	0.015789	0.027194	0.0482	0.028383	0.01987	0.021368	0.017926	0.029569	0.028203	Bacteria	Planctomycetes	Planctomycetacia	Isosphaerales	Isosphaeraceae	Singulisphaera
OTU000840	7	10	15	5	8	2	1	3	2	2	14	18	16	14	25	0.017391	0.025309	0.042029	0.012836	0.025229	0.00672	0.002813	0.006767	0.004532	0.00482	0.025229	0.034773	0.042736	0.035851	0.041397	0.058756	Bacteria	Cyanobacteria	Melainabacteria	Obscuribacterales
OTU000867	2	1	2	3	1	5	8	18	19	14	8	10	22	13	16	0.004969	0.002531	0.005604	0.007701	0.003154	0.016799	0.022507	0.040601	0.043058	0.03374	0.003154	0.01987	0.023742	0.049295	0.03844	0.037604	Bacteria	Patescibacteria	Parcubacteria	Candidatus_Adlerbacteria
OTU000553	0	0	0	2	2	32	25	18	36	20	2	0	0	2	2	0	0	0	0.005134	0.006307	0.107512	0.070333	0.040601	0.081583	0.0482	0.006307	0.004968	0	0	0.005914	0.0047	Bacteria	Bacteroidetes	Bacteroidia	Cytophagales	Microscillaceae
OTU000347	2	1	5	5	0	12	16	23	10	29	12	5	8	5	7	0.004969	0.002531	0.01401	0.012836	0	0.040317	0.045013	0.051879	0.022662	0.06989	0	0.029806	0.011871	0.017926	0.014785	0.016452	Bacteria	Proteobacteria	Alphaproteobacteria	Rhizobiales	Rhizobiaceae	Aquamicrobium
OTU000876	5	11	12	6	8	11	9	18	13	12	3	5	10	4	13	0.012422	0.02784	0.033623	0.015403	0.025229	0.036957	0.02532	0.040601	0.02946	0.02892	0.025229	0.007451	0.011871	0.022407	0.011828	0.030553	Bacteria	Patescibacteria	Saccharimonadia	Saccharimonadales
OTU000826	1	1	1	3	4	17	17	16	30	18	8	8	6	4	5	0.002484	0.002531	0.002802	0.007701	0.012615	0.057116	0.047827	0.03609	0.067986	0.04338	0.012615	0.01987	0.018994	0.013444	0.011828	0.011751	Bacteria	Proteobacteria	Deltaproteobacteria	Bdellovibrionales	Bdellovibrionaceae	Bdellovibrio
OTU000834	4	6	6	8	3	5	8	12	16	10	8	8	22	7	16	0.009938	0.015185	0.016811	0.020537	0.009461	0.016799	0.022507	0.027067	0.036259	0.0241	0.009461	0.01987	0.018994	0.049295	0.020698	0.037604	Bacteria	Bacteroidetes	Bacteroidia	Chitinophagales	37-13
OTU000854	0	0	0	1	0	12	24	28	19	30	3	5	8	4	5	0	0	0	0.002567	0	0.040317	0.06752	0.063157	0.043058	0.0723	0	0.007451	0.011871	0.017926	0.011828	0.011751	Bacteria	Gemmatimonadetes	Gemmatimonadetes	Gemmatimonadales	Gemmatimonadaceae	Gemmatimonas
OTU000898	4	5	3	7	7	2	0	5	2	5	19	28	17	15	20	0.009938	0.012654	0.008406	0.01797	0.022076	0.00672	0	0.011278	0.004532	0.01205	0.022076	0.047192	0.066478	0.038092	0.044354	0.047005	Bacteria	Patescibacteria	Parcubacteria	Candidatus_Kaiserbacteria
OTU000204	4	3	7	2	6	10	24	17	26	21	6	6	2	3	1	0.009938	0.007593	0.019613	0.005134	0.018922	0.033598	0.06752	0.038345	0.058921	0.05061	0.018922	0.014903	0.014245	0.004481	0.008871	0.00235	Bacteria	Proteobacteria	Gammaproteobacteria	CCD24
OTU000828	14	13	16	7	6	3	3	11	3	10	16	13	3	10	10	0.034783	0.032901	0.04483	0.01797	0.018922	0.010079	0.00844	0.024812	0.006799	0.0241	0.018922	0.039741	0.030865	0.006722	0.029569	0.023502	Bacteria	Acidobacteria	Acidobacteriia	Solibacterales	Solibacteraceae_Subgroup_3	Candidatus_Solibacter
OTU000845	0	3	5	1	2	28	14	9	20	19	7	6	8	11	5	0	0.007593	0.01401	0.002567	0.006307	0.094073	0.039387	0.0203	0.045324	0.04579	0.006307	0.017387	0.014245	0.017926	0.032526	0.011751	Bacteria	Firmicutes	Bacilli	Bacillales	Alicyclobacillaceae	Tumebacillus	Tumebacillus_flagellatus
OTU000868	16	11	9	11	5	5	3	6	18	11	9	10	12	2	10	0.039752	0.02784	0.025217	0.028238	0.015768	0.016799	0.00844	0.013534	0.040791	0.02651	0.015768	0.022354	0.023742	0.026888	0.005914	0.023502	Bacteria	Chloroflexi
OTU000890	2	3	1	2	0	0	3	4	3	1	20	27	26	19	27	0.004969	0.007593	0.002802	0.005134	0	0	0.00844	0.009022	0.006799	0.00241	0	0.049676	0.064104	0.058258	0.056181	0.063456	Bacteria	Patescibacteria	Parcubacteria	Candidatus_Kaiserbacteria
OTU000314	2	2	3	5	5	10	15	20	28	18	12	10	3	1	3	0.004969	0.005062	0.008406	0.012836	0.015768	0.033598	0.0422	0.045112	0.063453	0.04338	0.015768	0.029806	0.023742	0.006722	0.002957	0.007051	Bacteria	Spirochaetes	Leptospirae	Leptospirales	Leptospiraceae	Turneriella	Turneriella_parva_DSM_21527
OTU000697	0	2	0	1	0	16	14	26	31	36	4	1	3	2	1	0	0.005062	0	0.002567	0	0.053756	0.039387	0.058646	0.070252	0.08676	0	0.009935	0.002374	0.006722	0.005914	0.00235	Bacteria	Proteobacteria	Alphaproteobacteria	Sphingomonadales	Sphingomonadaceae
OTU000852	0	0	1	0	0	28	21	31	16	35	0	2	1	1	1	0	0	0.002802	0	0	0.094073	0.05908	0.069924	0.036259	0.08435	0	0	0.004748	0.002241	0.002957	0.00235	Bacteria	Planctomycetes	Phycisphaerae	Tepidisphaerales	WD2101_soil_group
OTU000870	13	14	15	19	4	0	0	1	2	2	13	16	14	13	11	0.032298	0.035432	0.042029	0.048775	0.012615	0	0	0.002256	0.004532	0.00482	0.012615	0.032289	0.037988	0.03137	0.03844	0.025853	Bacteria	Planctomycetes	Planctomycetacia	Isosphaerales	Isosphaeraceae
OTU000818	0	2	3	1	2	6	19	29	12	21	5	18	7	9	2	0	0.005062	0.008406	0.002567	0.006307	0.020159	0.053453	0.065413	0.027194	0.05061	0.006307	0.012419	0.042736	0.015685	0.026612	0.0047	Bacteria	Verrucomicrobia	Verrucomicrobiae	Opitutales	Opitutaceae
OTU000872	17	5	11	7	9	12	16	11	10	11	5	7	3	3	9	0.042236	0.012654	0.030821	0.01797	0.028383	0.040317	0.045013	0.024812	0.022662	0.02651	0.028383	0.012419	0.01662	0.006722	0.008871	0.021152	Bacteria	Proteobacteria	Deltaproteobacteria	Bdellovibrionales	Bdellovibrionaceae	Bdellovibrio
OTU000403	0	0	1	1	3	7	18	30	38	20	1	8	3	4	0	0	0	0.002802	0.002567	0.009461	0.023518	0.05064	0.067668	0.086115	0.0482	0.009461	0.002484	0.018994	0.006722	0.011828	0	Bacteria	Bacteroidetes	Bacteroidia	Chitinophagales	Chitinophagaceae	Terrimonas
OTU000721	5	2	6	5	1	3	0	0	2	0	7	22	18	45	18	0.012422	0.005062	0.016811	0.012836	0.003154	0.010079	0	0	0.004532	0	0.003154	0.017387	0.052233	0.040333	0.133061	0.042304	Bacteria
OTU000933	1	16	0	11	13	4	5	6	3	0	29	21	17	3	5	0.002484	0.040494	0	0.028238	0.040998	0.013439	0.014067	0.013534	0.006799	0	0.040998	0.07203	0.049859	0.038092	0.008871	0.011751	Archaea	Thaumarchaeota	Nitrososphaeria	Nitrosotaleales	Nitrosotaleaceae
OTU000328	0	1	0	3	0	6	18	25	24	37	3	5	3	3	5	0	0.002531	0	0.007701	0	0.020159	0.05064	0.05639	0.054388	0.08917	0	0.007451	0.011871	0.006722	0.008871	0.011751	Bacteria	Patescibacteria	Parcubacteria
OTU000596	5	9	4	4	5	2	10	14	10	15	8	19	13	4	11	0.012422	0.022778	0.011208	0.010269	0.015768	0.00672	0.028133	0.031578	0.022662	0.03615	0.015768	0.01987	0.04511	0.029129	0.011828	0.025853	Bacteria	Actinobacteria	Actinobacteria	Corynebacteriales	Mycobacteriaceae	Mycobacterium
OTU000601	1	0	0	0	2	16	20	20	48	15	0	3	4	3	1	0.002484	0	0	0	0.006307	0.053756	0.056267	0.045112	0.108777	0.03615	0.006307	0	0.007123	0.008963	0.008871	0.00235	Bacteria	Bacteroidetes	Bacteroidia	Flavobacteriales	NS9_marine_group
OTU000907	15	8	21	12	5	2	4	2	4	3	12	12	16	6	11	0.037267	0.020247	0.05884	0.030806	0.015768	0.00672	0.011253	0.004511	0.009065	0.00723	0.015768	0.029806	0.028491	0.035851	0.017742	0.025853	Bacteria	Actinobacteria	Actinobacteria	Frankiales	Acidothermaceae	Acidothermus
OTU000915	0	0	1	0	0	0	0	0	0	1	15	36	35	15	30	0	0	0.002802	0	0	0	0	0	0	0.00241	0	0.037257	0.085472	0.078424	0.044354	0.070507	Bacteria	Patescibacteria	Parcubacteria	Candidatus_Adlerbacteria
OTU000802	21	8	8	8	17	4	12	5	4	0	11	8	6	12	8	0.052174	0.020247	0.022415	0.020537	0.053613	0.013439	0.03376	0.011278	0.009065	0	0.053613	0.027322	0.018994	0.013444	0.035483	0.018802	Bacteria	Actinobacteria	Actinobacteria	Catenulisporales	Actinospicaceae	Actinospica
OTU000931	0	0	0	0	0	22	8	57	18	26	1	0	0	0	0	0	0	0	0	0	0.073915	0.022507	0.128569	0.040791	0.06266	0	0.002484	0	0	0	0	Bacteria	Patescibacteria	Parcubacteria	Candidatus_Zambryskibacteria
OTU000404	0	1	3	2	4	5	17	26	31	34	4	1	2	0	1	0	0.002531	0.008406	0.005134	0.012615	0.016799	0.047827	0.058646	0.070252	0.08194	0.012615	0.009935	0.002374	0.004481	0	0.00235	Bacteria	Chlamydiae	Chlamydiae	Chlamydiales	Simkaniaceae
OTU000308	5	3	2	4	3	2	6	3	2	4	16	11	20	33	16	0.012422	0.007593	0.005604	0.010269	0.009461	0.00672	0.01688	0.006767	0.004532	0.00964	0.009461	0.039741	0.026116	0.044814	0.097578	0.037604	Bacteria	Firmicutes	Bacilli	Bacillales	Planococcaceae	Sporosarcina	Sporosarcina_pasteurii
OTU000767	1	0	0	1	0	15	24	33	22	15	2	6	3	3	4	0.002484	0	0	0.002567	0	0.050396	0.06752	0.074435	0.049856	0.03615	0	0.004968	0.014245	0.006722	0.008871	0.009401	Bacteria	Proteobacteria	Alphaproteobacteria	Rhizobiales	Rhizobiales_Incertae_Sedis	Nordella
OTU000914	33	14	20	29	15	3	5	1	3	1	1	1	1	2	0	0.081988	0.035432	0.056038	0.074447	0.047305	0.010079	0.014067	0.002256	0.006799	0.00241	0.047305	0.002484	0.002374	0.002241	0.005914	0	Bacteria	Proteobacteria	Gammaproteobacteria	Betaproteobacteriales	SC-I-84
OTU000932	11	12	21	14	5	15	5	19	11	10	1	2	0	2	1	0.027329	0.030371	0.05884	0.03594	0.015768	0.050396	0.014067	0.042856	0.024928	0.0241	0.015768	0.002484	0.004748	0	0.005914	0.00235	Bacteria	Proteobacteria	Gammaproteobacteria	Betaproteobacteriales	Burkholderiaceae	Ralstonia	Ralstonia_pickettii
OTU000134	11	7	1	7	2	12	6	17	19	16	14	15	0	1	0	0.027329	0.017716	0.002802	0.01797	0.006307	0.040317	0.01688	0.038345	0.043058	0.03856	0.006307	0.034773	0.035613	0	0.002957	0	Bacteria	Acidobacteria	Blastocatellia_Subgroup_4	45254
OTU000241	1	5	1	1	1	11	28	26	23	16	4	1	0	10	0	0.002484	0.012654	0.002802	0.002567	0.003154	0.036957	0.078773	0.058646	0.052122	0.03856	0.003154	0.009935	0.002374	0	0.029569	0	Bacteria	Bacteroidetes	Ignavibacteria	OPB56
OTU000909	11	11	3	11	5	1	0	3	3	2	15	18	16	11	18	0.027329	0.02784	0.008406	0.028238	0.015768	0.00336	0	0.006767	0.006799	0.00482	0.015768	0.037257	0.042736	0.035851	0.032526	0.042304	Bacteria	Patescibacteria	WS6_Dojkabacteria
OTU000926	0	0	0	0	0	13	15	28	32	29	2	4	0	1	4	0	0	0	0	0	0.043677	0.0422	0.063157	0.072518	0.06989	0	0.004968	0.009497	0	0.002957	0.009401	Bacteria	Chlamydiae	Chlamydiae	Chlamydiales	cvE6
OTU000067	9	14	14	5	4	9	6	1	1	0	3	6	19	21	15	0.02236	0.035432	0.039227	0.012836	0.012615	0.030238	0.01688	0.002256	0.002266	0	0.012615	0.007451	0.014245	0.042573	0.062095	0.035253	Bacteria	Proteobacteria	Gammaproteobacteria	Betaproteobacteriales	Burkholderiaceae	Burkholderia-Caballeronia-Paraburkholderia
OTU000921	9	14	4	8	8	11	7	12	13	12	6	8	9	2	4	0.02236	0.035432	0.011208	0.020537	0.025229	0.036957	0.019693	0.027067	0.02946	0.02892	0.025229	0.014903	0.018994	0.020166	0.005914	0.009401	Bacteria	Proteobacteria	Deltaproteobacteria	Myxococcales	Polyangiaceae	Pajaroellobacter
OTU000937	13	10	16	15	5	0	1	6	4	6	9	11	5	14	12	0.032298	0.025309	0.04483	0.038507	0.015768	0	0.002813	0.013534	0.009065	0.01446	0.015768	0.022354	0.026116	0.011203	0.041397	0.028203	Bacteria	Planctomycetes	Planctomycetacia	Gemmatales	Gemmataceae
OTU000948	0	1	0	0	0	1	1	3	4	3	14	24	48	13	15	0	0.002531	0	0	0	0.00336	0.002813	0.006767	0.009065	0.00723	0	0.034773	0.056981	0.107553	0.03844	0.035253	Bacteria	Patescibacteria	Parcubacteria	Candidatus_Kaiserbacteria
OTU000976	11	26	25	15	16	3	1	2	9	9	1	2	2	5	0	0.027329	0.065803	0.070048	0.038507	0.050459	0.010079	0.002813	0.004511	0.020396	0.02169	0.050459	0.002484	0.004748	0.004481	0.014785	0	Bacteria	Patescibacteria	Parcubacteria	Candidatus_Zambryskibacteria
OTU000916	0	0	0	0	0	12	47	19	27	19	0	1	1	0	0	0	0	0	0	0	0.040317	0.132227	0.042856	0.061187	0.04579	0	0	0.002374	0.002241	0	0	Bacteria	Bacteroidetes	Bacteroidia	Flavobacteriales	Flavobacteriaceae	Flavobacterium
OTU000969	25	15	17	22	20	0	0	0	0	1	6	4	6	5	5	0.062112	0.037963	0.047632	0.056477	0.063074	0	0	0	0	0.00241	0.063074	0.014903	0.009497	0.013444	0.014785	0.011751	Bacteria	Chloroflexi	AD3
OTU000883	0	0	2	0	0	12	17	41	20	23	0	0	5	3	2	0	0	0.005604	0	0	0.040317	0.047827	0.09248	0.045324	0.05543	0	0	0	0.011203	0.008871	0.0047	Bacteria	Proteobacteria	Gammaproteobacteria	Diplorickettsiales	Diplorickettsiaceae
OTU000949	20	14	13	19	9	4	2	5	3	7	11	5	7	3	3	0.049689	0.035432	0.036425	0.048775	0.028383	0.013439	0.005627	0.011278	0.006799	0.01687	0.028383	0.027322	0.011871	0.015685	0.008871	0.007051	Bacteria
OTU000960	0	0	2	0	0	13	21	20	30	36	0	0	3	0	0	0	0	0.005604	0	0	0.043677	0.05908	0.045112	0.067986	0.08676	0	0	0	0.006722	0	0	Bacteria	Dependentiae	Babeliae	Babeliales	UBA12409
OTU000973	0	2	2	0	3	0	0	2	2	1	33	15	28	22	15	0	0.005062	0.005604	0	0.009461	0	0	0.004511	0.004532	0.00241	0.009461	0.081965	0.035613	0.062739	0.065052	0.035253	Bacteria	Chlamydiae	Chlamydiae	Chlamydiales	Simkaniaceae
OTU000629	0	0	0	0	0	13	17	12	27	19	11	13	5	5	2	0	0	0	0	0	0.043677	0.047827	0.027067	0.061187	0.04579	0	0.027322	0.030865	0.011203	0.014785	0.0047	Bacteria	Bacteroidetes	Bacteroidia	Sphingobacteriales	Sphingobacteriaceae	Pedobacter	Sphingobacteriia_bacterium_WF20
OTU000831	1	2	3	3	0	0	0	0	3	0	46	24	18	11	13	0.002484	0.005062	0.008406	0.007701	0	0	0	0	0.006799	0	0	0.114254	0.056981	0.040333	0.032526	0.030553	Bacteria	Patescibacteria	Parcubacteria	Candidatus_Kaiserbacteria
OTU000879	7	15	9	9	11	3	0	0	13	4	12	6	21	9	5	0.017391	0.037963	0.025217	0.023104	0.03469	0.010079	0	0	0.02946	0.00964	0.03469	0.029806	0.014245	0.047055	0.026612	0.011751	Bacteria	Chloroflexi	Ktedonobacteria	Ktedonobacterales	Ktedonobacteraceae
OTU000977	30	17	9	13	14	5	7	4	6	5	2	5	5	0	2	0.074534	0.043025	0.025217	0.033373	0.044152	0.016799	0.019693	0.009022	0.013597	0.01205	0.044152	0.004968	0.011871	0.011203	0	0.0047	Bacteria	Chloroflexi	Ktedonobacteria	Ktedonobacterales	Ktedonobacteraceae	FCPS473
OTU000425	1	0	1	1	0	10	19	24	22	23	11	7	0	0	4	0.002484	0	0.002802	0.002567	0	0.033598	0.053453	0.054135	0.049856	0.05543	0	0.027322	0.01662	0	0	0.009401	Bacteria	Bacteroidetes	Bacteroidia	Chitinophagales	Chitinophagaceae	Chitinophaga
OTU000858	16	4	3	10	6	3	8	17	19	2	6	6	8	5	10	0.039752	0.010124	0.008406	0.025671	0.018922	0.010079	0.022507	0.038345	0.043058	0.00482	0.018922	0.014903	0.014245	0.017926	0.014785	0.023502	Bacteria	Patescibacteria
OTU000974	17	14	22	16	7	5	7	4	1	0	5	8	6	5	6	0.042236	0.035432	0.061642	0.041074	0.022076	0.016799	0.019693	0.009022	0.002266	0	0.022076	0.012419	0.018994	0.013444	0.014785	0.014101	Bacteria	Patescibacteria	Saccharimonadia	Saccharimonadales
OTU000538	1	0	0	2	0	15	17	24	23	27	1	3	4	4	1	0.002484	0	0	0.005134	0	0.050396	0.047827	0.054135	0.052122	0.06507	0	0.002484	0.007123	0.008963	0.011828	0.00235	Bacteria	Bacteroidetes	Bacteroidia	Chitinophagales	Chitinophagaceae
OTU000689	2	0	3	3	0	7	22	22	21	22	2	6	6	5	1	0.004969	0	0.008406	0.007701	0	0.023518	0.061893	0.049623	0.04759	0.05302	0	0.004968	0.014245	0.013444	0.014785	0.00235	Bacteria	Proteobacteria	Alphaproteobacteria	Caulobacterales	Caulobacteraceae	Asticcacaulis
OTU000971	0	0	2	0	0	9	20	32	29	30	0	0	0	0	0	0	0	0.005604	0	0	0.030238	0.056267	0.072179	0.065719	0.0723	0	0	0	0	0	0	Bacteria	Chlamydiae	Chlamydiae	Chlamydiales	Simkaniaceae
OTU000677	0	0	0	1	0	0	2	8	3	9	66	3	20	7	2	0	0	0	0.002567	0	0	0.005627	0.018045	0.006799	0.02169	0	0.16393	0.007123	0.044814	0.020698	0.0047	Bacteria	Bacteroidetes	Bacteroidia	Cytophagales	Microscillaceae
OTU000885	0	3	1	0	2	5	8	20	26	21	6	8	6	7	8	0	0.007593	0.002802	0	0.006307	0.016799	0.022507	0.045112	0.058921	0.05061	0.006307	0.014903	0.018994	0.013444	0.020698	0.018802	Bacteria	Planctomycetes	Planctomycetacia	Planctomycetales	Schlesneriaceae	Schlesneria
OTU000975	4	12	5	4	17	4	2	6	7	2	14	16	11	6	11	0.009938	0.030371	0.01401	0.010269	0.053613	0.013439	0.005627	0.013534	0.015863	0.00482	0.053613	0.034773	0.037988	0.024648	0.017742	0.025853	Bacteria	Acidobacteria	Acidobacteriia	Subgroup_13
OTU000954	4	12	3	6	5	0	1	1	3	7	15	10	19	19	15	0.009938	0.030371	0.008406	0.015403	0.015768	0	0.002813	0.002256	0.006799	0.01687	0.015768	0.037257	0.023742	0.042573	0.056181	0.035253	Bacteria	Actinobacteria	Thermoleophilia	Solirubrobacterales	Solirubrobacteraceae	Conexibacter
OTU000956	9	7	3	5	9	0	0	3	3	3	16	13	26	9	14	0.02236	0.017716	0.008406	0.012836	0.028383	0	0	0.006767	0.006799	0.00723	0.028383	0.039741	0.030865	0.058258	0.026612	0.032903	Bacteria	Patescibacteria	Microgenomatia
OTU000167	0	0	0	5	1	8	9	11	15	29	18	21	2	0	0	0	0	0	0.012836	0.003154	0.026878	0.02532	0.024812	0.033993	0.06989	0.003154	0.044708	0.049859	0.004481	0	0	Bacteria	Patescibacteria	Parcubacteria	Candidatus_Kaiserbacteria
OTU000950	11	6	5	11	4	0	2	7	8	5	13	12	12	14	9	0.027329	0.015185	0.01401	0.028238	0.012615	0	0.005627	0.015789	0.018129	0.01205	0.012615	0.032289	0.028491	0.026888	0.041397	0.021152	Bacteria	Chloroflexi	Ktedonobacteria	Ktedonobacterales	JG30-KF-AS9
OTU000957	11	15	6	19	1	1	2	2	3	1	9	18	9	9	13	0.027329	0.037963	0.016811	0.048775	0.003154	0.00336	0.005627	0.004511	0.006799	0.00241	0.003154	0.022354	0.042736	0.020166	0.026612	0.030553	Bacteria	Proteobacteria	Gammaproteobacteria	Diplorickettsiales	Diplorickettsiaceae	Aquicella
OTU000958	10	9	9	11	12	7	7	6	8	11	10	3	5	3	8	0.024845	0.022778	0.025217	0.028238	0.037844	0.023518	0.019693	0.013534	0.018129	0.02651	0.037844	0.024838	0.007123	0.011203	0.008871	0.018802	Bacteria	Firmicutes	Bacilli	Bacillales	Alicyclobacillaceae	Tumebacillus	bacterium_S12012
OTU000320	2	5	7	2	2	7	2	1	12	11	7	10	21	11	18	0.004969	0.012654	0.019613	0.005134	0.006307	0.023518	0.005627	0.002256	0.027194	0.02651	0.006307	0.017387	0.023742	0.047055	0.032526	0.042304	Bacteria	Proteobacteria	Gammaproteobacteria	Xanthomonadales	Rhodanobacteraceae	Dyella
OTU000880	0	1	1	2	3	2	28	26	11	3	14	4	8	9	6	0	0.002531	0.002802	0.005134	0.009461	0.00672	0.078773	0.058646	0.024928	0.00723	0.009461	0.034773	0.009497	0.017926	0.026612	0.014101	Bacteria	Patescibacteria	Saccharimonadia	Saccharimonadales
OTU000912	0	5	0	0	6	14	9	31	13	6	6	2	7	6	13	0	0.012654	0	0	0.018922	0.047037	0.02532	0.069924	0.02946	0.01446	0.018922	0.014903	0.004748	0.015685	0.017742	0.030553	Bacteria	Proteobacteria	Alphaproteobacteria
OTU000381	2	1	0	2	2	1	1	0	0	2	13	16	24	19	34	0.004969	0.002531	0	0.005134	0.006307	0.00336	0.002813	0	0	0.00482	0.006307	0.032289	0.037988	0.053777	0.056181	0.079908	Bacteria	Actinobacteria	Actinobacteria	Micrococcales	Microbacteriaceae	Gryllotalpicola
OTU000385	7	5	2	2	1	4	7	1	3	1	15	9	19	25	16	0.017391	0.012654	0.005604	0.005134	0.003154	0.013439	0.019693	0.002256	0.006799	0.00241	0.003154	0.037257	0.021368	0.042573	0.073923	0.037604	Bacteria	Proteobacteria	Alphaproteobacteria
OTU000962	0	2	4	5	0	1	0	1	4	2	25	16	20	10	27	0	0.005062	0.011208	0.012836	0	0.00336	0	0.002256	0.009065	0.00482	0	0.062095	0.037988	0.044814	0.029569	0.063456	Bacteria	Actinobacteria	Acidimicrobiia
OTU000998	26	20	8	19	12	2	0	1	1	0	7	6	7	4	4	0.064596	0.050618	0.022415	0.048775	0.037844	0.00672	0	0.002256	0.002266	0	0.037844	0.017387	0.014245	0.015685	0.011828	0.009401	Bacteria	Chloroflexi	Ktedonobacteria	Ktedonobacterales	JG30-KF-AS9
OTU000488	1	3	1	4	2	6	3	0	6	2	12	12	18	38	8	0.002484	0.007593	0.002802	0.010269	0.006307	0.020159	0.00844	0	0.013597	0.00482	0.006307	0.029806	0.028491	0.040333	0.112363	0.018802	Bacteria	Firmicutes	Bacilli	Bacillales	Bacillaceae	Bacillus	Bacillus_smithii
OTU000941	1	0	1	0	0	15	22	23	17	18	2	3	6	3	5	0.002484	0	0.002802	0	0	0.050396	0.061893	0.051879	0.038525	0.04338	0	0.004968	0.007123	0.013444	0.008871	0.011751	Bacteria	Proteobacteria	Gammaproteobacteria	Betaproteobacteriales	TRA3-20
OTU000993	16	14	21	9	5	4	0	7	2	7	5	5	9	6	6	0.039752	0.035432	0.05884	0.023104	0.015768	0.013439	0	0.015789	0.004532	0.01687	0.015768	0.012419	0.011871	0.020166	0.017742	0.014101	Bacteria	Planctomycetes	Phycisphaerae	Tepidisphaerales	WD2101_soil_group
OTU000701	0	2	2	6	0	8	24	19	22	13	3	4	6	4	2	0	0.005062	0.005604	0.015403	0	0.026878	0.06752	0.042856	0.049856	0.03133	0	0.007451	0.009497	0.013444	0.011828	0.0047	Bacteria	Proteobacteria	Alphaproteobacteria	Sphingomonadales	Sphingomonadaceae	Sphingobium
OTU000367	1	4	6	2	0	12	11	17	21	11	9	4	8	4	4	0.002484	0.010124	0.016811	0.005134	0	0.040317	0.030947	0.038345	0.04759	0.02651	0	0.022354	0.009497	0.017926	0.011828	0.009401	Bacteria	Chloroflexi	Chloroflexia	Thermomicrobiales	JG30-KF-CM45
OTU000515	1	2	0	3	0	9	20	20	20	19	9	3	1	3	4	0.002484	0.005062	0	0.007701	0	0.030238	0.056267	0.045112	0.045324	0.04579	0	0.022354	0.007123	0.002241	0.008871	0.009401	Bacteria	Acidobacteria	Acidobacteriia	Solibacterales	Solibacteraceae_Subgroup_3	Bryobacter
OTU000951	0	0	0	0	0	0	0	0	0	2	26	37	15	17	17	0	0	0	0	0	0	0	0	0	0.00482	0	0.064579	0.087846	0.03361	0.050268	0.039954	Bacteria	Patescibacteria	Parcubacteria	Candidatus_Kaiserbacteria
OTU000988	4	13	10	6	8	2	8	11	3	8	6	6	2	18	9	0.009938	0.032901	0.028019	0.015403	0.025229	0.00672	0.022507	0.024812	0.006799	0.01928	0.025229	0.014903	0.014245	0.004481	0.053225	0.021152	Bacteria	Planctomycetes	Planctomycetacia	Gemmatales	Gemmataceae
OTU000271	1	1	0	0	3	6	9	18	21	38	6	6	1	3	0	0.002484	0.002531	0	0	0.009461	0.020159	0.02532	0.040601	0.04759	0.09158	0.009461	0.014903	0.014245	0.002241	0.008871	0	Bacteria	Armatimonadetes	Fimbriimonadia	Fimbriimonadales	Fimbriimonadaceae
OTU000498	3	0	1	3	0	7	7	32	23	22	7	6	1	1	0	0.007453	0	0.002802	0.007701	0	0.023518	0.019693	0.072179	0.052122	0.05302	0	0.017387	0.014245	0.002241	0.002957	0	Bacteria	Proteobacteria	Alphaproteobacteria	Sneathiellales	Sneathiellaceae	Ferrovibrio
OTU000637	0	0	0	1	0	8	22	20	20	32	2	4	3	1	0	0	0	0	0.002567	0	0.026878	0.061893	0.045112	0.045324	0.07712	0	0.004968	0.009497	0.006722	0.002957	0	Bacteria	Verrucomicrobia	Verrucomicrobiae	Pedosphaerales	Pedosphaeraceae
OTU000930	1	4	1	3	0	0	0	0	3	2	26	5	25	18	25	0.002484	0.010124	0.002802	0.007701	0	0	0	0	0.006799	0.00482	0	0.064579	0.011871	0.056017	0.053225	0.058756	Bacteria	Proteobacteria	Gammaproteobacteria	Diplorickettsiales	Diplorickettsiaceae
OTU000981	5	7	3	12	4	8	11	9	11	17	3	9	7	2	5	0.012422	0.017716	0.008406	0.030806	0.012615	0.026878	0.030947	0.0203	0.024928	0.04097	0.012615	0.007451	0.021368	0.015685	0.005914	0.011751	Bacteria	Armatimonadetes	Chthonomonadetes	Chthonomonadales
OTU001037	23	14	16	29	13	0	1	0	1	1	6	0	4	2	3	0.057143	0.035432	0.04483	0.074447	0.040998	0	0.002813	0	0.002266	0.00241	0.040998	0.014903	0	0.008963	0.005914	0.007051	Bacteria	Acidobacteria	Acidobacteriia	Subgroup_2
OTU001000	0	3	0	0	3	5	17	19	8	9	12	15	6	10	5	0	0.007593	0	0	0.009461	0.016799	0.047827	0.042856	0.018129	0.02169	0.009461	0.029806	0.035613	0.013444	0.029569	0.011751	Bacteria	Chloroflexi	Ktedonobacteria	B12-WMSP1
OTU000221	6	6	2	2	4	11	4	16	17	12	11	11	3	4	2	0.014907	0.015185	0.005604	0.005134	0.012615	0.036957	0.011253	0.03609	0.038525	0.02892	0.012615	0.027322	0.026116	0.006722	0.011828	0.0047	Bacteria	Proteobacteria	Alphaproteobacteria	Caulobacterales	Hyphomonadaceae	SWB02
OTU000353	1	0	3	2	0	13	16	18	12	14	15	9	3	4	1	0.002484	0	0.008406	0.005134	0	0.043677	0.045013	0.040601	0.027194	0.03374	0	0.037257	0.021368	0.006722	0.011828	0.00235	Bacteria	Proteobacteria	Alphaproteobacteria	Rhizobiales	Hyphomicrobiaceae
OTU000843	13	12	15	21	14	0	6	1	1	2	1	6	9	3	7	0.032298	0.030371	0.042029	0.05391	0.044152	0	0.01688	0.002256	0.002266	0.00482	0.044152	0.002484	0.014245	0.020166	0.008871	0.016452	Bacteria	Proteobacteria	Alphaproteobacteria	Acetobacterales	Acetobacteraceae	Acidicaldus
OTU000895	6	4	0	4	2	11	5	12	9	6	7	13	11	11	10	0.014907	0.010124	0	0.010269	0.006307	0.036957	0.014067	0.027067	0.020396	0.01446	0.006307	0.017387	0.030865	0.024648	0.032526	0.023502	Bacteria	Proteobacteria	Deltaproteobacteria	Myxococcales	Haliangiaceae	Haliangium
OTU000935	2	0	1	0	0	21	11	26	14	10	4	6	6	7	3	0.004969	0	0.002802	0	0	0.070555	0.030947	0.058646	0.031727	0.0241	0	0.009935	0.014245	0.013444	0.020698	0.007051	Bacteria	Gemmatimonadetes	Gemmatimonadetes	Gemmatimonadales	Gemmatimonadaceae	Gemmatimonas
OTU000571	7	4	3	4	3	0	0	1	0	1	18	16	16	13	24	0.017391	0.010124	0.008406	0.010269	0.009461	0	0	0.002256	0	0.00241	0.009461	0.044708	0.037988	0.035851	0.03844	0.056406	Bacteria	Proteobacteria	Gammaproteobacteria	Diplorickettsiales	Diplorickettsiaceae	Aquicella
OTU000929	8	5	12	6	0	4	6	3	1	4	8	10	16	13	14	0.019876	0.012654	0.033623	0.015403	0	0.013439	0.01688	0.006767	0.002266	0.00964	0	0.01987	0.023742	0.035851	0.03844	0.032903	Bacteria	Proteobacteria	Alphaproteobacteria	Elsterales	Elsteraceae
OTU001022	9	4	3	7	5	0	0	4	2	5	12	17	17	12	13	0.02236	0.010124	0.008406	0.01797	0.015768	0	0	0.009022	0.004532	0.01205	0.015768	0.029806	0.040362	0.038092	0.035483	0.030553	Bacteria	Actinobacteria	Acidimicrobiia	IMCC26256
OTU001009	5	6	6	7	2	1	6	6	13	10	7	8	14	5	13	0.012422	0.015185	0.016811	0.01797	0.006307	0.00336	0.01688	0.013534	0.02946	0.0241	0.006307	0.017387	0.018994	0.03137	0.014785	0.030553	Bacteria	Planctomycetes	Planctomycetacia	Gemmatales	Gemmataceae	Gemmata
OTU001028	1	8	5	4	5	8	11	8	8	10	9	9	10	7	6	0.002484	0.020247	0.01401	0.010269	0.015768	0.026878	0.030947	0.018045	0.018129	0.0241	0.015768	0.022354	0.021368	0.022407	0.020698	0.014101	Bacteria	Proteobacteria	Alphaproteobacteria	Rhodospirillales
OTU001074	12	3	4	8	5	7	7	22	8	9	1	6	5	3	9	0.029814	0.007593	0.011208	0.020537	0.015768	0.023518	0.019693	0.049623	0.018129	0.02169	0.015768	0.002484	0.014245	0.011203	0.008871	0.021152	Bacteria	Bacteroidetes	Bacteroidia	Sphingobacteriales	CWT_CU03-E12
OTU000426	2	2	4	6	7	1	5	1	3	5	15	16	23	7	11	0.004969	0.005062	0.011208	0.015403	0.022076	0.00336	0.014067	0.002256	0.006799	0.01205	0.022076	0.037257	0.037988	0.051536	0.020698	0.025853	Bacteria	Bacteroidetes	Bacteroidia	Sphingobacteriales	Sphingobacteriaceae	Mucilaginibacter
OTU000979	5	14	1	11	11	8	9	10	5	9	3	7	5	4	6	0.012422	0.035432	0.002802	0.028238	0.03469	0.026878	0.02532	0.022556	0.011331	0.02169	0.03469	0.007451	0.01662	0.011203	0.011828	0.014101	Bacteria	Armatimonadetes	Armatimonadia	Armatimonadales
OTU001010	16	16	11	25	10	4	9	2	6	4	0	1	1	1	2	0.039752	0.040494	0.030821	0.064178	0.031537	0.013439	0.02532	0.004511	0.013597	0.00964	0.031537	0	0.002374	0.002241	0.002957	0.0047	Bacteria	Proteobacteria	Alphaproteobacteria	Rhizobiales	Xanthobacteraceae
OTU001062	0	0	0	2	0	0	0	0	0	0	17	32	20	17	20	0	0	0	0.005134	0	0	0	0	0	0	0	0.042224	0.075975	0.044814	0.050268	0.047005	Bacteria	Patescibacteria	Parcubacteria	Candidatus_Nomurabacteria
OTU000901	1	16	5	5	4	4	6	8	7	15	4	12	3	2	15	0.002484	0.040494	0.01401	0.012836	0.012615	0.013439	0.01688	0.018045	0.015863	0.03615	0.012615	0.009935	0.028491	0.006722	0.005914	0.035253	Bacteria	Verrucomicrobia	Verrucomicrobiae	Verrucomicrobiales	Verrucomicrobiaceae
OTU001031	0	0	0	0	0	10	17	21	12	11	7	8	5	12	4	0	0	0	0	0	0.033598	0.047827	0.047368	0.027194	0.02651	0	0.017387	0.018994	0.011203	0.035483	0.009401	Bacteria	Proteobacteria	Gammaproteobacteria	Beggiatoales	Beggiatoaceae
OTU001056	0	1	0	1	0	0	0	3	0	2	17	14	34	16	19	0	0.002531	0	0.002567	0	0	0	0.006767	0	0.00482	0	0.042224	0.033239	0.076184	0.047311	0.044654	Bacteria	Patescibacteria	Saccharimonadia	Saccharimonadales
OTU000794	6	3	3	3	1	1	2	18	6	6	3	13	2	29	10	0.014907	0.007593	0.008406	0.007701	0.003154	0.00336	0.005627	0.040601	0.013597	0.01446	0.003154	0.007451	0.030865	0.004481	0.085751	0.023502	Bacteria	Bacteroidetes	Bacteroidia	Cytophagales	Cytophagaceae	Sporocytophaga
OTU000804	6	13	4	5	4	3	1	9	6	2	7	6	7	10	23	0.014907	0.032901	0.011208	0.012836	0.012615	0.010079	0.002813	0.0203	0.013597	0.00482	0.012615	0.017387	0.014245	0.015685	0.029569	0.054055	Bacteria	Bacteroidetes	Bacteroidia	Sphingobacteriales	envOPS_17
OTU000878	2	0	0	0	3	4	4	7	3	2	20	11	27	5	18	0.004969	0	0	0	0.009461	0.013439	0.011253	0.015789	0.006799	0.00482	0.009461	0.049676	0.026116	0.060499	0.014785	0.042304	Bacteria	Bacteroidetes	Bacteroidia	Sphingobacteriales	Sphingobacteriaceae	Mucilaginibacter
OTU001001	12	9	10	11	15	4	3	1	1	1	3	10	8	13	5	0.029814	0.022778	0.028019	0.028238	0.047305	0.013439	0.00844	0.002256	0.002266	0.00241	0.047305	0.007451	0.023742	0.017926	0.03844	0.011751	Bacteria	Chloroflexi	Ktedonobacteria	Ktedonobacterales	JG30-KF-AS9
OTU001013	7	10	7	5	0	6	4	8	10	8	10	0	7	19	5	0.017391	0.025309	0.019613	0.012836	0	0.020159	0.011253	0.018045	0.022662	0.01928	0	0.024838	0	0.015685	0.056181	0.011751	Bacteria	Planctomycetes	Planctomycetacia	Gemmatales	Gemmataceae
OTU001048	5	2	4	5	2	5	2	5	2	8	16	8	12	22	8	0.012422	0.005062	0.011208	0.012836	0.006307	0.016799	0.005627	0.011278	0.004532	0.01928	0.006307	0.039741	0.018994	0.026888	0.065052	0.018802	Bacteria	Chloroflexi	Ktedonobacteria	Ktedonobacterales	JG30-KF-AS9
OTU001057	22	14	25	17	14	5	2	0	4	2	0	0	1	0	0	0.054658	0.035432	0.070048	0.043641	0.044152	0.016799	0.005627	0	0.009065	0.00482	0.044152	0	0	0.002241	0	0	Bacteria	Acidobacteria	Acidobacteriia	Acidobacteriales
OTU000456	0	2	0	0	0	13	14	31	23	17	1	3	0	1	0	0	0.005062	0	0	0	0.043677	0.039387	0.069924	0.052122	0.04097	0	0.002484	0.007123	0	0.002957	0	Bacteria	Bacteroidetes	Bacteroidia	Chitinophagales	Chitinophagaceae	Terrimonas
OTU000983	8	3	5	12	7	1	3	4	3	5	8	17	13	4	12	0.019876	0.007593	0.01401	0.030806	0.022076	0.00336	0.00844	0.009022	0.006799	0.01205	0.022076	0.01987	0.040362	0.029129	0.011828	0.028203	Bacteria	Cyanobacteria	Melainabacteria	Obscuribacterales
OTU001023	4	4	1	0	0	8	18	7	8	1	21	12	3	3	15	0.009938	0.010124	0.002802	0	0	0.026878	0.05064	0.015789	0.018129	0.00241	0	0.05216	0.028491	0.006722	0.008871	0.035253	Bacteria	Patescibacteria	Parcubacteria	Candidatus_Kaiserbacteria
OTU001068	17	16	14	16	15	2	5	7	3	2	3	0	3	0	2	0.042236	0.040494	0.039227	0.041074	0.047305	0.00672	0.014067	0.015789	0.006799	0.00482	0.047305	0.007451	0	0.006722	0	0.0047	Bacteria	Acidobacteria	Acidobacteriia	Acidobacteriales
OTU001075	14	44	20	13	11	0	0	0	0	0	1	0	0	0	2	0.034783	0.111359	0.056038	0.033373	0.03469	0	0	0	0	0	0.03469	0.002484	0	0	0	0.0047	Bacteria	Acidobacteria	Holophagae	Holophagales	Holophagaceae
OTU001082	18	8	9	8	23	4	5	5	8	4	3	3	1	2	4	0.04472	0.020247	0.025217	0.020537	0.072535	0.013439	0.014067	0.011278	0.018129	0.00964	0.072535	0.007451	0.007123	0.002241	0.005914	0.009401	Bacteria	Acidobacteria	Acidobacteriia	Solibacterales	Solibacteraceae_Subgroup_3	Bryobacter
OTU000371	1	1	1	2	0	16	9	17	17	35	0	0	2	1	2	0.002484	0.002531	0.002802	0.005134	0	0.053756	0.02532	0.038345	0.038525	0.08435	0	0	0	0.004481	0.002957	0.0047	Bacteria	Planctomycetes	Planctomycetacia	Planctomycetales
OTU000464	2	0	1	2	0	9	18	18	24	17	2	6	2	3	0	0.004969	0	0.002802	0.005134	0	0.030238	0.05064	0.040601	0.054388	0.04097	0	0.004968	0.014245	0.004481	0.008871	0	Bacteria	Acidobacteria	Subgroup_6
OTU000524	2	2	1	1	1	13	7	22	13	29	3	3	3	2	2	0.004969	0.005062	0.002802	0.002567	0.003154	0.043677	0.019693	0.049623	0.02946	0.06989	0.003154	0.007451	0.007123	0.006722	0.005914	0.0047	Bacteria	Verrucomicrobia	Verrucomicrobiae	Chthoniobacterales	Terrimicrobiaceae	Terrimicrobium
OTU000561	2	1	1	2	1	3	12	5	9	4	3	7	8	4	42	0.004969	0.002531	0.002802	0.005134	0.003154	0.010079	0.03376	0.011278	0.020396	0.00964	0.003154	0.007451	0.01662	0.017926	0.011828	0.09871	Bacteria	Proteobacteria	Deltaproteobacteria	Myxococcales	Sandaracinaceae
OTU000793	0	0	0	0	0	8	19	32	18	22	1	0	1	1	2	0	0	0	0	0	0.026878	0.053453	0.072179	0.040791	0.05302	0	0.002484	0	0.002241	0.002957	0.0047	Bacteria	Patescibacteria	Parcubacteria	Candidatus_Kaiserbacteria
OTU000819	2	3	1	0	0	10	13	16	11	14	1	9	9	6	9	0.004969	0.007593	0.002802	0	0	0.033598	0.036573	0.03609	0.024928	0.03374	0	0.002484	0.021368	0.020166	0.017742	0.021152	Bacteria	Proteobacteria	Deltaproteobacteria	Bdellovibrionales	Bdellovibrionaceae	Bdellovibrio
OTU000920	9	5	4	4	0	0	5	3	1	6	15	11	12	14	15	0.02236	0.012654	0.011208	0.010269	0	0	0.014067	0.006767	0.002266	0.01446	0	0.037257	0.026116	0.026888	0.041397	0.035253	Bacteria	Proteobacteria	Deltaproteobacteria	Oligoflexales	0319-6G20	bacterium_enrichment_culture_clone_auto112_4W
OTU000997	0	1	1	0	0	6	17	11	18	17	3	7	10	8	5	0	0.002531	0.002802	0	0	0.020159	0.047827	0.024812	0.040791	0.04097	0	0.007451	0.01662	0.022407	0.023655	0.011751	Bacteria	Proteobacteria	Gammaproteobacteria	Betaproteobacteriales	Neisseriaceae
OTU001052	2	0	0	0	0	9	14	22	25	26	2	1	1	2	0	0.004969	0	0	0	0	0.030238	0.039387	0.049623	0.056655	0.06266	0	0.004968	0.002374	0.002241	0.005914	0	Bacteria	Planctomycetes	Phycisphaerae	Tepidisphaerales	CPla-3_termite_group
OTU001073	0	0	0	0	0	2	14	12	15	19	4	13	9	9	7	0	0	0	0	0	0.00672	0.039387	0.027067	0.033993	0.04579	0	0.009935	0.030865	0.020166	0.026612	0.016452	Bacteria	Planctomycetes	Phycisphaerae	Tepidisphaerales	WD2101_soil_group
OTU001041	16	11	5	20	9	0	5	2	8	2	6	7	4	2	6	0.039752	0.02784	0.01401	0.051343	0.028383	0	0.014067	0.004511	0.018129	0.00482	0.028383	0.014903	0.01662	0.008963	0.005914	0.014101	Bacteria	Chloroflexi	Ktedonobacteria	Ktedonobacterales	JG30-KF-AS9
OTU001043	4	5	10	7	4	4	2	13	4	2	14	9	7	10	8	0.009938	0.012654	0.028019	0.01797	0.012615	0.013439	0.005627	0.029323	0.009065	0.00482	0.012615	0.034773	0.021368	0.015685	0.029569	0.018802	Bacteria	Proteobacteria	Gammaproteobacteria	Gammaproteobacteria_Incertae_Sedis	Unknown_Family	Candidatus_Berkiella
OTU001050	0	0	1	0	0	7	10	32	27	22	1	1	2	0	0	0	0	0.002802	0	0	0.023518	0.028133	0.072179	0.061187	0.05302	0	0.002484	0.002374	0.004481	0	0	Bacteria	Verrucomicrobia	Verrucomicrobiae	Verrucomicrobiales	Rubritaleaceae	Luteolibacter
OTU001051	4	8	5	4	2	0	0	0	1	5	12	22	11	5	24	0.009938	0.020247	0.01401	0.010269	0.006307	0	0	0	0.002266	0.01205	0.006307	0.029806	0.052233	0.024648	0.014785	0.056406	Bacteria	Actinobacteria	Thermoleophilia	Gaiellales
OTU001083	13	21	6	19	9	0	3	4	4	6	5	3	5	3	2	0.032298	0.053148	0.016811	0.048775	0.028383	0	0.00844	0.009022	0.009065	0.01446	0.028383	0.012419	0.007123	0.011203	0.008871	0.0047	Bacteria	Bacteroidetes	Bacteroidia	Cytophagales	Microscillaceae
OTU001127	0	0	0	0	0	8	13	18	33	24	1	0	1	2	3	0	0	0	0	0	0.026878	0.036573	0.040601	0.074784	0.05784	0	0.002484	0	0.002241	0.005914	0.007051	Bacteria	Patescibacteria	Parcubacteria	Candidatus_Kaiserbacteria
OTU000680	0	0	0	0	2	17	13	17	23	11	5	4	2	6	2	0	0	0	0	0.006307	0.057116	0.036573	0.038345	0.052122	0.02651	0.006307	0.012419	0.009497	0.004481	0.017742	0.0047	Bacteria	Proteobacteria	Alphaproteobacteria
OTU001005	0	2	0	1	0	20	28	18	27	4	0	1	1	0	0	0	0.005062	0	0.002567	0	0.067195	0.078773	0.040601	0.061187	0.00964	0	0	0.002374	0.002241	0	0	Bacteria
OTU001095	0	0	0	0	0	11	17	21	17	31	3	1	0	0	1	0	0	0	0	0	0.036957	0.047827	0.047368	0.038525	0.07471	0	0.007451	0.002374	0	0	0.00235	Bacteria	Patescibacteria	Parcubacteria
OTU000174	3	7	3	3	3	5	8	14	11	17	8	14	2	0	3	0.007453	0.017716	0.008406	0.007701	0.009461	0.016799	0.022507	0.031578	0.024928	0.04097	0.009461	0.01987	0.033239	0.004481	0	0.007051	Bacteria	Bacteroidetes	Bacteroidia	Cytophagales	Microscillaceae
OTU000888	4	0	1	2	4	7	6	13	24	14	5	6	3	9	3	0.009938	0	0.002802	0.005134	0.012615	0.023518	0.01688	0.029323	0.054388	0.03374	0.012615	0.012419	0.014245	0.006722	0.026612	0.007051	Bacteria	Planctomycetes	Planctomycetacia	Gemmatales	Gemmataceae	Gemmata
OTU000934	2	1	1	1	2	0	0	1	2	0	15	23	28	8	17	0.004969	0.002531	0.002802	0.002567	0.006307	0	0	0.002256	0.004532	0	0.006307	0.037257	0.054607	0.062739	0.023655	0.039954	Bacteria	Proteobacteria	Gammaproteobacteria	Diplorickettsiales	Diplorickettsiaceae	Aquicella
OTU000959	0	0	0	1	1	8	21	21	23	17	2	4	2	1	0	0	0	0	0.002567	0.003154	0.026878	0.05908	0.047368	0.052122	0.04097	0.003154	0.004968	0.009497	0.004481	0.002957	0	Bacteria	Chlamydiae	Chlamydiae	Chlamydiales	cvE6
OTU001002	6	2	6	2	11	2	5	4	2	6	12	8	17	4	14	0.014907	0.005062	0.016811	0.005134	0.03469	0.00672	0.014067	0.009022	0.004532	0.01446	0.03469	0.029806	0.018994	0.038092	0.011828	0.032903	Bacteria	Planctomycetes	Planctomycetacia	Isosphaerales	Isosphaeraceae
OTU001080	0	0	0	0	0	12	25	24	28	10	0	0	0	0	2	0	0	0	0	0	0.040317	0.070333	0.054135	0.063453	0.0241	0	0	0	0	0	0.0047	Bacteria	Acidobacteria	Blastocatellia_Subgroup_4	Blastocatellales	Blastocatellaceae	Stenotrophobacter
OTU000356	7	4	1	5	2	1	4	7	16	16	5	12	13	4	3	0.017391	0.010124	0.002802	0.012836	0.006307	0.00336	0.011253	0.015789	0.036259	0.03856	0.006307	0.012419	0.028491	0.029129	0.011828	0.007051	Bacteria	Verrucomicrobia	Verrucomicrobiae	Chthoniobacterales	Chthoniobacteraceae	Chthoniobacter
OTU000923	1	0	2	0	0	2	10	8	12	14	5	8	17	16	5	0.002484	0	0.005604	0	0	0.00672	0.028133	0.018045	0.027194	0.03374	0	0.012419	0.018994	0.038092	0.047311	0.011751	Bacteria	Patescibacteria	Parcubacteria
OTU000195	0	3	3	4	6	3	6	21	15	12	10	14	1	0	1	0	0.007593	0.008406	0.010269	0.018922	0.010079	0.01688	0.047368	0.033993	0.02892	0.018922	0.024838	0.033239	0.002241	0	0.00235	Bacteria	Bacteroidetes	Bacteroidia	Flavobacteriales	Weeksellaceae	Moheibacter
OTU000435	0	1	4	3	0	0	2	2	1	1	7	20	27	12	19	0	0.002531	0.011208	0.007701	0	0	0.005627	0.004511	0.002266	0.00241	0	0.017387	0.047485	0.060499	0.035483	0.044654	Bacteria	Actinobacteria	Actinobacteria	Streptosporangiales	Streptosporangiaceae
OTU000444	1	1	0	1	1	10	15	27	20	18	1	2	0	2	0	0.002484	0.002531	0	0.002567	0.003154	0.033598	0.0422	0.060901	0.045324	0.04338	0.003154	0.002484	0.004748	0	0.005914	0	Bacteria	Bacteroidetes	Bacteroidia	Cytophagales	Microscillaceae
OTU000468	0	3	0	2	0	19	7	17	13	18	1	3	11	2	3	0	0.007593	0	0.005134	0	0.063836	0.019693	0.038345	0.02946	0.04338	0	0.002484	0.007123	0.024648	0.005914	0.007051	Bacteria	Acidobacteria	Acidobacteriia	Solibacterales	Solibacteraceae_Subgroup_3	Bryobacter
OTU000558	5	1	1	4	5	9	5	4	12	6	7	13	7	10	10	0.012422	0.002531	0.002802	0.010269	0.015768	0.030238	0.014067	0.009022	0.027194	0.01446	0.015768	0.017387	0.030865	0.015685	0.029569	0.023502	Bacteria	Proteobacteria	Alphaproteobacteria	Azospirillales	Inquilinaceae	Inquilinus
OTU000569	4	4	5	10	1	3	3	2	2	2	12	12	12	20	7	0.009938	0.010124	0.01401	0.025671	0.003154	0.010079	0.00844	0.004511	0.004532	0.00482	0.003154	0.029806	0.028491	0.026888	0.059138	0.016452	Bacteria	Proteobacteria	Alphaproteobacteria	Rhodospirillales	Magnetospirillaceae
OTU000823	1	0	0	0	0	7	14	18	23	28	3	1	1	1	2	0.002484	0	0	0	0	0.023518	0.039387	0.040601	0.052122	0.06748	0	0.007451	0.002374	0.002241	0.002957	0.0047	Bacteria	Chlamydiae	Chlamydiae	Chlamydiales	cvE6
OTU000946	5	10	7	8	7	6	8	14	10	8	1	3	4	6	2	0.012422	0.025309	0.019613	0.020537	0.022076	0.020159	0.022507	0.031578	0.022662	0.01928	0.022076	0.002484	0.007123	0.008963	0.017742	0.0047	Bacteria	Proteobacteria	Gammaproteobacteria
OTU000990	1	0	1	0	0	8	15	15	16	38	0	1	3	0	1	0.002484	0	0.002802	0	0	0.026878	0.0422	0.033834	0.036259	0.09158	0	0	0.002374	0.006722	0	0.00235	Bacteria	Chlamydiae	Chlamydiae	Chlamydiales	cvE6
OTU001066	9	1	1	3	0	3	14	21	15	23	0	5	3	1	0	0.02236	0.002531	0.002802	0.007701	0	0.010079	0.039387	0.047368	0.033993	0.05543	0	0	0.011871	0.006722	0.002957	0	Bacteria	Planctomycetes	vadinHA49
OTU001119	5	11	4	7	6	6	1	1	6	5	5	10	8	10	14	0.012422	0.02784	0.011208	0.01797	0.018922	0.020159	0.002813	0.002256	0.013597	0.01205	0.018922	0.012419	0.023742	0.017926	0.029569	0.032903	Bacteria	Chloroflexi	Ktedonobacteria	Ktedonobacterales	Ktedonobacteraceae	FCPS473
OTU001137	0	0	0	1	0	11	3	4	7	13	10	18	8	6	18	0	0	0	0.002567	0	0.036957	0.00844	0.009022	0.015863	0.03133	0	0.024838	0.042736	0.017926	0.017742	0.042304	Bacteria	Patescibacteria	Parcubacteria
OTU000424	1	1	0	1	3	15	15	15	12	9	4	17	4	1	0	0.002484	0.002531	0	0.002567	0.009461	0.050396	0.0422	0.033834	0.027194	0.02169	0.009461	0.009935	0.040362	0.008963	0.002957	0	Bacteria	Proteobacteria	Alphaproteobacteria	Rhizobiales	Rhizobiaceae	Allorhizobium-Neorhizobium-Pararhizobium-Rhizobium
OTU000432	2	1	0	0	0	7	8	13	12	33	13	3	1	3	2	0.004969	0.002531	0	0	0	0.023518	0.022507	0.029323	0.027194	0.07953	0	0.032289	0.007123	0.002241	0.008871	0.0047	Bacteria	Planctomycetes	Planctomycetacia	Pirellulales	Pirellulaceae	Pir4_lineage
OTU001007	0	0	0	0	0	16	8	28	19	18	4	1	2	0	2	0	0	0	0	0	0.053756	0.022507	0.063157	0.043058	0.04338	0	0.009935	0.002374	0.004481	0	0.0047	Bacteria	Bacteroidetes	Bacteroidia	Chitinophagales
OTU001058	0	0	0	0	0	9	11	27	23	22	4	2	0	0	0	0	0	0	0	0	0.030238	0.030947	0.060901	0.052122	0.05302	0	0.009935	0.004748	0	0	0	Bacteria	Acidobacteria	Holophagae	Holophagales	Holophagaceae	Holophaga
OTU001105	16	23	9	16	5	0	2	0	1	4	0	2	5	11	4	0.039752	0.05821	0.025217	0.041074	0.015768	0	0.005627	0	0.002266	0.00964	0.015768	0	0.004748	0.011203	0.032526	0.009401	Bacteria	Patescibacteria	Saccharimonadia	Saccharimonadales
OTU001114	15	23	10	25	8	0	0	0	2	0	5	0	2	6	2	0.037267	0.05821	0.028019	0.064178	0.025229	0	0	0	0.004532	0	0.025229	0.012419	0	0.004481	0.017742	0.0047	Bacteria	Chloroflexi	Ktedonobacteria	Ktedonobacterales	JG30-KF-AS9	Chloroflexi_bacterium_Ellin7237
OTU001120	0	0	0	0	0	8	27	8	12	18	9	4	5	3	4	0	0	0	0	0	0.026878	0.07596	0.018045	0.027194	0.04338	0	0.022354	0.009497	0.011203	0.008871	0.009401	Bacteria	Patescibacteria	Parcubacteria	Candidatus_Zambryskibacteria
OTU001139	9	17	5	16	9	0	2	7	7	5	6	3	4	3	5	0.02236	0.043025	0.01401	0.041074	0.028383	0	0.005627	0.015789	0.015863	0.01205	0.028383	0.014903	0.007123	0.008963	0.008871	0.011751	Bacteria
OTU001163	1	0	2	0	3	13	11	13	23	26	1	0	3	0	2	0.002484	0	0.005604	0	0.009461	0.043677	0.030947	0.029323	0.052122	0.06266	0.009461	0.002484	0	0.006722	0	0.0047	Bacteria	Verrucomicrobia	Verrucomicrobiae	Pedosphaerales	Pedosphaeraceae
OTU000350	3	5	2	4	3	12	9	11	15	9	7	8	1	3	5	0.007453	0.012654	0.005604	0.010269	0.009461	0.040317	0.02532	0.024812	0.033993	0.02169	0.009461	0.017387	0.018994	0.002241	0.008871	0.011751	Bacteria	Acidobacteria	Acidobacteriia	Solibacterales	Solibacteraceae_Subgroup_3	Bryobacter
OTU000427	0	1	1	0	4	7	20	19	15	18	5	3	0	3	1	0	0.002531	0.002802	0	0.012615	0.023518	0.056267	0.042856	0.033993	0.04338	0.012615	0.012419	0.007123	0	0.008871	0.00235	Bacteria	Spirochaetes	Spirochaetia	Spirochaetales	Spirochaetaceae	Spirochaeta_2
OTU000806	0	2	0	0	1	0	0	0	3	0	28	21	12	13	17	0	0.005062	0	0	0.003154	0	0	0	0.006799	0	0.003154	0.069546	0.049859	0.026888	0.03844	0.039954	Bacteria	Patescibacteria	Parcubacteria	Candidatus_Kaiserbacteria
OTU001061	7	14	10	12	5	1	1	4	3	3	5	2	13	5	12	0.017391	0.035432	0.028019	0.030806	0.015768	0.00336	0.002813	0.009022	0.006799	0.00723	0.015768	0.012419	0.004748	0.029129	0.014785	0.028203	Bacteria	Bacteroidetes	Bacteroidia	Sphingobacteriales	envOPS_17
OTU001071	0	1	0	1	0	12	11	16	18	33	2	0	0	1	2	0	0.002531	0	0.002567	0	0.040317	0.030947	0.03609	0.040791	0.07953	0	0.004968	0	0	0.002957	0.0047	Bacteria	Chloroflexi	Anaerolineae	Anaerolineales	Anaerolineaceae
OTU000479	1	2	0	2	2	2	14	8	46	1	14	4	0	0	0	0.002484	0.005062	0	0.005134	0.006307	0.00672	0.039387	0.018045	0.104245	0.00241	0.006307	0.034773	0.009497	0	0	0	Bacteria	Patescibacteria	Saccharimonadia	Saccharimonadales
OTU000660	0	0	3	2	0	8	13	23	26	16	2	2	1	0	0	0	0	0.008406	0.005134	0	0.026878	0.036573	0.051879	0.058921	0.03856	0	0.004968	0.004748	0.002241	0	0	Bacteria	Bacteroidetes	Ignavibacteria	SJA-28
OTU001049	7	8	8	3	4	1	2	7	2	13	7	12	9	3	10	0.017391	0.020247	0.022415	0.007701	0.012615	0.00336	0.005627	0.015789	0.004532	0.03133	0.012615	0.017387	0.028491	0.020166	0.008871	0.023502	Bacteria	Gemmatimonadetes	Gemmatimonadetes	Gemmatimonadales	Gemmatimonadaceae	Gemmatimonas
OTU001090	8	20	9	6	8	1	3	1	1	2	14	7	3	6	7	0.019876	0.050618	0.025217	0.015403	0.025229	0.00336	0.00844	0.002256	0.002266	0.00482	0.025229	0.034773	0.01662	0.006722	0.017742	0.016452	Bacteria	Chlamydiae	Chlamydiae	Chlamydiales	cvE6
OTU001145	14	17	3	10	22	1	1	3	4	4	3	4	3	6	1	0.034783	0.043025	0.008406	0.025671	0.069381	0.00336	0.002813	0.006767	0.009065	0.00964	0.069381	0.007451	0.009497	0.006722	0.017742	0.00235	Bacteria	Chloroflexi	Ktedonobacteria	Ktedonobacterales	JG30-KF-AS9
OTU001154	9	14	5	9	13	0	4	1	0	5	3	5	10	5	13	0.02236	0.035432	0.01401	0.023104	0.040998	0	0.011253	0.002256	0	0.01205	0.040998	0.007451	0.011871	0.022407	0.014785	0.030553	Bacteria	Chloroflexi	Ktedonobacteria	B10-SB3A
OTU000232	13	2	9	4	8	6	1	0	0	0	4	3	21	11	13	0.032298	0.005062	0.025217	0.010269	0.025229	0.020159	0.002813	0	0	0	0.025229	0.009935	0.007123	0.047055	0.032526	0.030553	Bacteria	Acidobacteria	Acidobacteriia	Acidobacteriales	Acidobacteriaceae_Subgroup_1	Acidicapsa
OTU000702	4	0	0	0	0	2	3	7	11	6	3	28	7	9	15	0.009938	0	0	0	0	0.00672	0.00844	0.015789	0.024928	0.01446	0	0.007451	0.066478	0.015685	0.026612	0.035253	Bacteria	Bacteroidetes	Bacteroidia	Sphingobacteriales	envOPS_17
OTU001045	1	3	2	7	1	5	25	8	21	17	3	0	1	1	0	0.002484	0.007593	0.005604	0.01797	0.003154	0.016799	0.070333	0.018045	0.04759	0.04097	0.003154	0.007451	0	0.002241	0.002957	0	Bacteria	Proteobacteria	Gammaproteobacteria	Pseudomonadales	Pseudomonadaceae	Pseudomonas
OTU001121	7	4	6	8	8	1	0	2	1	0	14	11	9	6	18	0.017391	0.010124	0.016811	0.020537	0.025229	0.00336	0	0.004511	0.002266	0	0.025229	0.034773	0.026116	0.020166	0.017742	0.042304	Bacteria
OTU001156	0	0	0	1	2	0	4	7	4	7	19	13	15	7	16	0	0	0	0.002567	0.006307	0	0.011253	0.015789	0.009065	0.01687	0.006307	0.047192	0.030865	0.03361	0.020698	0.037604	Bacteria	Patescibacteria	Parcubacteria	Candidatus_Nomurabacteria
OTU000240	0	6	2	3	1	2	7	24	14	17	9	9	0	0	0	0	0.015185	0.005604	0.007701	0.003154	0.00672	0.019693	0.054135	0.031727	0.04097	0.003154	0.022354	0.021368	0	0	0	Bacteria	Patescibacteria	Microgenomatia	Candidatus_Pacebacteria
OTU000416	1	2	1	1	4	1	0	0	0	1	7	13	34	12	17	0.002484	0.005062	0.002802	0.002567	0.012615	0.00336	0	0	0	0.00241	0.012615	0.017387	0.030865	0.076184	0.035483	0.039954	Bacteria	Gemmatimonadetes	Gemmatimonadetes	Gemmatimonadales	Gemmatimonadaceae	Gemmatimonas
OTU000436	4	2	1	4	1	11	8	12	19	14	5	7	6	0	0	0.009938	0.005062	0.002802	0.010269	0.003154	0.036957	0.022507	0.027067	0.043058	0.03374	0.003154	0.012419	0.01662	0.013444	0	0	Bacteria	Proteobacteria	Alphaproteobacteria	Rhizobiales	Rhizobiaceae	Allorhizobium-Neorhizobium-Pararhizobium-Rhizobium
OTU000536	8	1	4	2	4	2	1	0	4	1	7	17	19	12	12	0.019876	0.002531	0.011208	0.005134	0.012615	0.00672	0.002813	0	0.009065	0.00241	0.012615	0.017387	0.040362	0.042573	0.035483	0.028203	Bacteria	Proteobacteria	Gammaproteobacteria	Gammaproteobacteria_Incertae_Sedis	Unknown_Family	Acidibacter
OTU001146	8	8	3	3	6	0	0	1	0	1	11	14	17	6	16	0.019876	0.020247	0.008406	0.007701	0.018922	0	0	0.002256	0	0.00241	0.018922	0.027322	0.033239	0.038092	0.017742	0.037604	Bacteria	Proteobacteria	Gammaproteobacteria	Diplorickettsiales	Diplorickettsiaceae	Aquicella
OTU000153	5	6	6	2	2	6	6	10	9	18	11	12	0	0	0	0.012422	0.015185	0.016811	0.005134	0.006307	0.020159	0.01688	0.022556	0.020396	0.04338	0.006307	0.027322	0.028491	0	0	0	Bacteria	Chloroflexi	Anaerolineae	SBR1031	A4b
OTU000537	0	0	0	0	0	1	0	2	0	0	12	17	17	28	16	0	0	0	0	0	0.00336	0	0.004511	0	0	0	0.029806	0.040362	0.038092	0.082794	0.037604	Bacteria	Bacteroidetes	Bacteroidia	Chitinophagales	Chitinophagaceae	Dinghuibacter	Dinghuibacter_silviterrae
OTU000992	0	0	0	0	0	3	6	12	21	12	8	24	6	1	0	0	0	0	0	0	0.010079	0.01688	0.027067	0.04759	0.02892	0	0.01987	0.056981	0.013444	0.002957	0	Bacteria	Bacteroidetes	Bacteroidia	Chitinophagales	Chitinophagaceae	Ferruginibacter
OTU000588	0	0	0	2	2	7	10	13	9	7	11	11	9	11	0	0	0	0	0.005134	0.006307	0.023518	0.028133	0.029323	0.020396	0.01687	0.006307	0.027322	0.026116	0.020166	0.032526	0	Bacteria	Proteobacteria	Gammaproteobacteria	Betaproteobacteriales	Burkholderiaceae	Curvibacter
OTU000816	3	2	2	2	0	10	6	21	12	14	2	2	2	8	6	0.007453	0.005062	0.005604	0.005134	0	0.033598	0.01688	0.047368	0.027194	0.03374	0	0.004968	0.004748	0.004481	0.023655	0.014101	Bacteria	Proteobacteria	Gammaproteobacteria	Betaproteobacteriales	Burkholderiaceae
OTU000947	0	0	0	0	0	13	10	15	36	10	2	1	4	0	1	0	0	0	0	0	0.043677	0.028133	0.033834	0.081583	0.0241	0	0.004968	0.002374	0.008963	0	0.00235	Bacteria	Patescibacteria	Saccharimonadia	Saccharimonadales
OTU001193	15	30	4	23	18	0	0	0	0	0	1	0	0	0	1	0.037267	0.075926	0.011208	0.059044	0.056766	0	0	0	0	0	0.056766	0.002484	0	0	0	0.00235	Bacteria	Armatimonadetes	Chthonomonadetes	Chthonomonadales
OTU001207	0	0	0	0	0	2	7	2	2	9	12	20	17	9	12	0	0	0	0	0	0.00672	0.019693	0.004511	0.004532	0.02169	0	0.029806	0.047485	0.038092	0.026612	0.028203	Bacteria	Patescibacteria	Saccharimonadia	Saccharimonadales
OTU001211	20	23	10	16	8	0	0	0	0	0	2	5	3	2	3	0.049689	0.05821	0.028019	0.041074	0.025229	0	0	0	0	0	0.025229	0.004968	0.011871	0.006722	0.005914	0.007051	Bacteria
OTU000452	3	3	0	0	1	4	5	3	5	5	16	16	14	9	7	0.007453	0.007593	0	0	0.003154	0.013439	0.014067	0.006767	0.011331	0.01205	0.003154	0.039741	0.037988	0.03137	0.026612	0.016452	Bacteria	Patescibacteria	Parcubacteria
OTU000924	8	9	6	4	0	6	9	12	15	14	3	4	1	0	0	0.019876	0.022778	0.016811	0.010269	0	0.020159	0.02532	0.027067	0.033993	0.03374	0	0.007451	0.009497	0.002241	0	0	Bacteria	Proteobacteria	Deltaproteobacteria	Myxococcales	Polyangiaceae	Pajaroellobacter
OTU001165	1	0	1	1	0	0	4	2	10	4	8	12	11	24	13	0.002484	0	0.002802	0.002567	0	0	0.011253	0.004511	0.022662	0.00964	0	0.01987	0.028491	0.024648	0.070966	0.030553	Bacteria	Proteobacteria	Gammaproteobacteria	Diplorickettsiales	Diplorickettsiaceae
OTU001182	2	0	4	4	1	8	12	17	17	15	3	0	3	2	3	0.004969	0	0.011208	0.010269	0.003154	0.026878	0.03376	0.038345	0.038525	0.03615	0.003154	0.007451	0	0.006722	0.005914	0.007051	Bacteria	Bacteroidetes	Bacteroidia	Chitinophagales
OTU000864	16	2	4	3	4	13	4	6	1	1	6	3	17	6	4	0.039752	0.005062	0.011208	0.007701	0.012615	0.043677	0.011253	0.013534	0.002266	0.00241	0.012615	0.014903	0.007123	0.038092	0.017742	0.009401	Bacteria	Proteobacteria	Gammaproteobacteria	Enterobacteriales	Enterobacteriaceae	Escherichia-Shigella
OTU001138	31	17	12	10	15	1	2	0	0	2	0	0	0	0	0	0.077019	0.043025	0.033623	0.025671	0.047305	0.00336	0.005627	0	0	0.00482	0.047305	0	0	0	0	0	Bacteria	Proteobacteria	Gammaproteobacteria	Betaproteobacteriales	Burkholderiaceae	Pandoraea	Pandoraea_thiooxydans
OTU001168	0	2	1	9	0	5	7	7	8	13	12	7	7	6	6	0	0.005062	0.002802	0.023104	0	0.016799	0.019693	0.015789	0.018129	0.03133	0	0.029806	0.01662	0.015685	0.017742	0.014101	Bacteria	Proteobacteria	Deltaproteobacteria	Myxococcales	Polyangiaceae	Pajaroellobacter
OTU001175	17	17	8	11	9	2	4	3	0	5	1	3	3	3	4	0.042236	0.043025	0.022415	0.028238	0.028383	0.00672	0.011253	0.006767	0	0.01205	0.028383	0.002484	0.007123	0.006722	0.008871	0.009401	Bacteria	Chloroflexi	Ktedonobacteria	Ktedonobacterales	JG30-KF-AS9
OTU001155	0	0	0	0	0	8	8	23	38	8	3	1	0	0	0	0	0	0	0	0	0.026878	0.022507	0.051879	0.086115	0.01928	0	0.007451	0.002374	0	0	0	Bacteria	Firmicutes	Bacilli	Bacillales	Paenibacillaceae	Paenibacillus	Streptomyces_sp_KP17
OTU000361	1	1	1	6	1	1	6	15	19	30	6	0	1	0	0	0.002484	0.002531	0.002802	0.015403	0.003154	0.00336	0.01688	0.033834	0.043058	0.0723	0.003154	0.014903	0	0.002241	0	0	Bacteria	Patescibacteria	ABY1	Candidatus_Magasanikbacteria	Parcubacteria_group_bacterium_CG1_02_58_44
OTU000462	1	2	1	1	1	17	12	5	6	17	4	9	7	5	0	0.002484	0.005062	0.002802	0.002567	0.003154	0.057116	0.03376	0.011278	0.013597	0.04097	0.003154	0.009935	0.021368	0.015685	0.014785	0	Bacteria	Proteobacteria	Gammaproteobacteria	Betaproteobacteriales	Burkholderiaceae
OTU001084	5	2	2	2	1	6	6	14	16	7	1	7	4	3	12	0.012422	0.005062	0.005604	0.005134	0.003154	0.020159	0.01688	0.031578	0.036259	0.01687	0.003154	0.002484	0.01662	0.008963	0.008871	0.028203	Bacteria
OTU001144	0	0	0	0	1	3	20	14	23	11	2	6	6	0	2	0	0	0	0	0.003154	0.010079	0.056267	0.031578	0.052122	0.02651	0.003154	0.004968	0.014245	0.013444	0	0.0047	Bacteria	Dependentiae	Babeliae	Babeliales	Vermiphilaceae
OTU001206	0	0	0	0	0	6	5	7	2	2	9	12	14	17	14	0	0	0	0	0	0.020159	0.014067	0.015789	0.004532	0.00482	0	0.022354	0.028491	0.03137	0.050268	0.032903	Bacteria	Dependentiae	Babeliae	Babeliales
OTU001065	6	7	5	4	7	1	6	2	4	5	14	9	3	8	6	0.014907	0.017716	0.01401	0.010269	0.022076	0.00336	0.01688	0.004511	0.009065	0.01205	0.022076	0.034773	0.021368	0.006722	0.023655	0.014101	Bacteria	Proteobacteria	Alphaproteobacteria	Acetobacterales	Acetobacteraceae
OTU001089	7	11	9	1	5	0	1	0	0	0	15	11	12	3	12	0.017391	0.02784	0.025217	0.002567	0.015768	0	0.002813	0	0	0	0.015768	0.037257	0.026116	0.026888	0.008871	0.028203	Bacteria	Elusimicrobia	Elusimicrobia	Lineage_IV
OTU001092	2	5	0	2	2	0	1	4	2	3	2	9	24	12	19	0.004969	0.012654	0	0.005134	0.006307	0	0.002813	0.009022	0.004532	0.00723	0.006307	0.004968	0.021368	0.053777	0.035483	0.044654	Bacteria	Patescibacteria	Parcubacteria	Candidatus_Adlerbacteria
OTU001117	5	5	0	3	3	0	0	3	1	0	26	16	3	10	12	0.012422	0.012654	0	0.007701	0.009461	0	0	0.006767	0.002266	0	0.009461	0.064579	0.037988	0.006722	0.029569	0.028203	Bacteria	Patescibacteria	Parcubacteria	Candidatus_Kaiserbacteria
OTU001142	7	8	8	2	3	1	3	3	9	5	9	7	6	5	11	0.017391	0.020247	0.022415	0.005134	0.009461	0.00336	0.00844	0.006767	0.020396	0.01205	0.009461	0.022354	0.01662	0.013444	0.014785	0.025853	Bacteria	Patescibacteria	Saccharimonadia	Saccharimonadales
OTU001150	6	6	8	6	10	0	1	0	0	0	7	9	9	10	15	0.014907	0.015185	0.022415	0.015403	0.031537	0	0.002813	0	0	0	0.031537	0.017387	0.021368	0.020166	0.029569	0.035253	Bacteria	Gemmatimonadetes	Gemmatimonadetes	Gemmatimonadales	Gemmatimonadaceae	Gemmatimonas
OTU001169	0	0	0	0	0	0	0	1	1	0	0	5	57	20	3	0	0	0	0	0	0	0	0.002256	0.002266	0	0	0	0.011871	0.12772	0.059138	0.007051	Bacteria	Chlamydiae	Chlamydiae	Chlamydiales	Simkaniaceae
OTU001181	13	5	5	7	4	1	0	0	1	0	9	12	13	6	11	0.032298	0.012654	0.01401	0.01797	0.012615	0.00336	0	0	0.002266	0	0.012615	0.022354	0.028491	0.029129	0.017742	0.025853	Bacteria	Acidobacteria	Holophagae	Holophagales	Holophagaceae
OTU001187	10	7	5	11	8	0	1	0	2	0	8	13	7	7	8	0.024845	0.017716	0.01401	0.028238	0.025229	0	0.002813	0	0.004532	0	0.025229	0.01987	0.030865	0.015685	0.020698	0.018802	Bacteria
OTU001237	11	11	17	5	13	5	2	1	2	1	4	7	5	3	0	0.027329	0.02784	0.047632	0.012836	0.040998	0.016799	0.005627	0.002256	0.004532	0.00241	0.040998	0.009935	0.01662	0.011203	0.008871	0	Bacteria	Patescibacteria	Saccharimonadia	Saccharimonadales
OTU000581	2	1	1	0	3	15	13	8	8	17	6	6	0	3	3	0.004969	0.002531	0.002802	0	0.009461	0.050396	0.036573	0.018045	0.018129	0.04097	0.009461	0.014903	0.014245	0	0.008871	0.007051	Bacteria	Proteobacteria	Alphaproteobacteria	Rhizobiales	Rhizobiaceae	Allorhizobium-Neorhizobium-Pararhizobium-Rhizobium	Rhizobium_etli
OTU001060	15	5	9	6	7	6	3	3	3	0	8	5	5	6	5	0.037267	0.012654	0.025217	0.015403	0.022076	0.020159	0.00844	0.006767	0.006799	0	0.022076	0.01987	0.011871	0.011203	0.017742	0.011751	Bacteria	Firmicutes	Bacilli	Bacillales	Alicyclobacillaceae	Tumebacillus
OTU001069	1	6	3	6	5	2	2	8	1	9	14	9	7	6	7	0.002484	0.015185	0.008406	0.015403	0.015768	0.00672	0.005627	0.018045	0.002266	0.02169	0.015768	0.034773	0.021368	0.015685	0.017742	0.016452	Bacteria	Proteobacteria	Alphaproteobacteria	Reyranellales	Reyranellaceae	Reyranella
OTU001132	4	4	8	1	1	4	4	14	13	18	3	3	2	1	6	0.009938	0.010124	0.022415	0.002567	0.003154	0.013439	0.011253	0.031578	0.02946	0.04338	0.003154	0.007451	0.007123	0.004481	0.002957	0.014101	Bacteria	Verrucomicrobia	Verrucomicrobiae	Opitutales	Opitutaceae	Opitutus
OTU001208	14	11	10	18	9	0	0	0	1	0	2	12	0	1	8	0.034783	0.02784	0.028019	0.046208	0.028383	0	0	0	0.002266	0	0.028383	0.004968	0.028491	0	0.002957	0.018802	Bacteria	Chloroflexi	AD3
OTU001210	26	9	17	8	18	0	0	1	0	0	2	0	1	0	4	0.064596	0.022778	0.047632	0.020537	0.056766	0	0	0.002256	0	0	0.056766	0.004968	0	0.002241	0	0.009401	Bacteria
OTU001213	5	3	4	8	4	6	10	15	18	8	2	1	1	0	1	0.012422	0.007593	0.011208	0.020537	0.012615	0.020159	0.028133	0.033834	0.040791	0.01928	0.012615	0.004968	0.002374	0.002241	0	0.00235	Bacteria	Proteobacteria	Deltaproteobacteria	Myxococcales	Haliangiaceae	Haliangium
OTU000599	1	0	1	4	2	6	24	7	10	13	2	7	4	0	4	0.002484	0	0.002802	0.010269	0.006307	0.020159	0.06752	0.015789	0.022662	0.03133	0.006307	0.004968	0.01662	0.008963	0	0.009401	Bacteria	Proteobacteria	Alphaproteobacteria	Caulobacterales	Caulobacteraceae	Caulobacter
OTU001223	9	4	5	5	5	0	0	0	0	1	8	8	19	8	13	0.02236	0.010124	0.01401	0.012836	0.015768	0	0	0	0	0.00241	0.015768	0.01987	0.018994	0.042573	0.023655	0.030553	Bacteria	Chlamydiae	Chlamydiae	Chlamydiales
OTU001251	23	18	8	14	18	2	1	1	0	0	0	0	0	0	0	0.057143	0.045556	0.022415	0.03594	0.056766	0.00672	0.002813	0.002256	0	0	0.056766	0	0	0	0	0	Bacteria	Firmicutes	Bacilli	Bacillales	Alicyclobacillaceae	Tumebacillus
OTU000269	4	2	2	2	0	13	6	6	4	4	11	23	1	2	4	0.009938	0.005062	0.005604	0.005134	0	0.043677	0.01688	0.013534	0.009065	0.00964	0	0.027322	0.054607	0.002241	0.005914	0.009401	Bacteria	Bacteroidetes	Bacteroidia	Cytophagales	Microscillaceae
OTU000661	1	0	2	2	4	11	10	10	8	10	10	5	3	0	8	0.002484	0	0.005604	0.005134	0.012615	0.036957	0.028133	0.022556	0.018129	0.0241	0.012615	0.024838	0.011871	0.006722	0	0.018802	Bacteria	Proteobacteria	Alphaproteobacteria	Sphingomonadales	Sphingomonadaceae	Sphingomonas
OTU001265	0	0	0	0	0	1	3	20	16	40	0	0	0	0	4	0	0	0	0	0	0.00336	0.00844	0.045112	0.036259	0.096399	0	0	0	0	0	0.009401	Bacteria	Patescibacteria	Microgenomatia	Candidatus_Pacebacteria
OTU001272	4	2	2	6	7	6	15	12	11	9	0	1	3	2	4	0.009938	0.005062	0.005604	0.015403	0.022076	0.020159	0.0422	0.027067	0.024928	0.02169	0.022076	0	0.002374	0.006722	0.005914	0.009401	Bacteria	Bacteroidetes	Bacteroidia	Sphingobacteriales	CWT_CU03-E12
OTU000942	11	7	5	10	7	1	0	0	0	0	4	10	10	5	13	0.027329	0.017716	0.01401	0.025671	0.022076	0.00336	0	0	0	0	0.022076	0.009935	0.023742	0.022407	0.014785	0.030553	Bacteria	Proteobacteria	Gammaproteobacteria	Diplorickettsiales	Diplorickettsiaceae
OTU001078	2	0	2	1	1	5	2	3	5	5	6	17	13	11	10	0.004969	0	0.005604	0.002567	0.003154	0.016799	0.005627	0.006767	0.011331	0.01205	0.003154	0.014903	0.040362	0.029129	0.032526	0.023502	Bacteria	Proteobacteria	Gammaproteobacteria
OTU001200	4	4	6	4	2	4	7	10	6	23	2	2	1	5	3	0.009938	0.010124	0.016811	0.010269	0.006307	0.013439	0.019693	0.022556	0.013597	0.05543	0.006307	0.004968	0.004748	0.002241	0.014785	0.007051	Bacteria	Planctomycetes	Planctomycetacia	Gemmatales	Gemmataceae
OTU001225	5	15	7	7	3	1	1	1	0	5	6	6	16	2	8	0.012422	0.037963	0.019613	0.01797	0.009461	0.00336	0.002813	0.002256	0	0.01205	0.009461	0.014903	0.014245	0.035851	0.005914	0.018802	Bacteria
OTU000529	1	1	0	3	0	2	3	12	11	15	6	6	10	9	3	0.002484	0.002531	0	0.007701	0	0.00672	0.00844	0.027067	0.024928	0.03615	0	0.014903	0.014245	0.022407	0.026612	0.007051	Bacteria	Chloroflexi	Anaerolineae	SBR1031	A4b
OTU000688	2	1	1	0	2	6	3	7	5	7	7	8	6	10	17	0.004969	0.002531	0.002802	0	0.006307	0.020159	0.00844	0.015789	0.011331	0.01687	0.006307	0.017387	0.018994	0.013444	0.029569	0.039954	Bacteria	Proteobacteria	Alphaproteobacteria	Rhodospirillales	Magnetospirillaceae
OTU001101	0	0	0	0	0	1	2	1	2	3	6	21	20	8	18	0	0	0	0	0	0.00336	0.005627	0.002256	0.004532	0.00723	0	0.014903	0.049859	0.044814	0.023655	0.042304	Bacteria	Gemmatimonadetes	Gemmatimonadetes	Gemmatimonadales	Gemmatimonadaceae	Gemmatimonas
OTU001220	1	6	7	3	1	0	0	2	0	0	19	10	17	4	12	0.002484	0.015185	0.019613	0.007701	0.003154	0	0	0.004511	0	0	0.003154	0.047192	0.023742	0.038092	0.011828	0.028203	Bacteria	Patescibacteria	Saccharimonadia	Saccharimonadales
OTU000277	1	3	3	6	3	5	5	5	10	8	13	15	3	1	0	0.002484	0.007593	0.008406	0.015403	0.009461	0.016799	0.014067	0.011278	0.022662	0.01928	0.009461	0.032289	0.035613	0.006722	0.002957	0	Bacteria	Proteobacteria	Gammaproteobacteria
OTU000936	2	0	1	5	0	7	4	26	18	9	1	1	3	0	4	0.004969	0	0.002802	0.012836	0	0.023518	0.011253	0.058646	0.040791	0.02169	0	0.002484	0.002374	0.006722	0	0.009401	Bacteria	Proteobacteria	Gammaproteobacteria	Diplorickettsiales	Diplorickettsiaceae	Aquicella
OTU000955	0	0	0	3	1	10	15	7	23	15	3	0	1	0	3	0	0	0	0.007701	0.003154	0.033598	0.0422	0.015789	0.052122	0.03615	0.003154	0.007451	0	0.002241	0	0.007051	Bacteria	Proteobacteria	Alphaproteobacteria
OTU000964	0	0	0	0	1	8	5	9	10	9	2	9	11	9	8	0	0	0	0	0.003154	0.026878	0.014067	0.0203	0.022662	0.02169	0.003154	0.004968	0.021368	0.024648	0.026612	0.018802	Bacteria	Proteobacteria	Alphaproteobacteria
OTU001124	2	4	3	1	4	6	11	11	12	15	1	2	2	3	4	0.004969	0.010124	0.008406	0.002567	0.012615	0.020159	0.030947	0.024812	0.027194	0.03615	0.012615	0.002484	0.004748	0.004481	0.008871	0.009401	Bacteria	Bacteroidetes	Bacteroidia	Chitinophagales	Chitinophagaceae	Heliimonas
OTU001129	3	1	5	4	1	14	9	12	14	5	2	3	1	3	4	0.007453	0.002531	0.01401	0.010269	0.003154	0.047037	0.02532	0.027067	0.031727	0.01205	0.003154	0.004968	0.007123	0.002241	0.008871	0.009401	Bacteria	Proteobacteria	Gammaproteobacteria	Betaproteobacteriales	Burkholderiaceae	Burkholderia-Caballeronia-Paraburkholderia
OTU001147	0	0	0	0	0	2	0	0	1	1	15	17	22	8	15	0	0	0	0	0	0.00672	0	0	0.002266	0.00241	0	0.037257	0.040362	0.049295	0.023655	0.035253	Bacteria
OTU001218	16	24	8	12	7	5	0	0	0	0	1	4	0	1	3	0.039752	0.060741	0.022415	0.030806	0.022076	0.016799	0	0	0	0	0.022076	0.002484	0.009497	0	0.002957	0.007051	Bacteria	Proteobacteria	Gammaproteobacteria	Diplorickettsiales	Diplorickettsiaceae	Aquicella	Aquicella_siphonis
OTU001250	0	0	0	0	0	6	9	18	41	4	0	1	0	1	1	0	0	0	0	0	0.020159	0.02532	0.040601	0.092914	0.00964	0	0	0.002374	0	0.002957	0.00235	Bacteria	Patescibacteria	Parcubacteria
OTU001260	5	1	13	1	4	3	3	4	1	3	6	5	19	7	6	0.012422	0.002531	0.036425	0.002567	0.012615	0.010079	0.00844	0.009022	0.002266	0.00723	0.012615	0.014903	0.011871	0.042573	0.020698	0.014101	Bacteria	Actinobacteria	Thermoleophilia	Gaiellales
OTU001280	24	19	13	9	13	2	0	0	0	0	0	0	1	0	0	0.059627	0.048087	0.036425	0.023104	0.040998	0.00672	0	0	0	0	0.040998	0	0	0.002241	0	0	Bacteria	Acidobacteria	Holophagae	Holophagales	Holophagaceae	Geothrix
OTU001289	11	20	19	23	6	0	0	0	1	0	0	0	0	1	0	0.027329	0.050618	0.053236	0.059044	0.018922	0	0	0	0.002266	0	0.018922	0	0	0	0.002957	0	Bacteria	Patescibacteria	Parcubacteria	Candidatus_Azambacteria
OTU000164	4	4	3	1	1	4	2	8	12	9	10	12	5	2	3	0.009938	0.010124	0.008406	0.002567	0.003154	0.013439	0.005627	0.018045	0.027194	0.02169	0.003154	0.024838	0.028491	0.011203	0.005914	0.007051	Bacteria	Bacteroidetes	Bacteroidia	Sphingobacteriales	envOPS_17
OTU000326	1	2	5	4	3	6	2	1	2	1	1	5	13	26	8	0.002484	0.005062	0.01401	0.010269	0.009461	0.020159	0.005627	0.002256	0.004532	0.00241	0.009461	0.002484	0.011871	0.029129	0.07688	0.018802	Bacteria	Proteobacteria	Gammaproteobacteria	Betaproteobacteriales	Rhodocyclaceae
OTU000627	0	0	0	1	0	11	7	10	11	12	13	2	7	3	3	0	0	0	0.002567	0	0.036957	0.019693	0.022556	0.024928	0.02892	0	0.032289	0.004748	0.015685	0.008871	0.007051	Bacteria	Bacteroidetes	Bacteroidia	Cytophagales	Microscillaceae
OTU000853	9	4	6	9	2	1	12	9	4	4	4	5	5	4	2	0.02236	0.010124	0.016811	0.023104	0.006307	0.00336	0.03376	0.0203	0.009065	0.00964	0.006307	0.009935	0.011871	0.011203	0.011828	0.0047	Bacteria	Proteobacteria	Alphaproteobacteria	Caulobacterales	Caulobacteraceae
OTU001126	8	15	20	17	11	2	2	0	0	2	2	0	0	1	0	0.019876	0.037963	0.056038	0.043641	0.03469	0.00672	0.005627	0	0	0.00482	0.03469	0.004968	0	0	0.002957	0	Bacteria	Actinobacteria	Actinobacteria	Micrococcales	Cellulomonadaceae	Cellulomonas
OTU001149	0	2	0	3	0	8	9	7	6	16	4	4	8	6	7	0	0.005062	0	0.007701	0	0.026878	0.02532	0.015789	0.013597	0.03856	0	0.009935	0.009497	0.017926	0.017742	0.016452	Bacteria	Planctomycetes	Planctomycetacia	Isosphaerales	Isosphaeraceae	Singulisphaera
OTU001209	12	9	16	18	4	0	0	2	3	1	4	2	0	7	2	0.029814	0.022778	0.04483	0.046208	0.012615	0	0	0.004511	0.006799	0.00241	0.012615	0.009935	0.004748	0	0.020698	0.0047	Bacteria	Patescibacteria	Parcubacteria	Candidatus_Kaiserbacteria
OTU001283	5	10	10	10	9	0	0	2	0	0	5	4	4	9	12	0.012422	0.025309	0.028019	0.025671	0.028383	0	0	0.004511	0	0	0.028383	0.012419	0.009497	0.008963	0.026612	0.028203	Bacteria	Actinobacteria	Acidimicrobiia	IMCC26256
OTU000871	0	0	0	0	0	3	5	8	4	9	3	2	20	23	2	0	0	0	0	0	0.010079	0.014067	0.018045	0.009065	0.02169	0	0.007451	0.004748	0.044814	0.068009	0.0047	Bacteria	Chloroflexi	Anaerolineae	Anaerolineales	Anaerolineaceae
OTU000995	3	1	1	4	4	9	6	12	6	6	9	1	7	6	4	0.007453	0.002531	0.002802	0.010269	0.012615	0.030238	0.01688	0.027067	0.013597	0.01446	0.012615	0.022354	0.002374	0.015685	0.017742	0.009401	Bacteria	Armatimonadetes	Fimbriimonadia	Fimbriimonadales	Fimbriimonadaceae
OTU001112	1	10	4	6	7	0	7	2	11	6	7	2	4	7	5	0.002484	0.025309	0.011208	0.015403	0.022076	0	0.019693	0.004511	0.024928	0.01446	0.022076	0.017387	0.004748	0.008963	0.020698	0.011751	Bacteria	Proteobacteria	Gammaproteobacteria	Betaproteobacteriales	Burkholderiaceae	Burkholderia-Caballeronia-Paraburkholderia
OTU001191	4	3	6	1	4	2	2	6	3	3	4	10	11	5	15	0.009938	0.007593	0.016811	0.002567	0.012615	0.00672	0.005627	0.013534	0.006799	0.00723	0.012615	0.009935	0.023742	0.024648	0.014785	0.035253	Bacteria	Planctomycetes	Planctomycetacia	Gemmatales	Gemmataceae
OTU001259	28	2	3	8	0	1	2	3	0	6	9	3	8	2	4	0.069565	0.005062	0.008406	0.020537	0	0.00336	0.005627	0.006767	0	0.01446	0	0.022354	0.007123	0.017926	0.005914	0.009401	Bacteria	Actinobacteria	Actinobacteria	Catenulisporales	Catenulisporaceae	Catenulispora	Catenulispora_acidiphila_DSM_44928
OTU001268	7	6	5	6	2	1	5	0	2	8	8	10	8	6	5	0.017391	0.015185	0.01401	0.015403	0.006307	0.00336	0.014067	0	0.004532	0.01928	0.006307	0.01987	0.023742	0.017926	0.017742	0.011751	Bacteria	Proteobacteria	Deltaproteobacteria	Oligoflexales	0319-6G20	bacterium_enrichment_culture_clone_B1262011
OTU000589	0	1	2	4	1	8	12	11	11	19	5	1	0	2	1	0	0.002531	0.005604	0.010269	0.003154	0.026878	0.03376	0.024812	0.024928	0.04579	0.003154	0.012419	0.002374	0	0.005914	0.00235	Bacteria	Planctomycetes	Planctomycetacia	Planctomycetales
OTU000642	0	2	0	0	1	5	11	17	22	11	3	3	2	0	1	0	0.005062	0	0	0.003154	0.016799	0.030947	0.038345	0.049856	0.02651	0.003154	0.007451	0.007123	0.004481	0	0.00235	Bacteria	Acidobacteria	Subgroup_6
OTU001097	7	3	3	4	3	1	6	3	4	3	10	8	10	7	6	0.017391	0.007593	0.008406	0.010269	0.009461	0.00336	0.01688	0.006767	0.009065	0.00723	0.009461	0.024838	0.018994	0.022407	0.020698	0.014101	Bacteria	Proteobacteria	Gammaproteobacteria	Diplorickettsiales	Diplorickettsiaceae
OTU001130	0	0	0	1	0	9	15	11	10	21	2	2	2	2	3	0	0	0	0.002567	0	0.030238	0.0422	0.024812	0.022662	0.05061	0	0.004968	0.004748	0.004481	0.005914	0.007051	Bacteria	Verrucomicrobia	Verrucomicrobiae	Chthoniobacterales	Chthoniobacteraceae	Chthoniobacter
OTU001161	4	0	2	0	1	7	9	12	6	25	5	0	4	1	2	0.009938	0	0.005604	0	0.003154	0.023518	0.02532	0.027067	0.013597	0.06025	0.003154	0.012419	0	0.008963	0.002957	0.0047	Bacteria	Chlamydiae	Chlamydiae	Chlamydiales	Simkaniaceae
OTU001178	3	0	4	5	1	11	17	10	12	9	2	0	1	2	1	0.007453	0	0.011208	0.012836	0.003154	0.036957	0.047827	0.022556	0.027194	0.02169	0.003154	0.004968	0	0.002241	0.005914	0.00235	Bacteria	Verrucomicrobia	Verrucomicrobiae	Pedosphaerales	Pedosphaeraceae
OTU001179	3	5	2	5	5	0	6	7	14	9	1	2	6	3	10	0.007453	0.012654	0.005604	0.012836	0.015768	0	0.01688	0.015789	0.031727	0.02169	0.015768	0.002484	0.004748	0.013444	0.008871	0.023502	Bacteria	Verrucomicrobia	Verrucomicrobiae	Pedosphaerales	Pedosphaeraceae
OTU001214	7	8	6	1	3	7	2	7	6	2	3	5	8	5	8	0.017391	0.020247	0.016811	0.002567	0.009461	0.023518	0.005627	0.015789	0.013597	0.00482	0.009461	0.007451	0.011871	0.017926	0.014785	0.018802	Bacteria	Actinobacteria	Acidimicrobiia
OTU001216	0	0	0	0	0	10	15	28	18	5	0	0	0	1	1	0	0	0	0	0	0.033598	0.0422	0.063157	0.040791	0.01205	0	0	0	0	0.002957	0.00235	Bacteria	Proteobacteria	Gammaproteobacteria	Diplorickettsiales	Diplorickettsiaceae	Aquicella
OTU001309	11	15	9	19	6	4	3	0	0	1	2	4	2	2	0	0.027329	0.037963	0.025217	0.048775	0.018922	0.013439	0.00844	0	0	0.00241	0.018922	0.004968	0.009497	0.004481	0.005914	0	Bacteria
OTU000477	2	0	4	2	2	16	7	12	14	11	1	0	2	1	3	0.004969	0	0.011208	0.005134	0.006307	0.053756	0.019693	0.027067	0.031727	0.02651	0.006307	0.002484	0	0.004481	0.002957	0.007051	Bacteria	Planctomycetes	Phycisphaerae	Phycisphaerales	Phycisphaeraceae	SM1A02
OTU000961	0	1	1	1	0	7	4	6	6	9	17	5	13	4	3	0	0.002531	0.002802	0.002567	0	0.023518	0.011253	0.013534	0.013597	0.02169	0	0.042224	0.011871	0.029129	0.011828	0.007051	Bacteria	Proteobacteria	Alphaproteobacteria	Rhizobiales
OTU001038	0	0	0	1	0	5	9	14	25	11	3	4	2	1	2	0	0	0	0.002567	0	0.016799	0.02532	0.031578	0.056655	0.02651	0	0.007451	0.009497	0.004481	0.002957	0.0047	Bacteria	Proteobacteria	Gammaproteobacteria	Betaproteobacteriales	Nitrosomonadaceae	MND1
OTU001091	3	5	5	3	5	3	4	4	14	2	5	6	8	7	3	0.007453	0.012654	0.01401	0.007701	0.015768	0.010079	0.011253	0.009022	0.031727	0.00482	0.015768	0.012419	0.014245	0.017926	0.020698	0.007051	Bacteria	Bacteroidetes	Bacteroidia	Chitinophagales	Chitinophagaceae	Sediminibacterium
OTU001270	9	14	8	11	20	0	0	0	1	1	2	2	3	2	4	0.02236	0.035432	0.022415	0.028238	0.063074	0	0	0	0.002266	0.00241	0.063074	0.004968	0.004748	0.006722	0.005914	0.009401	Bacteria
OTU001298	2	0	0	0	2	10	11	11	8	21	3	4	0	4	1	0.004969	0	0	0	0.006307	0.033598	0.030947	0.024812	0.018129	0.05061	0.006307	0.007451	0.009497	0	0.011828	0.00235	Bacteria	Gemmatimonadetes	Gemmatimonadetes	Gemmatimonadales	Gemmatimonadaceae
OTU001331	2	7	2	2	4	0	0	0	2	0	11	10	12	18	7	0.004969	0.017716	0.005604	0.005134	0.012615	0	0	0	0.004532	0	0.012615	0.027322	0.023742	0.026888	0.053225	0.016452	Bacteria	Dependentiae	Babeliae	Babeliales
OTU001333	10	13	10	8	4	0	0	1	1	2	8	2	9	5	4	0.024845	0.032901	0.028019	0.020537	0.012615	0	0	0.002256	0.002266	0.00482	0.012615	0.01987	0.004748	0.020166	0.014785	0.009401	Bacteria	Patescibacteria	Parcubacteria	Candidatus_Nomurabacteria
OTU000504	1	4	1	0	1	6	11	12	12	13	6	0	1	2	6	0.002484	0.010124	0.002802	0	0.003154	0.020159	0.030947	0.027067	0.027194	0.03133	0.003154	0.014903	0	0.002241	0.005914	0.014101	Bacteria	Proteobacteria	Alphaproteobacteria	Dongiales	Dongiaceae	Dongia
OTU000731	0	1	2	0	3	8	5	19	13	14	3	6	0	2	0	0	0.002531	0.005604	0	0.009461	0.026878	0.014067	0.042856	0.02946	0.03374	0.009461	0.007451	0.014245	0	0.005914	0	Bacteria	Acidobacteria	Acidobacteriia	Solibacterales	Solibacteraceae_Subgroup_3	Bryobacter
OTU001180	6	1	1	0	4	1	4	6	3	0	11	11	14	6	8	0.014907	0.002531	0.002802	0	0.012615	0.00336	0.011253	0.013534	0.006799	0	0.012615	0.027322	0.026116	0.03137	0.017742	0.018802	Bacteria	Proteobacteria	Alphaproteobacteria
OTU001202	5	12	10	6	12	0	0	1	0	1	5	6	4	3	11	0.012422	0.030371	0.028019	0.015403	0.037844	0	0	0.002256	0	0.00241	0.037844	0.012419	0.014245	0.008963	0.008871	0.025853	Bacteria	Proteobacteria	Gammaproteobacteria	Diplorickettsiales	Diplorickettsiaceae	Aquicella
OTU001256	3	9	6	15	9	0	1	0	0	0	10	5	6	8	4	0.007453	0.022778	0.016811	0.038507	0.028383	0	0.002813	0	0	0	0.028383	0.024838	0.011871	0.013444	0.023655	0.009401	Bacteria	Cyanobacteria	Oxyphotobacteria	Chloroplast
OTU001269	3	8	4	1	2	3	13	8	14	18	0	1	0	1	0	0.007453	0.020247	0.011208	0.002567	0.006307	0.010079	0.036573	0.018045	0.031727	0.04338	0.006307	0	0.002374	0	0.002957	0	Bacteria	Verrucomicrobia	Verrucomicrobiae	Chthoniobacterales	Terrimicrobiaceae	FukuN18_freshwater_group
OTU001304	10	9	6	13	19	0	0	0	0	0	2	12	0	2	3	0.024845	0.022778	0.016811	0.033373	0.05992	0	0	0	0	0	0.05992	0.004968	0.028491	0	0.005914	0.007051	Bacteria	Patescibacteria	Saccharimonadia	Saccharimonadales
OTU001305	2	2	2	3	2	0	0	0	4	0	12	15	15	5	14	0.004969	0.005062	0.005604	0.007701	0.006307	0	0	0	0.009065	0	0.006307	0.029806	0.035613	0.03361	0.014785	0.032903	Bacteria	Patescibacteria	Saccharimonadia	Saccharimonadales
OTU001315	5	19	9	16	12	0	3	4	1	4	0	0	3	0	0	0.012422	0.048087	0.025217	0.041074	0.037844	0	0.00844	0.009022	0.002266	0.00964	0.037844	0	0	0.006722	0	0	Bacteria	Chloroflexi	Ktedonobacteria	Ktedonobacterales	JG30-KF-AS9
OTU000502	1	3	0	1	0	11	3	21	7	8	9	6	1	1	3	0.002484	0.007593	0	0.002567	0	0.036957	0.00844	0.047368	0.015863	0.01928	0	0.022354	0.014245	0.002241	0.002957	0.007051	Bacteria	Chloroflexi	Anaerolineae	SBR1031	A4b
OTU000508	2	1	0	0	1	6	3	20	14	11	7	8	1	1	0	0.004969	0.002531	0	0	0.003154	0.020159	0.00844	0.045112	0.031727	0.02651	0.003154	0.017387	0.018994	0.002241	0.002957	0	Bacteria	Spirochaetes	Spirochaetia	Spirochaetales	Spirochaetaceae	Spirochaeta_2	Spirochaeta_sp_MWH-HuW8
OTU000897	7	2	1	3	1	0	3	0	2	2	7	15	15	5	12	0.017391	0.005062	0.002802	0.007701	0.003154	0	0.00844	0	0.004532	0.00482	0.003154	0.017387	0.035613	0.03361	0.014785	0.028203	Bacteria	Cyanobacteria	Melainabacteria	Obscuribacterales
OTU001088	0	0	0	0	0	5	4	19	18	21	1	4	3	0	0	0	0	0	0	0	0.016799	0.011253	0.042856	0.040791	0.05061	0	0.002484	0.009497	0.006722	0	0	Bacteria	Planctomycetes	Planctomycetacia	Pirellulales	Pirellulaceae
OTU001151	2	6	3	0	1	7	6	8	5	2	7	10	9	6	3	0.004969	0.015185	0.008406	0	0.003154	0.023518	0.01688	0.018045	0.011331	0.00482	0.003154	0.017387	0.023742	0.020166	0.017742	0.007051	Bacteria	Proteobacteria	Deltaproteobacteria	Myxococcales	Haliangiaceae	Haliangium
OTU001288	0	0	0	0	0	9	5	6	13	14	5	3	4	10	6	0	0	0	0	0	0.030238	0.014067	0.013534	0.02946	0.03374	0	0.012419	0.007123	0.008963	0.029569	0.014101	Bacteria	Patescibacteria	Parcubacteria
OTU001292	0	0	0	0	0	11	9	17	23	14	0	0	0	1	0	0	0	0	0	0	0.036957	0.02532	0.038345	0.052122	0.03374	0	0	0	0	0.002957	0	Bacteria	Gemmatimonadetes	Gemmatimonadetes	Gemmatimonadales	Gemmatimonadaceae	Gemmatimonas
OTU001330	10	17	4	7	16	1	0	0	1	2	2	13	1	0	1	0.024845	0.043025	0.011208	0.01797	0.050459	0.00336	0	0	0.002266	0.00482	0.050459	0.004968	0.030865	0.002241	0	0.00235	Bacteria	Chloroflexi	Ktedonobacteria	Ktedonobacterales	JG30-KF-AS9	Chloroflexi_bacterium_Ellin7237
OTU000341	2	1	2	1	0	6	17	14	9	13	5	4	0	0	0	0.004969	0.002531	0.005604	0.002567	0	0.020159	0.047827	0.031578	0.020396	0.03133	0	0.012419	0.009497	0	0	0	Bacteria	Bacteroidetes	Bacteroidia	Chitinophagales	Chitinophagaceae	Sediminibacterium
OTU001016	7	4	7	3	6	0	2	3	4	1	7	11	8	5	6	0.017391	0.010124	0.019613	0.007701	0.018922	0	0.005627	0.006767	0.009065	0.00241	0.018922	0.017387	0.026116	0.017926	0.014785	0.014101	Bacteria	Proteobacteria	Gammaproteobacteria	Xanthomonadales	Rhodanobacteraceae	Rudaea	Rudaea_cellulosilytica_DSM_22992
OTU001201	3	3	0	2	0	14	12	13	10	7	1	3	2	3	1	0.007453	0.007593	0	0.005134	0	0.047037	0.03376	0.029323	0.022662	0.01687	0	0.002484	0.007123	0.004481	0.008871	0.00235	Bacteria	Patescibacteria	Saccharimonadia	Saccharimonadales	Saccharimonadaceae
OTU001248	3	1	1	1	2	9	3	2	5	6	3	11	4	20	3	0.007453	0.002531	0.002802	0.002567	0.006307	0.030238	0.00844	0.004511	0.011331	0.01446	0.006307	0.007451	0.026116	0.008963	0.059138	0.007051	Bacteria	Actinobacteria	Actinobacteria
OTU001262	8	6	3	6	8	0	0	0	3	3	10	5	8	8	6	0.019876	0.015185	0.008406	0.015403	0.025229	0	0	0	0.006799	0.00723	0.025229	0.024838	0.011871	0.017926	0.023655	0.014101	Bacteria	Proteobacteria	Alphaproteobacteria
OTU001299	1	0	0	1	1	7	10	18	7	19	2	1	3	1	3	0.002484	0	0	0.002567	0.003154	0.023518	0.028133	0.040601	0.015863	0.04579	0.003154	0.004968	0.002374	0.006722	0.002957	0.007051	Bacteria	Planctomycetes	Phycisphaerae	Tepidisphaerales	WD2101_soil_group
OTU000467	3	2	5	2	1	4	6	2	1	2	6	5	18	8	8	0.007453	0.005062	0.01401	0.005134	0.003154	0.013439	0.01688	0.004511	0.002266	0.00482	0.003154	0.014903	0.011871	0.040333	0.023655	0.018802	Bacteria	Acidobacteria	Acidobacteriia	Acidobacteriales	Acidobacteriaceae_Subgroup_1	Terriglobus
OTU000510	2	1	0	1	2	7	3	12	7	21	6	7	2	1	1	0.004969	0.002531	0	0.002567	0.006307	0.023518	0.00844	0.027067	0.015863	0.05061	0.006307	0.014903	0.01662	0.004481	0.002957	0.00235	Bacteria	Planctomycetes	Planctomycetacia	Gemmatales	Gemmataceae	Fimbriiglobus
OTU000682	6	5	2	4	3	4	6	3	4	7	0	7	10	7	5	0.014907	0.012654	0.005604	0.010269	0.009461	0.013439	0.01688	0.006767	0.009065	0.01687	0.009461	0	0.01662	0.022407	0.020698	0.011751	Bacteria	Proteobacteria	Alphaproteobacteria	Rhizobiales	Xanthobacteraceae	Rhodopseudomonas
OTU001197	6	6	11	8	13	2	4	0	1	0	4	3	6	5	4	0.014907	0.015185	0.030821	0.020537	0.040998	0.00672	0.011253	0	0.002266	0	0.040998	0.009935	0.007123	0.013444	0.014785	0.009401	Bacteria	Proteobacteria	Alphaproteobacteria	Rhizobiales	Beijerinckiaceae	Roseiarcus
OTU001239	0	4	1	1	3	3	3	12	6	17	4	5	4	4	6	0	0.010124	0.002802	0.002567	0.009461	0.010079	0.00844	0.027067	0.013597	0.04097	0.009461	0.009935	0.011871	0.008963	0.011828	0.014101	Bacteria	Verrucomicrobia	Verrucomicrobiae	Opitutales	Opitutaceae
OTU001275	2	0	1	1	1	0	5	1	3	3	7	6	5	35	3	0.004969	0	0.002802	0.002567	0.003154	0	0.014067	0.002256	0.006799	0.00723	0.003154	0.017387	0.014245	0.011203	0.103492	0.007051	Bacteria	Patescibacteria	Parcubacteria	Candidatus_Kaiserbacteria
OTU001346	8	14	18	12	20	0	1	0	0	0	0	0	0	0	0	0.019876	0.035432	0.050434	0.030806	0.063074	0	0.002813	0	0	0	0.063074	0	0	0	0	0	Bacteria	Bacteroidetes	Bacteroidia	Sphingobacteriales	Lentimicrobiaceae
OTU000611	1	0	0	2	1	9	8	8	17	12	5	6	3	0	0	0.002484	0	0	0.005134	0.003154	0.030238	0.022507	0.018045	0.038525	0.02892	0.003154	0.012419	0.014245	0.006722	0	0	Bacteria	Patescibacteria	Saccharimonadia	Saccharimonadales	Saccharimonadaceae
OTU000857	2	3	0	1	0	3	11	18	11	8	4	7	2	2	0	0.004969	0.007593	0	0.002567	0	0.010079	0.030947	0.040601	0.024928	0.01928	0	0.009935	0.01662	0.004481	0.005914	0	Bacteria	Proteobacteria	Alphaproteobacteria	Caulobacterales	Caulobacteraceae	Brevundimonas	Brevundimonas_diminuta
OTU001096	0	0	0	0	0	10	7	26	20	6	2	0	1	0	0	0	0	0	0	0	0.033598	0.019693	0.058646	0.045324	0.01446	0	0.004968	0	0.002241	0	0	Bacteria	Proteobacteria	Deltaproteobacteria	Myxococcales	BIrii41
OTU001217	12	8	4	5	11	1	0	2	2	1	1	4	8	7	6	0.029814	0.020247	0.011208	0.012836	0.03469	0.00336	0	0.004511	0.004532	0.00241	0.03469	0.002484	0.009497	0.017926	0.020698	0.014101	Bacteria	Proteobacteria	Alphaproteobacteria	Rickettsiales	SM2D12
OTU001282	0	5	0	1	0	0	13	10	13	15	4	1	4	3	3	0	0.012654	0	0.002567	0	0	0.036573	0.022556	0.02946	0.03615	0	0.009935	0.002374	0.008963	0.008871	0.007051	Bacteria	Patescibacteria	Parcubacteria
OTU001318	8	4	3	2	3	0	1	2	7	3	6	8	7	10	8	0.019876	0.010124	0.008406	0.005134	0.009461	0	0.002813	0.004511	0.015863	0.00723	0.009461	0.014903	0.018994	0.015685	0.029569	0.018802	Bacteria	Chloroflexi	Chloroflexia	Thermomicrobiales	JG30-KF-CM45
OTU001324	0	1	4	0	0	10	13	11	11	18	0	4	0	0	0	0	0.002531	0.011208	0	0	0.033598	0.036573	0.024812	0.024928	0.04338	0	0	0.009497	0	0	0	Bacteria	Verrucomicrobia	Verrucomicrobiae	Chthoniobacterales	Chthoniobacteraceae
OTU001336	1	4	1	5	4	5	15	10	14	1	2	2	5	1	2	0.002484	0.010124	0.002802	0.012836	0.012615	0.016799	0.0422	0.022556	0.031727	0.00241	0.012615	0.004968	0.004748	0.011203	0.002957	0.0047	Bacteria	Patescibacteria	Microgenomatia
OTU000583	0	0	0	3	1	9	15	9	9	16	5	1	0	1	2	0	0	0	0.007701	0.003154	0.030238	0.0422	0.0203	0.020396	0.03856	0.003154	0.012419	0.002374	0	0.002957	0.0047	Bacteria	Proteobacteria	Deltaproteobacteria	Myxococcales	BIrii41
OTU000760	0	3	2	3	3	13	8	11	7	15	2	4	0	0	0	0	0.007593	0.005604	0.007701	0.009461	0.043677	0.022507	0.024812	0.015863	0.03615	0.009461	0.004968	0.009497	0	0	0	Bacteria	Proteobacteria	Gammaproteobacteria	Gammaproteobacteria_Incertae_Sedis	Unknown_Family	Acidibacter
OTU001046	0	3	3	2	1	0	0	1	6	2	7	12	16	3	15	0	0.007593	0.008406	0.005134	0.003154	0	0	0.002256	0.013597	0.00482	0.003154	0.017387	0.028491	0.035851	0.008871	0.035253	Bacteria	Gemmatimonadetes	Gemmatimonadetes	Gemmatimonadales	Gemmatimonadaceae	Gemmatimonas
OTU001302	8	13	9	9	9	5	2	5	1	2	0	0	3	3	2	0.019876	0.032901	0.025217	0.023104	0.028383	0.016799	0.005627	0.011278	0.002266	0.00482	0.028383	0	0	0.006722	0.008871	0.0047	Bacteria	Firmicutes	Bacilli	Bacillales	Bacillaceae	Bacillus
OTU000446	4	1	0	2	4	4	2	0	1	1	4	9	12	7	19	0.009938	0.002531	0	0.005134	0.012615	0.013439	0.005627	0	0.002266	0.00241	0.012615	0.009935	0.021368	0.026888	0.020698	0.044654	Bacteria	Actinobacteria	Acidimicrobiia	IMCC26256
OTU000683	0	3	2	2	0	0	0	0	0	0	12	7	7	17	20	0	0.007593	0.005604	0.005134	0	0	0	0	0	0	0	0.029806	0.01662	0.015685	0.050268	0.047005	Bacteria	Proteobacteria	Alphaproteobacteria
OTU001106	5	4	3	3	4	5	4	2	7	7	10	2	5	5	4	0.012422	0.010124	0.008406	0.007701	0.012615	0.016799	0.011253	0.004511	0.015863	0.01687	0.012615	0.024838	0.004748	0.011203	0.014785	0.009401	Bacteria	Patescibacteria	Saccharimonadia	Saccharimonadales
OTU001232	10	12	7	15	7	0	2	3	1	2	1	1	6	1	2	0.024845	0.030371	0.019613	0.038507	0.022076	0	0.005627	0.006767	0.002266	0.00482	0.022076	0.002484	0.002374	0.013444	0.002957	0.0047	Bacteria	Verrucomicrobia	Verrucomicrobiae	Pedosphaerales	Pedosphaeraceae
OTU001338	11	1	4	4	4	7	5	9	8	8	0	1	4	2	2	0.027329	0.002531	0.011208	0.010269	0.012615	0.023518	0.014067	0.0203	0.018129	0.01928	0.012615	0	0.002374	0.008963	0.005914	0.0047	Bacteria	Planctomycetes	Planctomycetacia	Gemmatales	Gemmataceae
OTU001362	12	11	9	11	9	0	2	5	1	1	4	2	0	1	2	0.029814	0.02784	0.025217	0.028238	0.028383	0	0.005627	0.011278	0.002266	0.00241	0.028383	0.009935	0.004748	0	0.002957	0.0047	Bacteria
OTU001364	1	0	2	4	1	2	1	2	0	9	11	16	4	3	14	0.002484	0	0.005604	0.010269	0.003154	0.00672	0.002813	0.004511	0	0.02169	0.003154	0.027322	0.037988	0.008963	0.008871	0.032903	Bacteria	Chloroflexi	Ktedonobacteria	Ktedonobacterales	JG30-KF-AS9
OTU001367	10	19	11	12	9	1	2	2	3	1	0	0	0	0	0	0.024845	0.048087	0.030821	0.030806	0.028383	0.00336	0.005627	0.004511	0.006799	0.00241	0.028383	0	0	0	0	0	Bacteria	Proteobacteria	Gammaproteobacteria	Betaproteobacteriales	Chromobacteriaceae	Crenobacter
OTU001368	4	6	8	9	4	3	2	2	4	0	2	8	3	8	7	0.009938	0.015185	0.022415	0.023104	0.012615	0.010079	0.005627	0.004511	0.009065	0	0.012615	0.004968	0.018994	0.006722	0.023655	0.016452	Bacteria	Bacteroidetes	Bacteroidia	Sphingobacteriales	CWT_CU03-E12
OTU001373	2	5	4	3	4	16	12	9	3	2	2	4	3	1	0	0.004969	0.012654	0.011208	0.007701	0.012615	0.053756	0.03376	0.0203	0.006799	0.00482	0.012615	0.004968	0.009497	0.006722	0.002957	0	Bacteria	Acidobacteria	Acidobacteriia	Acidobacteriales
OTU001390	14	5	4	15	6	0	0	2	1	3	5	4	5	3	3	0.034783	0.012654	0.011208	0.038507	0.018922	0	0	0.004511	0.002266	0.00723	0.018922	0.012419	0.009497	0.011203	0.008871	0.007051	Bacteria
OTU000247	2	3	4	1	0	3	6	15	13	14	3	4	0	0	1	0.004969	0.007593	0.011208	0.002567	0	0.010079	0.01688	0.033834	0.02946	0.03374	0	0.007451	0.009497	0	0	0.00235	Bacteria	Patescibacteria	Parcubacteria	Candidatus_Kaiserbacteria
OTU000248	4	0	0	6	4	5	2	14	11	9	5	7	0	1	1	0.009938	0	0	0.015403	0.012615	0.016799	0.005627	0.031578	0.024928	0.02169	0.012615	0.012419	0.01662	0	0.002957	0.00235	Bacteria	Armatimonadetes	Fimbriimonadia	Fimbriimonadales	Fimbriimonadaceae
OTU000713	0	0	2	0	1	8	5	3	4	1	8	10	6	12	9	0	0	0.005604	0	0.003154	0.026878	0.014067	0.006767	0.009065	0.00241	0.003154	0.01987	0.023742	0.013444	0.035483	0.021152	Bacteria	Actinobacteria	Actinobacteria	Micrococcales	Microbacteriaceae	Parafrigoribacterium
OTU000714	0	1	1	1	2	1	1	2	3	3	8	11	7	18	10	0	0.002531	0.002802	0.002567	0.006307	0.00336	0.002813	0.004511	0.006799	0.00723	0.006307	0.01987	0.026116	0.015685	0.053225	0.023502	Bacteria	Firmicutes	Bacilli	Bacillales	Bacillaceae
OTU000810	2	2	3	0	0	9	6	9	3	14	3	3	0	14	1	0.004969	0.005062	0.008406	0	0	0.030238	0.01688	0.0203	0.006799	0.03374	0	0.007451	0.007123	0	0.041397	0.00235	Bacteria	Actinobacteria	Actinobacteria	Micromonosporales	Micromonosporaceae	Dactylosporangium
OTU000982	0	1	0	1	0	2	5	8	20	21	1	2	6	1	1	0	0.002531	0	0.002567	0	0.00672	0.014067	0.018045	0.045324	0.05061	0	0.002484	0.004748	0.013444	0.002957	0.00235	Bacteria	Planctomycetes	Planctomycetacia	Pirellulales	Pirellulaceae	Pirellula
OTU001166	13	6	6	18	12	1	0	0	0	0	4	1	4	0	4	0.032298	0.015185	0.016811	0.046208	0.037844	0.00336	0	0	0	0	0.037844	0.009935	0.002374	0.008963	0	0.009401	Bacteria	Actinobacteria	Actinobacteria	Frankiales	Acidothermaceae	Acidothermus
OTU001189	0	0	0	0	0	4	16	16	17	12	0	1	1	1	1	0	0	0	0	0	0.013439	0.045013	0.03609	0.038525	0.02892	0	0	0.002374	0.002241	0.002957	0.00235	Bacteria	Proteobacteria	Deltaproteobacteria	Myxococcales	Sandaracinaceae
OTU001231	0	0	0	0	0	0	1	3	1	2	14	8	18	11	11	0	0	0	0	0	0	0.002813	0.006767	0.002266	0.00482	0	0.034773	0.018994	0.040333	0.032526	0.025853	Bacteria	Proteobacteria	Gammaproteobacteria	Betaproteobacteriales	Methylophilaceae
OTU001245	2	4	0	1	0	5	11	13	5	6	8	2	4	5	3	0.004969	0.010124	0	0.002567	0	0.016799	0.030947	0.029323	0.011331	0.01446	0	0.01987	0.004748	0.008963	0.014785	0.007051	Bacteria	Chloroflexi	Chloroflexia	Thermomicrobiales	Thermomicrobiaceae	Nitrolancea
OTU001303	0	0	0	0	0	48	9	1	4	7	0	0	0	0	0	0	0	0	0	0	0.161269	0.02532	0.002256	0.009065	0.01687	0	0	0	0	0	0	Bacteria	Bacteroidetes	Bacteroidia	Sphingobacteriales	KD3-93
OTU001356	0	0	1	0	0	16	9	11	9	21	0	0	1	0	1	0	0	0.002802	0	0	0.053756	0.02532	0.024812	0.020396	0.05061	0	0	0	0.002241	0	0.00235	Bacteria	Verrucomicrobia	Verrucomicrobiae	Pedosphaerales	Pedosphaeraceae
OTU001360	1	0	1	0	0	0	0	0	0	0	5	21	24	9	8	0.002484	0	0.002802	0	0	0	0	0	0	0	0	0.012419	0.049859	0.053777	0.026612	0.018802	Bacteria	Cyanobacteria	Melainabacteria	Obscuribacterales
OTU001392	4	10	4	3	2	2	7	8	6	7	2	1	4	4	5	0.009938	0.025309	0.011208	0.007701	0.006307	0.00672	0.019693	0.018045	0.013597	0.01687	0.006307	0.004968	0.002374	0.008963	0.011828	0.011751	Bacteria	Planctomycetes	Planctomycetacia	Pirellulales	Pirellulaceae
OTU001404	19	4	7	9	11	0	0	0	1	0	3	0	2	8	5	0.047205	0.010124	0.019613	0.023104	0.03469	0	0	0	0.002266	0	0.03469	0.007451	0	0.004481	0.023655	0.011751	Bacteria	Dependentiae	Babeliae	Babeliales
OTU001417	0	1	0	2	1	0	0	0	0	3	15	19	13	6	9	0	0.002531	0	0.005134	0.003154	0	0	0	0	0.00723	0.003154	0.037257	0.04511	0.029129	0.017742	0.021152	Bacteria	Patescibacteria	Parcubacteria
OTU000211	3	6	1	4	0	1	2	8	7	12	10	14	0	0	0	0.007453	0.015185	0.002802	0.010269	0	0.00336	0.005627	0.018045	0.015863	0.02892	0	0.024838	0.033239	0	0	0	Bacteria	Planctomycetes	Phycisphaerae	Phycisphaerales	Phycisphaeraceae	SM1A02
OTU000965	0	0	0	0	0	8	7	6	6	6	8	9	7	8	3	0	0	0	0	0	0.026878	0.019693	0.013534	0.013597	0.01446	0	0.01987	0.021368	0.015685	0.023655	0.007051	Bacteria	Bacteroidetes	Bacteroidia	Sphingobacteriales	Sphingobacteriaceae	Mucilaginibacter	Mucilaginibacter_sp
OTU001243	6	1	2	6	3	3	2	3	2	2	7	7	6	7	11	0.014907	0.002531	0.005604	0.015403	0.009461	0.010079	0.005627	0.006767	0.004532	0.00482	0.009461	0.017387	0.01662	0.013444	0.020698	0.025853	Bacteria	Actinobacteria	Acidimicrobiia
OTU001359	3	1	0	0	0	10	10	13	9	17	0	1	0	1	3	0.007453	0.002531	0	0	0	0.033598	0.028133	0.029323	0.020396	0.04097	0	0	0.002374	0	0.002957	0.007051	Bacteria	Proteobacteria	Deltaproteobacteria	Myxococcales	mle1-27
OTU001366	12	4	7	4	2	4	2	3	2	5	3	6	6	4	4	0.029814	0.010124	0.019613	0.010269	0.006307	0.013439	0.005627	0.006767	0.004532	0.01205	0.006307	0.007451	0.014245	0.013444	0.011828	0.009401	Bacteria
OTU001387	6	5	2	5	4	0	0	0	0	0	13	5	10	7	11	0.014907	0.012654	0.005604	0.012836	0.012615	0	0	0	0	0	0.012615	0.032289	0.011871	0.022407	0.020698	0.025853	Bacteria	Elusimicrobia	Elusimicrobia	Lineage_IV
OTU000278	5	3	8	5	2	3	6	2	0	2	6	4	13	3	5	0.012422	0.007593	0.022415	0.012836	0.006307	0.010079	0.01688	0.004511	0	0.00482	0.006307	0.014903	0.009497	0.029129	0.008871	0.011751	Bacteria	Proteobacteria	Gammaproteobacteria	Betaproteobacteriales	Burkholderiaceae
OTU000564	0	2	0	0	0	3	10	18	13	16	3	2	0	0	0	0	0.005062	0	0	0	0.010079	0.028133	0.040601	0.02946	0.03856	0	0.007451	0.004748	0	0	0	Bacteria	Verrucomicrobia	Verrucomicrobiae	Chthoniobacterales	Chthoniobacteraceae	Chthoniobacter
OTU000662	2	0	0	1	1	5	6	6	20	15	5	1	3	2	0	0.004969	0	0	0.002567	0.003154	0.016799	0.01688	0.013534	0.045324	0.03615	0.003154	0.012419	0.002374	0.006722	0.005914	0	Bacteria	Planctomycetes	Planctomycetacia	Planctomycetales	Rubinisphaeraceae	SH-PL14
OTU000768	0	1	2	1	3	17	10	10	8	9	3	1	1	1	0	0	0.002531	0.005604	0.002567	0.009461	0.057116	0.028133	0.022556	0.018129	0.02169	0.009461	0.007451	0.002374	0.002241	0.002957	0	Bacteria	Acidobacteria	Acidobacteriia	Solibacterales	Solibacteraceae_Subgroup_3	Bryobacter
OTU000972	1	2	0	0	3	12	9	7	10	6	6	5	4	1	1	0.002484	0.005062	0	0	0.009461	0.040317	0.02532	0.015789	0.022662	0.01446	0.009461	0.014903	0.011871	0.008963	0.002957	0.00235	Bacteria	Proteobacteria	Alphaproteobacteria	Reyranellales	Reyranellaceae	Reyranella
OTU001004	3	4	1	7	1	1	2	1	3	4	3	11	11	8	7	0.007453	0.010124	0.002802	0.01797	0.003154	0.00336	0.005627	0.002256	0.006799	0.00964	0.003154	0.007451	0.026116	0.024648	0.023655	0.016452	Bacteria	Patescibacteria	Saccharimonadia	Saccharimonadales
OTU001036	0	0	1	0	0	5	9	3	16	12	2	6	3	8	2	0	0	0.002802	0	0	0.016799	0.02532	0.006767	0.036259	0.02892	0	0.004968	0.014245	0.006722	0.023655	0.0047	Bacteria	Planctomycetes	Planctomycetacia	Pirellulales	Pirellulaceae	Pirellula	Pirellula_sp
OTU001249	0	0	2	0	0	8	17	14	11	11	1	1	2	0	0	0	0	0.005604	0	0	0.026878	0.047827	0.031578	0.024928	0.02651	0	0.002484	0.002374	0.004481	0	0	Bacteria	Acidobacteria	Subgroup_6
OTU001323	5	4	1	8	2	3	3	5	7	3	1	5	13	4	3	0.012422	0.010124	0.002802	0.020537	0.006307	0.010079	0.00844	0.011278	0.015863	0.00723	0.006307	0.002484	0.011871	0.029129	0.011828	0.007051	Bacteria	Planctomycetes	Phycisphaerae	Tepidisphaerales	WD2101_soil_group	Planctomycetales_bacterium_Ellin6207
OTU001401	13	9	2	13	2	2	0	2	1	1	3	4	5	8	2	0.032298	0.022778	0.005604	0.033373	0.006307	0.00672	0	0.004511	0.002266	0.00241	0.006307	0.007451	0.009497	0.011203	0.023655	0.0047	Bacteria
OTU001428	1	11	0	9	11	2	1	0	0	3	3	13	3	4	6	0.002484	0.02784	0	0.023104	0.03469	0.00672	0.002813	0	0	0.00723	0.03469	0.007451	0.030865	0.006722	0.011828	0.014101	Archaea	Thaumarchaeota	Group_11c
OTU001436	0	8	6	5	1	2	1	2	2	7	7	7	9	7	3	0	0.020247	0.016811	0.012836	0.003154	0.00672	0.002813	0.004511	0.004532	0.01687	0.003154	0.017387	0.01662	0.020166	0.020698	0.007051	Bacteria	Patescibacteria	Microgenomatia	Candidatus_Levybacteria
OTU001446	6	25	11	5	16	3	1	0	0	0	0	0	0	0	0	0.014907	0.063272	0.030821	0.012836	0.050459	0.010079	0.002813	0	0	0	0.050459	0	0	0	0	0	Bacteria	Cyanobacteria	Oxyphotobacteria	Leptolyngbyales	Leptolyngbyaceae
OTU000276	3	4	9	2	1	4	1	7	4	4	22	5	0	0	0	0.007453	0.010124	0.025217	0.005134	0.003154	0.013439	0.002813	0.015789	0.009065	0.00964	0.003154	0.054643	0.011871	0	0	0	Bacteria	Chloroflexi	Anaerolineae	SBR1031	A4b
OTU000652	0	0	2	0	0	3	8	6	9	18	1	12	4	1	2	0	0	0.005604	0	0	0.010079	0.022507	0.013534	0.020396	0.04338	0	0.002484	0.028491	0.008963	0.002957	0.0047	Bacteria	Patescibacteria	Parcubacteria
OTU000874	1	2	3	0	0	5	17	12	11	13	0	1	0	1	0	0.002484	0.005062	0.008406	0	0	0.016799	0.047827	0.027067	0.024928	0.03133	0	0	0.002374	0	0.002957	0	Bacteria	Verrucomicrobia	Verrucomicrobiae	Pedosphaerales	Pedosphaeraceae
OTU001107	8	5	1	3	0	0	0	3	1	0	6	9	13	7	10	0.019876	0.012654	0.002802	0.007701	0	0	0	0.006767	0.002266	0	0	0.014903	0.021368	0.029129	0.020698	0.023502	Bacteria	Proteobacteria	Gammaproteobacteria	Xanthomonadales	Rhodanobacteraceae	Rhodanobacter
OTU001405	12	6	13	25	3	0	0	0	0	0	2	0	0	4	1	0.029814	0.015185	0.036425	0.064178	0.009461	0	0	0	0	0	0.009461	0.004968	0	0	0.011828	0.00235	Bacteria	Gemmatimonadetes	Gemmatimonadetes	Gemmatimonadales	Gemmatimonadaceae
OTU001416	11	8	9	9	11	2	1	10	2	3	0	0	0	0	0	0.027329	0.020247	0.025217	0.023104	0.03469	0.00672	0.002813	0.022556	0.004532	0.00723	0.03469	0	0	0	0	0	Bacteria	Acidobacteria	Acidobacteriia	Solibacterales	Solibacteraceae_Subgroup_3	Bryobacter
OTU000613	4	0	6	4	1	2	2	1	1	0	7	5	11	10	11	0.009938	0	0.016811	0.010269	0.003154	0.00672	0.005627	0.002256	0.002266	0	0.003154	0.017387	0.011871	0.024648	0.029569	0.025853	Bacteria
OTU000788	5	3	3	2	1	0	3	2	1	5	4	11	17	5	3	0.012422	0.007593	0.008406	0.005134	0.003154	0	0.00844	0.004511	0.002266	0.01205	0.003154	0.009935	0.026116	0.038092	0.014785	0.007051	Bacteria	Proteobacteria	Gammaproteobacteria	Betaproteobacteriales	Burkholderiaceae
OTU001040	0	0	0	1	0	7	14	15	16	8	2	0	1	0	1	0	0	0	0.002567	0	0.023518	0.039387	0.033834	0.036259	0.01928	0	0.004968	0	0.002241	0	0.00235	Bacteria	Actinobacteria	Acidimicrobiia	Microtrichales	Iamiaceae	Iamia
OTU001279	8	6	6	10	4	1	1	3	6	1	5	2	2	5	5	0.019876	0.015185	0.016811	0.025671	0.012615	0.00336	0.002813	0.006767	0.013597	0.00241	0.012615	0.012419	0.004748	0.004481	0.014785	0.011751	Bacteria	Actinobacteria	Actinobacteria	Frankiales	Acidothermaceae	Acidothermus
OTU001374	18	13	7	7	7	2	1	2	0	2	2	1	2	1	0	0.04472	0.032901	0.019613	0.01797	0.022076	0.00672	0.002813	0.004511	0	0.00482	0.022076	0.004968	0.002374	0.004481	0.002957	0	Bacteria	Proteobacteria	Alphaproteobacteria	Acetobacterales	Acetobacteraceae
OTU001379	2	1	1	3	0	1	0	0	1	1	9	11	10	18	7	0.004969	0.002531	0.002802	0.007701	0	0.00336	0	0	0.002266	0.00241	0	0.022354	0.026116	0.022407	0.053225	0.016452	Bacteria	Proteobacteria	Gammaproteobacteria	Nitrosococcales	Nitrosococcaceae	Nitrosococcus
OTU001381	1	2	2	0	4	2	1	3	4	4	6	13	6	8	9	0.002484	0.005062	0.005604	0	0.012615	0.00672	0.002813	0.006767	0.009065	0.00964	0.012615	0.014903	0.030865	0.013444	0.023655	0.021152	Bacteria	Planctomycetes	Planctomycetacia	Planctomycetales	Schlesneriaceae	Schlesneria
OTU001383	15	11	9	9	6	0	1	3	5	1	0	2	0	0	3	0.037267	0.02784	0.025217	0.023104	0.018922	0	0.002813	0.006767	0.011331	0.00241	0.018922	0	0.004748	0	0	0.007051	Bacteria	Proteobacteria	Gammaproteobacteria	Xanthomonadales	Rhodanobacteraceae	Rhodanobacter
OTU001409	6	6	2	11	9	2	4	3	3	4	1	4	8	1	1	0.014907	0.015185	0.005604	0.028238	0.028383	0.00672	0.011253	0.006767	0.006799	0.00964	0.028383	0.002484	0.009497	0.017926	0.002957	0.00235	Bacteria	Proteobacteria	Deltaproteobacteria	Myxococcales	Polyangiaceae	Pajaroellobacter
OTU001418	4	12	14	4	23	0	2	2	2	0	0	0	1	1	0	0.009938	0.030371	0.039227	0.010269	0.072535	0	0.005627	0.004511	0.004532	0	0.072535	0	0	0.002241	0.002957	0	Bacteria	Firmicutes	Clostridia	Clostridiales	Clostridiaceae_1	Clostridium_sensu_stricto_10
OTU000329	6	3	1	4	1	1	1	3	5	0	3	6	15	9	6	0.014907	0.007593	0.002802	0.010269	0.003154	0.00336	0.002813	0.006767	0.011331	0	0.003154	0.007451	0.014245	0.03361	0.026612	0.014101	Bacteria	Bacteroidetes	Bacteroidia	Chitinophagales	Chitinophagaceae
OTU000393	5	2	2	2	3	3	7	8	7	4	8	6	2	2	3	0.012422	0.005062	0.005604	0.005134	0.009461	0.010079	0.019693	0.018045	0.015863	0.00964	0.009461	0.01987	0.014245	0.004481	0.005914	0.007051	Bacteria	Proteobacteria	Alphaproteobacteria	Rhizobiales	Devosiaceae	Devosia
OTU000711	0	0	0	1	0	10	8	14	10	12	2	2	1	1	3	0	0	0	0.002567	0	0.033598	0.022507	0.031578	0.022662	0.02892	0	0.004968	0.004748	0.002241	0.002957	0.007051	Bacteria	Bacteroidetes	Bacteroidia	Sphingobacteriales	NS11-12_marine_group
OTU000716	0	0	0	3	4	4	5	9	5	5	3	9	11	1	5	0	0	0	0.007701	0.012615	0.013439	0.014067	0.0203	0.011331	0.01205	0.012615	0.007451	0.021368	0.024648	0.002957	0.011751	Bacteria	Proteobacteria	Deltaproteobacteria	Myxococcales	Haliangiaceae	Haliangium
OTU000902	0	0	0	1	0	6	6	11	19	13	2	4	1	0	1	0	0	0	0.002567	0	0.020159	0.01688	0.024812	0.043058	0.03133	0	0.004968	0.009497	0.002241	0	0.00235	Bacteria	Acidobacteria	Acidobacteriia	Solibacterales	Solibacteraceae_Subgroup_3
OTU000980	0	0	0	0	0	3	8	11	7	24	5	5	0	1	0	0	0	0	0	0	0.010079	0.022507	0.024812	0.015863	0.05784	0	0.012419	0.011871	0	0.002957	0	Bacteria	Planctomycetes	Planctomycetacia	Pirellulales	Pirellulaceae	Pirellula
OTU001363	4	6	2	0	1	1	5	2	0	5	10	6	8	6	8	0.009938	0.015185	0.005604	0	0.003154	0.00336	0.014067	0.004511	0	0.01205	0.003154	0.024838	0.014245	0.017926	0.017742	0.018802	Bacteria	Actinobacteria	Actinobacteria	Frankiales	Geodermatophilaceae	Blastococcus
OTU001386	5	2	2	5	1	3	13	4	1	2	2	13	5	0	6	0.012422	0.005062	0.005604	0.012836	0.003154	0.010079	0.036573	0.009022	0.002266	0.00482	0.003154	0.004968	0.030865	0.011203	0	0.014101	Bacteria	Proteobacteria	Gammaproteobacteria	Diplorickettsiales	Diplorickettsiaceae
OTU001389	3	2	3	0	0	4	6	8	15	22	0	0	1	0	0	0.007453	0.005062	0.008406	0	0	0.013439	0.01688	0.018045	0.033993	0.05302	0	0	0	0.002241	0	0	Bacteria	Acidobacteria	Blastocatellia_Subgroup_4	Blastocatellales	Blastocatellaceae	JGI_0001001-H03
OTU001400	5	8	1	4	0	3	4	0	6	3	5	8	2	5	10	0.012422	0.020247	0.002802	0.010269	0	0.010079	0.011253	0	0.013597	0.00723	0	0.012419	0.018994	0.004481	0.014785	0.023502	Bacteria	Patescibacteria
OTU001412	5	0	5	2	1	2	2	5	4	4	11	8	8	1	6	0.012422	0	0.01401	0.005134	0.003154	0.00672	0.005627	0.011278	0.009065	0.00964	0.003154	0.027322	0.018994	0.017926	0.002957	0.014101	Bacteria	Bacteroidetes	Ignavibacteria	OPB56
OTU001414	8	9	2	7	4	3	4	3	3	13	0	4	2	0	2	0.019876	0.022778	0.005604	0.01797	0.012615	0.010079	0.011253	0.006767	0.006799	0.03133	0.012615	0	0.009497	0.004481	0	0.0047	Bacteria	Chloroflexi	Ktedonobacteria	Ktedonobacterales	JG30-KF-AS9
OTU001427	0	0	0	0	0	4	9	23	11	13	2	0	1	1	0	0	0	0	0	0	0.013439	0.02532	0.051879	0.024928	0.03133	0	0.004968	0	0.002241	0.002957	0	Bacteria	Chlamydiae	Chlamydiae	Chlamydiales
OTU001432	2	0	1	0	3	2	12	2	4	5	2	10	11	4	6	0.004969	0	0.002802	0	0.009461	0.00672	0.03376	0.004511	0.009065	0.01205	0.009461	0.004968	0.023742	0.024648	0.011828	0.014101	Bacteria	Firmicutes	Bacilli	Bacillales	Alicyclobacillaceae	Alicyclobacillus
OTU001469	11	16	2	9	12	1	4	2	0	1	0	0	5	1	0	0.027329	0.040494	0.005604	0.023104	0.037844	0.00336	0.011253	0.004511	0	0.00241	0.037844	0	0	0.011203	0.002957	0	Bacteria
OTU001483	3	0	0	0	3	0	11	9	8	7	8	5	5	0	5	0.007453	0	0	0	0.009461	0	0.030947	0.0203	0.018129	0.01687	0.009461	0.01987	0.011871	0.011203	0	0.011751	Bacteria	Patescibacteria	Parcubacteria
OTU000533	1	0	2	2	0	4	9	13	14	12	4	1	0	0	1	0.002484	0	0.005604	0.005134	0	0.013439	0.02532	0.029323	0.031727	0.02892	0	0.009935	0.002374	0	0	0.00235	Bacteria	Bacteroidetes	Bacteroidia	Cytophagales	Spirosomaceae	Dyadobacter
OTU000643	3	5	1	5	0	5	6	7	4	4	3	15	3	2	0	0.007453	0.012654	0.002802	0.012836	0	0.016799	0.01688	0.015789	0.009065	0.00964	0	0.007451	0.035613	0.006722	0.005914	0	Bacteria	Gemmatimonadetes	Gemmatimonadetes	Gemmatimonadales	Gemmatimonadaceae	Gemmatimonas	Gemmatimonas_aurantiaca_T-27
OTU001113	0	0	1	0	0	2	2	3	3	1	9	8	9	15	10	0	0	0.002802	0	0	0.00672	0.005627	0.006767	0.006799	0.00241	0	0.022354	0.018994	0.020166	0.044354	0.023502	Bacteria
OTU001284	0	1	0	1	0	12	5	7	12	9	2	4	2	3	5	0	0.002531	0	0.002567	0	0.040317	0.014067	0.015789	0.027194	0.02169	0	0.004968	0.009497	0.004481	0.008871	0.011751	Bacteria	Actinobacteria	Actinobacteria	Propionibacteriales	Nocardioidaceae	Marmoricola
OTU001327	3	11	6	7	8	2	2	10	7	5	2	0	0	0	0	0.007453	0.02784	0.016811	0.01797	0.025229	0.00672	0.005627	0.022556	0.015863	0.01205	0.025229	0.004968	0	0	0	0	Bacteria	Proteobacteria	Alphaproteobacteria	Rhizobiales	Rhizobiales_Incertae_Sedis
OTU001348	4	3	3	7	2	3	10	5	6	7	2	2	3	4	2	0.009938	0.007593	0.008406	0.01797	0.006307	0.010079	0.028133	0.011278	0.013597	0.01687	0.006307	0.004968	0.004748	0.006722	0.011828	0.0047	Bacteria	Proteobacteria	Deltaproteobacteria	Oligoflexales	0319-6G20	bacterium_enrichment_culture_clone_B1262011
OTU001357	0	0	0	0	4	0	0	2	3	1	17	10	9	12	5	0	0	0	0	0.012615	0	0	0.004511	0.006799	0.00241	0.012615	0.042224	0.023742	0.020166	0.035483	0.011751	Bacteria	Bacteroidetes	Bacteroidia	Chitinophagales	Chitinophagaceae	Flavisolibacter
OTU001413	4	0	3	3	0	0	0	1	2	3	8	6	10	5	18	0.009938	0	0.008406	0.007701	0	0	0	0.002256	0.004532	0.00723	0	0.01987	0.014245	0.022407	0.014785	0.042304	Bacteria	Proteobacteria	Gammaproteobacteria	Diplorickettsiales	Diplorickettsiaceae	Aquicella
OTU001423	2	4	2	1	2	8	7	4	17	4	1	3	0	0	8	0.004969	0.010124	0.005604	0.002567	0.006307	0.026878	0.019693	0.009022	0.038525	0.00964	0.006307	0.002484	0.007123	0	0	0.018802	Bacteria	Proteobacteria	Deltaproteobacteria	Myxococcales	Haliangiaceae	Haliangium
OTU001424	12	5	4	3	5	9	6	6	6	5	0	1	0	0	1	0.029814	0.012654	0.011208	0.007701	0.015768	0.030238	0.01688	0.013534	0.013597	0.01205	0.015768	0	0.002374	0	0	0.00235	Bacteria	Proteobacteria	Gammaproteobacteria	Betaproteobacteriales	Gallionellaceae	Sideroxydans	Sideroxydans_paludicola
OTU001433	1	0	0	0	0	9	13	14	8	17	0	0	1	0	0	0.002484	0	0	0	0	0.030238	0.036573	0.031578	0.018129	0.04097	0	0	0	0.002241	0	0	Bacteria	Firmicutes	Bacilli	Bacillales	Paenibacillaceae	Brevibacillus
OTU000443	3	3	4	5	3	2	4	6	5	5	15	6	1	0	0	0.007453	0.007593	0.011208	0.012836	0.009461	0.00672	0.011253	0.013534	0.011331	0.01205	0.009461	0.037257	0.014245	0.002241	0	0	Bacteria	Gemmatimonadetes	Gemmatimonadetes	Gemmatimonadales	Gemmatimonadaceae
OTU000522	0	0	2	0	1	0	2	0	0	1	4	7	19	11	15	0	0	0.005604	0	0.003154	0	0.005627	0	0	0.00241	0.003154	0.009935	0.01662	0.042573	0.032526	0.035253	Bacteria	Dependentiae	Babeliae	Babeliales
OTU000585	0	1	0	0	3	16	6	8	9	14	0	3	0	1	1	0	0.002531	0	0	0.009461	0.053756	0.01688	0.018045	0.020396	0.03374	0.009461	0	0.007123	0	0.002957	0.00235	Bacteria	Proteobacteria	Deltaproteobacteria	Myxococcales	BIrii41
OTU000650	2	0	0	1	1	5	8	24	10	4	4	1	0	0	2	0.004969	0	0	0.002567	0.003154	0.016799	0.022507	0.054135	0.022662	0.00964	0.003154	0.009935	0.002374	0	0	0.0047	Bacteria	Chloroflexi	Anaerolineae	SBR1031	A4b
OTU000728	0	1	0	1	0	1	2	1	6	5	11	10	2	14	8	0	0.002531	0	0.002567	0	0.00336	0.005627	0.002256	0.013597	0.01205	0	0.027322	0.023742	0.004481	0.041397	0.018802	Bacteria	Proteobacteria	Alphaproteobacteria	Rhizobiales	Labraceae	Labrys
OTU000761	0	2	7	4	0	5	1	1	20	4	5	0	6	3	4	0	0.005062	0.019613	0.010269	0	0.016799	0.002813	0.002256	0.045324	0.00964	0	0.012419	0	0.013444	0.008871	0.009401	Bacteria	Patescibacteria	Saccharimonadia	Saccharimonadales
OTU000986	3	1	3	3	3	5	7	3	5	3	1	8	2	7	8	0.007453	0.002531	0.008406	0.007701	0.009461	0.016799	0.019693	0.006767	0.011331	0.00723	0.009461	0.002484	0.018994	0.004481	0.020698	0.018802	Bacteria	Proteobacteria	Alphaproteobacteria	Elsterales
OTU001308	2	0	3	1	1	8	8	4	8	13	2	1	5	2	4	0.004969	0	0.008406	0.002567	0.003154	0.026878	0.022507	0.009022	0.018129	0.03133	0.003154	0.004968	0.002374	0.011203	0.005914	0.009401	Bacteria	Proteobacteria	Alphaproteobacteria	Parvibaculales	Parvibaculaceae	Parvibaculum
OTU001312	1	0	0	2	0	0	0	0	2	4	11	10	14	8	10	0.002484	0	0	0.005134	0	0	0	0	0.004532	0.00964	0	0.027322	0.023742	0.03137	0.023655	0.023502	Bacteria	Gemmatimonadetes	Gemmatimonadetes	Gemmatimonadales	Gemmatimonadaceae
OTU001419	1	0	0	0	0	5	10	13	13	6	8	3	0	3	0	0.002484	0	0	0	0	0.016799	0.028133	0.029323	0.02946	0.01446	0	0.01987	0.007123	0	0.008871	0	Bacteria	Bacteroidetes	Bacteroidia	Sphingobacteriales	envOPS_17
OTU001429	10	7	1	3	1	4	2	3	2	2	7	4	5	5	6	0.024845	0.017716	0.002802	0.007701	0.003154	0.013439	0.005627	0.006767	0.004532	0.00482	0.003154	0.017387	0.009497	0.011203	0.014785	0.014101	Bacteria	Chloroflexi	Ktedonobacteria	Ktedonobacterales	Ktedonobacteraceae
OTU001430	5	3	8	2	3	5	6	4	5	4	3	3	4	2	5	0.012422	0.007593	0.022415	0.005134	0.009461	0.016799	0.01688	0.009022	0.011331	0.00964	0.009461	0.007451	0.007123	0.008963	0.005914	0.011751	Bacteria	Patescibacteria	Saccharimonadia	Saccharimonadales
OTU001438	9	5	6	1	5	1	0	5	2	4	0	2	11	3	8	0.02236	0.012654	0.016811	0.002567	0.015768	0.00336	0	0.011278	0.004532	0.00964	0.015768	0	0.004748	0.024648	0.008871	0.018802	Bacteria	Patescibacteria	Saccharimonadia	Saccharimonadales
OTU001481	13	20	16	4	5	2	2	0	0	0	0	0	0	0	0	0.032298	0.050618	0.04483	0.010269	0.015768	0.00672	0.005627	0	0	0	0.015768	0	0	0	0	0	Bacteria	Proteobacteria	Gammaproteobacteria	Diplorickettsiales	Diplorickettsiaceae	Aquicella
OTU001494	1	1	1	2	1	1	2	1	3	7	2	7	19	8	6	0.002484	0.002531	0.002802	0.005134	0.003154	0.00336	0.005627	0.002256	0.006799	0.01687	0.003154	0.004968	0.01662	0.042573	0.023655	0.014101	Bacteria	Chloroflexi	Ktedonobacteria	Ktedonobacterales	JG30-KF-AS9
OTU000450	2	0	1	3	0	1	4	8	6	7	5	21	1	2	0	0.004969	0	0.002802	0.007701	0	0.00336	0.011253	0.018045	0.013597	0.01687	0	0.012419	0.049859	0.002241	0.005914	0	Bacteria	Proteobacteria	Deltaproteobacteria	Myxococcales	Haliangiaceae	Haliangium
OTU000743	0	0	0	0	0	6	10	16	9	19	0	1	0	0	0	0	0	0	0	0	0.020159	0.028133	0.03609	0.020396	0.04579	0	0	0.002374	0	0	0	Bacteria	Armatimonadetes	Fimbriimonadia	Fimbriimonadales	Fimbriimonadaceae
OTU001110	0	0	0	0	2	7	22	9	7	10	1	0	1	0	2	0	0	0	0	0.006307	0.023518	0.061893	0.0203	0.015863	0.0241	0.006307	0.002484	0	0.002241	0	0.0047	Bacteria	Proteobacteria	Deltaproteobacteria	Myxococcales	Sandaracinaceae
OTU001135	3	4	5	2	3	0	2	1	4	2	9	4	8	7	7	0.007453	0.010124	0.01401	0.005134	0.009461	0	0.005627	0.002256	0.009065	0.00482	0.009461	0.022354	0.009497	0.017926	0.020698	0.016452	Bacteria	Bacteroidetes	Bacteroidia	Chitinophagales	Chitinophagaceae
OTU001273	4	3	1	0	0	7	6	10	7	5	0	4	9	3	2	0.009938	0.007593	0.002802	0	0	0.023518	0.01688	0.022556	0.015863	0.01205	0	0	0.009497	0.020166	0.008871	0.0047	Bacteria	Proteobacteria	Alphaproteobacteria
OTU001342	0	0	0	0	0	5	12	18	12	6	3	1	0	3	1	0	0	0	0	0	0.016799	0.03376	0.040601	0.027194	0.01446	0	0.007451	0.002374	0	0.008871	0.00235	Bacteria	Acidobacteria	Subgroup_6	Unknown_Order	Unknown_Family	Vicinamibacter
OTU001425	5	13	8	14	12	2	0	1	1	4	0	0	0	1	0	0.012422	0.032901	0.022415	0.03594	0.037844	0.00672	0	0.002256	0.002266	0.00964	0.037844	0	0	0	0.002957	0	Bacteria	Proteobacteria	Deltaproteobacteria	Desulfuromonadales	Geobacteraceae	Geobacter
OTU001465	1	1	0	0	0	3	5	1	13	6	4	6	8	4	9	0.002484	0.002531	0	0	0	0.010079	0.014067	0.002256	0.02946	0.01446	0	0.009935	0.014245	0.017926	0.011828	0.021152	Bacteria	Bacteroidetes	Bacteroidia	Chitinophagales	Chitinophagaceae	Filimonas	Noviherbaspirillum_sp
OTU001482	3	4	1	6	3	1	3	12	3	4	6	4	8	0	3	0.007453	0.010124	0.002802	0.015403	0.009461	0.00336	0.00844	0.027067	0.006799	0.00964	0.009461	0.014903	0.009497	0.017926	0	0.007051	Bacteria	Acidobacteria	Subgroup_6
OTU001499	12	19	8	7	7	0	2	2	0	0	0	0	0	3	1	0.029814	0.048087	0.022415	0.01797	0.022076	0	0.005627	0.004511	0	0	0.022076	0	0	0	0.008871	0.00235	Bacteria	Acidobacteria	Acidobacteriia	Subgroup_2
OTU000798	2	0	0	3	1	1	1	0	3	2	10	6	6	15	10	0.004969	0	0	0.007701	0.003154	0.00336	0.002813	0	0.006799	0.00482	0.003154	0.024838	0.014245	0.013444	0.044354	0.023502	Bacteria	Firmicutes	Bacilli	Bacillales	Bacillaceae	Bacillus
OTU000855	3	1	1	0	1	0	0	1	2	1	12	9	8	14	7	0.007453	0.002531	0.002802	0	0.003154	0	0	0.002256	0.004532	0.00241	0.003154	0.029806	0.021368	0.017926	0.041397	0.016452	Bacteria	Proteobacteria	Alphaproteobacteria	Rhizobiales	Xanthobacteraceae	Ancylobacter
OTU000899	0	2	2	0	0	1	6	5	16	13	1	5	4	3	2	0	0.005062	0.005604	0	0	0.00336	0.01688	0.011278	0.036259	0.03133	0	0.002484	0.011871	0.008963	0.008871	0.0047	Bacteria	Proteobacteria	Alphaproteobacteria	Sphingomonadales	Sphingomonadaceae	Sphingomonas
OTU001011	0	0	0	0	0	5	11	7	10	12	2	7	1	2	3	0	0	0	0	0	0.016799	0.030947	0.015789	0.022662	0.02892	0	0.004968	0.01662	0.002241	0.005914	0.007051	Bacteria	Proteobacteria	Alphaproteobacteria	Rhizobiales	Kaistiaceae	Kaistia
OTU001393	0	0	1	0	0	10	10	9	11	15	0	0	2	0	2	0	0	0.002802	0	0	0.033598	0.028133	0.0203	0.024928	0.03615	0	0	0	0.004481	0	0.0047	Bacteria	Proteobacteria	Alphaproteobacteria	Rhizobiales	Rhizobiales_Incertae_Sedis	Bauldia
OTU001406	9	3	6	2	1	5	5	8	13	5	1	0	0	0	2	0.02236	0.007593	0.016811	0.005134	0.003154	0.016799	0.014067	0.018045	0.02946	0.01205	0.003154	0.002484	0	0	0	0.0047	Bacteria	Proteobacteria	Gammaproteobacteria	Betaproteobacteriales	Burkholderiaceae	Aquabacterium
OTU001407	0	5	0	9	2	4	5	7	2	1	6	2	2	8	7	0	0.012654	0	0.023104	0.006307	0.013439	0.014067	0.015789	0.004532	0.00241	0.006307	0.014903	0.004748	0.004481	0.023655	0.016452	Bacteria	Proteobacteria	Gammaproteobacteria	Betaproteobacteriales	Chitinimonadaceae	Chitinimonas
OTU001442	7	7	2	7	4	0	4	5	2	3	5	4	2	4	4	0.017391	0.017716	0.005604	0.01797	0.012615	0	0.011253	0.011278	0.004532	0.00723	0.012615	0.012419	0.009497	0.004481	0.011828	0.009401	Bacteria	Gemmatimonadetes	Gemmatimonadetes	Gemmatimonadales	Gemmatimonadaceae	Gemmatirosa
OTU001480	18	11	14	7	4	0	2	1	0	1	0	0	0	0	2	0.04472	0.02784	0.039227	0.01797	0.012615	0	0.005627	0.002256	0	0.00241	0.012615	0	0	0	0	0.0047	Bacteria	Proteobacteria	Gammaproteobacteria	Betaproteobacteriales	Burkholderiaceae	Burkholderia-Caballeronia-Paraburkholderia
OTU001486	2	1	0	0	1	4	6	16	12	3	5	3	1	5	1	0.004969	0.002531	0	0	0.003154	0.013439	0.01688	0.03609	0.027194	0.00723	0.003154	0.012419	0.007123	0.002241	0.014785	0.00235	Bacteria	Gemmatimonadetes	Gemmatimonadetes	Gemmatimonadales	Gemmatimonadaceae
OTU001491	0	0	0	0	0	2	4	9	12	7	9	4	6	1	6	0	0	0	0	0	0.00672	0.011253	0.0203	0.027194	0.01687	0	0.022354	0.009497	0.013444	0.002957	0.014101	Bacteria	Bacteroidetes	Bacteroidia	Sphingobacteriales	envOPS_17
OTU001504	0	0	0	0	0	6	9	19	16	8	1	1	0	0	0	0	0	0	0	0	0.020159	0.02532	0.042856	0.036259	0.01928	0	0.002484	0.002374	0	0	0	Bacteria	Proteobacteria	Alphaproteobacteria
OTU000257	3	0	1	1	0	4	5	14	5	6	7	7	6	0	0	0.007453	0	0.002802	0.002567	0	0.013439	0.014067	0.031578	0.011331	0.01446	0	0.017387	0.01662	0.013444	0	0	Bacteria	Bacteroidetes	Bacteroidia	Cytophagales	Cytophagaceae	Cytophaga
OTU000882	0	0	0	1	2	6	5	10	14	8	5	3	1	2	2	0	0	0	0.002567	0.006307	0.020159	0.014067	0.022556	0.031727	0.01928	0.006307	0.012419	0.007123	0.002241	0.005914	0.0047	Bacteria	Proteobacteria	Gammaproteobacteria	Betaproteobacteriales	Nitrosomonadaceae
OTU000970	0	0	1	0	1	8	9	18	10	7	4	0	1	0	0	0	0	0.002802	0	0.003154	0.026878	0.02532	0.040601	0.022662	0.01687	0.003154	0.009935	0	0.002241	0	0	Bacteria	Proteobacteria	Deltaproteobacteria	Myxococcales
OTU001017	2	2	1	0	0	6	9	3	12	6	12	2	1	1	2	0.004969	0.005062	0.002802	0	0	0.020159	0.02532	0.006767	0.027194	0.01446	0	0.029806	0.004748	0.002241	0.002957	0.0047	Bacteria	Bacteroidetes	Bacteroidia	Sphingobacteriales	envOPS_17
OTU001170	4	5	1	1	1	4	4	3	4	2	8	5	5	2	10	0.009938	0.012654	0.002802	0.002567	0.003154	0.013439	0.011253	0.006767	0.009065	0.00482	0.003154	0.01987	0.011871	0.011203	0.005914	0.023502	Bacteria	Patescibacteria	Saccharimonadia	Saccharimonadales
OTU001263	4	11	3	10	3	2	4	6	4	5	0	1	3	0	3	0.009938	0.02784	0.008406	0.025671	0.009461	0.00672	0.011253	0.013534	0.009065	0.01205	0.009461	0	0.002374	0.006722	0	0.007051	Bacteria	Bacteroidetes	Bacteroidia	Chitinophagales	Chitinophagaceae
OTU001399	0	0	0	1	0	0	6	0	1	0	7	15	5	16	8	0	0	0	0.002567	0	0	0.01688	0	0.002266	0	0	0.017387	0.035613	0.011203	0.047311	0.018802	Bacteria	Chlamydiae	Chlamydiae	Chlamydiales	cvE6
OTU001403	4	6	7	6	0	0	1	2	0	5	6	5	11	1	5	0.009938	0.015185	0.019613	0.015403	0	0	0.002813	0.004511	0	0.01205	0	0.014903	0.011871	0.024648	0.002957	0.011751	Bacteria	Proteobacteria	Alphaproteobacteria	Caulobacterales	Caulobacteraceae
OTU001472	8	4	0	3	2	0	1	2	2	5	3	9	9	8	3	0.019876	0.010124	0	0.007701	0.006307	0	0.002813	0.004511	0.004532	0.01205	0.006307	0.007451	0.021368	0.020166	0.023655	0.007051	Bacteria	Chloroflexi	Ktedonobacteria	Ktedonobacterales	Ktedonobacteraceae	1921-02-01
OTU001485	3	2	5	4	1	5	0	1	4	1	3	17	2	3	8	0.007453	0.005062	0.01401	0.010269	0.003154	0.016799	0	0.002256	0.009065	0.00241	0.003154	0.007451	0.040362	0.004481	0.008871	0.018802	Bacteria	Proteobacteria	Gammaproteobacteria	Diplorickettsiales	Diplorickettsiaceae
OTU001498	11	16	8	6	10	0	0	0	0	0	0	1	7	0	0	0.027329	0.040494	0.022415	0.015403	0.031537	0	0	0	0	0	0.031537	0	0.002374	0.015685	0	0	Bacteria
OTU001508	0	0	0	0	0	7	17	11	9	8	3	0	1	2	1	0	0	0	0	0	0.023518	0.047827	0.024812	0.020396	0.01928	0	0.007451	0	0.002241	0.005914	0.00235	Bacteria
OTU000338	0	0	0	2	0	0	8	20	9	4	4	11	0	0	0	0	0	0	0.005134	0	0	0.022507	0.045112	0.020396	0.00964	0	0.009935	0.026116	0	0	0	Bacteria	Patescibacteria	WS6_Dojkabacteria
OTU000352	0	0	1	0	0	7	5	5	12	6	5	9	3	4	1	0	0	0.002802	0	0	0.023518	0.014067	0.011278	0.027194	0.01446	0	0.012419	0.021368	0.006722	0.011828	0.00235	Bacteria	Proteobacteria	Gammaproteobacteria	Betaproteobacteriales	Burkholderiaceae	Hylemonella	Hylemonella_gracilis_str_Niagara_R
OTU000401	4	6	9	3	3	3	2	0	0	0	3	0	9	5	11	0.009938	0.015185	0.025217	0.007701	0.009461	0.010079	0.005627	0	0	0	0.009461	0.007451	0	0.020166	0.014785	0.025853	Bacteria	Acidobacteria	Acidobacteriia	Acidobacteriales	Acidobacteriaceae_Subgroup_1
OTU000678	2	6	2	2	1	4	2	4	3	7	1	9	2	8	5	0.004969	0.015185	0.005604	0.005134	0.003154	0.013439	0.005627	0.009022	0.006799	0.01687	0.003154	0.002484	0.021368	0.004481	0.023655	0.011751	Bacteria	Verrucomicrobia	Verrucomicrobiae	Methylacidiphilales	Methylacidiphilaceae
OTU000790	0	0	0	0	2	3	7	10	4	5	1	10	1	15	0	0	0	0	0	0.006307	0.010079	0.019693	0.022556	0.009065	0.01205	0.006307	0.002484	0.023742	0.002241	0.044354	0	Bacteria	Verrucomicrobia	Verrucomicrobiae	Opitutales	Opitutaceae	Lacunisphaera
OTU001252	5	1	3	7	0	0	0	0	1	2	4	9	10	7	9	0.012422	0.002531	0.008406	0.01797	0	0	0	0	0.002266	0.00482	0	0.009935	0.021368	0.022407	0.020698	0.021152	Bacteria	Proteobacteria	Alphaproteobacteria	Rhizobiales	Beijerinckiaceae
OTU001353	8	6	7	5	5	2	2	1	0	0	4	1	4	3	10	0.019876	0.015185	0.019613	0.012836	0.015768	0.00672	0.005627	0.002256	0	0	0.015768	0.009935	0.002374	0.008963	0.008871	0.023502	Bacteria	Actinobacteria	Thermoleophilia	Gaiellales
OTU001449	2	3	0	0	1	2	2	5	4	6	3	5	8	14	3	0.004969	0.007593	0	0	0.003154	0.00672	0.005627	0.011278	0.009065	0.01446	0.003154	0.007451	0.011871	0.017926	0.041397	0.007051	Bacteria	Gemmatimonadetes	Longimicrobia	Longimicrobiales	Longimicrobiaceae
OTU001464	8	5	5	6	5	1	1	1	0	0	7	3	7	0	9	0.019876	0.012654	0.01401	0.015403	0.015768	0.00336	0.002813	0.002256	0	0	0.015768	0.017387	0.007123	0.015685	0	0.021152	Bacteria	Proteobacteria	Gammaproteobacteria	Diplorickettsiales	Diplorickettsiaceae	Aquicella
OTU001512	7	0	9	4	7	1	0	0	0	0	12	1	3	3	11	0.017391	0	0.025217	0.010269	0.022076	0.00336	0	0	0	0	0.022076	0.029806	0.002374	0.006722	0.008871	0.025853	Bacteria	Patescibacteria	Parcubacteria	Candidatus_Kaiserbacteria
OTU001523	9	15	6	17	6	0	0	0	0	0	2	0	1	0	2	0.02236	0.037963	0.016811	0.043641	0.018922	0	0	0	0	0	0.018922	0.004968	0	0.002241	0	0.0047	Bacteria	Bacteroidetes	Bacteroidia	Chitinophagales	Chitinophagaceae
OTU001529	0	0	0	0	0	2	9	10	12	21	1	2	0	1	0	0	0	0	0	0	0.00672	0.02532	0.022556	0.027194	0.05061	0	0.002484	0.004748	0	0.002957	0	Bacteria	Patescibacteria	Saccharimonadia	Saccharimonadales
OTU000181	0	3	0	0	2	4	2	4	2	3	28	6	2	1	0	0	0.007593	0	0	0.006307	0.013439	0.005627	0.009022	0.004532	0.00723	0.006307	0.069546	0.014245	0.004481	0.002957	0	Bacteria	Patescibacteria	Parcubacteria	Candidatus_Kaiserbacteria
OTU000324	5	0	4	2	3	6	1	5	8	2	7	13	0	1	0	0.012422	0	0.011208	0.005134	0.009461	0.020159	0.002813	0.011278	0.018129	0.00482	0.009461	0.017387	0.030865	0	0.002957	0	Bacteria	Bacteroidetes	Bacteroidia	Flavobacteriales	NS9_marine_group
OTU000351	2	4	4	4	1	4	3	9	9	6	3	6	0	0	2	0.004969	0.010124	0.011208	0.010269	0.003154	0.013439	0.00844	0.0203	0.020396	0.01446	0.003154	0.007451	0.014245	0	0	0.0047	Bacteria	Actinobacteria	Actinobacteria	Streptosporangiales	Streptosporangiaceae	Nonomuraea
OTU001094	0	0	0	0	0	0	1	0	0	2	12	12	14	10	6	0	0	0	0	0	0	0.002813	0	0	0.00482	0	0.029806	0.028491	0.03137	0.029569	0.014101	Bacteria	Patescibacteria	Parcubacteria
OTU001435	4	0	0	2	2	1	1	8	1	0	13	12	5	0	8	0.009938	0	0	0.005134	0.006307	0.00336	0.002813	0.018045	0.002266	0	0.006307	0.032289	0.028491	0.011203	0	0.018802	Bacteria	Chloroflexi	Ktedonobacteria	B10-SB3A
OTU001522	11	29	4	6	6	0	1	0	0	0	0	0	0	0	0	0.027329	0.073395	0.011208	0.015403	0.018922	0	0.002813	0	0	0	0.018922	0	0	0	0	0	Bacteria	Patescibacteria	Parcubacteria
OTU001526	6	5	6	4	7	0	0	4	0	0	4	7	7	2	5	0.014907	0.012654	0.016811	0.010269	0.022076	0	0	0.009022	0	0	0.022076	0.009935	0.01662	0.015685	0.005914	0.011751	Bacteria	Bacteroidetes
OTU001527	7	5	4	5	3	0	1	2	10	7	5	0	4	2	2	0.017391	0.012654	0.011208	0.012836	0.009461	0	0.002813	0.004511	0.022662	0.01687	0.009461	0.012419	0	0.008963	0.005914	0.0047	Bacteria	Planctomycetes	Planctomycetacia	Isosphaerales	Isosphaeraceae
OTU000281	3	5	2	1	4	6	1	6	5	8	4	10	1	0	0	0.007453	0.012654	0.005604	0.002567	0.012615	0.020159	0.002813	0.013534	0.011331	0.01928	0.012615	0.009935	0.023742	0.002241	0	0	Bacteria	Chloroflexi	Anaerolineae	SBR1031	A4b
OTU000408	0	0	3	1	0	6	1	0	0	1	10	5	5	11	13	0	0	0.008406	0.002567	0	0.020159	0.002813	0	0	0.00241	0	0.024838	0.011871	0.011203	0.032526	0.030553	Bacteria	Proteobacteria	Alphaproteobacteria	Acetobacterales	Acetobacteraceae
OTU000641	1	2	2	3	1	4	5	10	12	3	2	5	2	1	3	0.002484	0.005062	0.005604	0.007701	0.003154	0.013439	0.014067	0.022556	0.027194	0.00723	0.003154	0.004968	0.011871	0.004481	0.002957	0.007051	Bacteria	Proteobacteria	Alphaproteobacteria	Rhodospirillales	Rhodospirillaceae
OTU001008	0	4	2	2	3	2	0	1	4	3	3	9	11	8	4	0	0.010124	0.005604	0.005134	0.009461	0.00672	0	0.002256	0.009065	0.00723	0.009461	0.007451	0.021368	0.024648	0.023655	0.009401	Bacteria	Bacteroidetes	Bacteroidia	Chitinophagales	Chitinophagaceae
OTU001081	1	0	3	1	0	0	0	2	3	0	9	13	11	6	7	0.002484	0	0.008406	0.002567	0	0	0	0.004511	0.006799	0	0	0.022354	0.030865	0.024648	0.017742	0.016452	Bacteria	Actinobacteria	Actinobacteria	Frankiales	Acidothermaceae	Acidothermus
OTU001326	6	6	9	3	2	0	0	0	1	3	8	5	3	8	2	0.014907	0.015185	0.025217	0.007701	0.006307	0	0	0	0.002266	0.00723	0.006307	0.01987	0.011871	0.006722	0.023655	0.0047	Bacteria
OTU001395	0	3	1	1	1	2	1	3	2	5	5	8	10	10	4	0	0.007593	0.002802	0.002567	0.003154	0.00672	0.002813	0.006767	0.004532	0.01205	0.003154	0.012419	0.018994	0.022407	0.029569	0.009401	Bacteria	Chloroflexi	Chloroflexia	Thermomicrobiales	JG30-KF-CM45
OTU001402	1	6	4	6	5	6	3	6	2	6	0	0	4	1	6	0.002484	0.015185	0.011208	0.015403	0.015768	0.020159	0.00844	0.013534	0.004532	0.01446	0.015768	0	0	0.008963	0.002957	0.014101	Bacteria	Proteobacteria	Gammaproteobacteria	Pseudomonadales	Moraxellaceae
OTU001411	1	0	8	3	0	2	8	8	11	9	2	0	2	0	2	0.002484	0	0.022415	0.007701	0	0.00672	0.022507	0.018045	0.024928	0.02169	0	0.004968	0	0.004481	0	0.0047	Bacteria	Bacteroidetes	Bacteroidia	Sphingobacteriales	envOPS_17
OTU001458	1	1	0	0	0	4	10	8	15	4	1	2	5	2	3	0.002484	0.002531	0	0	0	0.013439	0.028133	0.018045	0.033993	0.00964	0	0.002484	0.004748	0.011203	0.005914	0.007051	Bacteria	Bacteroidetes	Bacteroidia	Sphingobacteriales	envOPS_17
OTU001509	7	5	5	6	11	2	2	2	0	0	2	2	3	8	1	0.017391	0.012654	0.01401	0.015403	0.03469	0.00672	0.005627	0.004511	0	0	0.03469	0.004968	0.004748	0.006722	0.023655	0.00235	Bacteria	Chloroflexi	Ktedonobacteria	B12-WMSP1
OTU001511	9	17	8	10	6	1	0	0	0	0	0	0	4	0	1	0.02236	0.043025	0.022415	0.025671	0.018922	0.00336	0	0	0	0	0.018922	0	0	0.008963	0	0.00235	Bacteria	Patescibacteria	Saccharimonadia	Saccharimonadales
OTU001537	1	2	1	0	0	9	7	5	12	14	2	0	3	0	0	0.002484	0.005062	0.002802	0	0	0.030238	0.019693	0.011278	0.027194	0.03374	0	0.004968	0	0.006722	0	0	Bacteria	Chlamydiae	Chlamydiae	Chlamydiales	Simkaniaceae
OTU001541	2	3	11	6	5	7	5	8	1	7	0	0	1	0	0	0.004969	0.007593	0.030821	0.015403	0.015768	0.023518	0.014067	0.018045	0.002266	0.01687	0.015768	0	0	0.002241	0	0	Bacteria	Firmicutes	Bacilli	Bacillales	Alicyclobacillaceae	Tumebacillus	Tumebacillus_flagellatus
OTU001542	0	0	1	0	0	0	0	1	0	0	7	14	15	6	12	0	0	0.002802	0	0	0	0	0.002256	0	0	0	0.017387	0.033239	0.03361	0.017742	0.028203	Bacteria	Patescibacteria	Parcubacteria	Candidatus_Kaiserbacteria
OTU000313	1	1	0	4	8	1	3	9	11	2	9	6	0	0	0	0.002484	0.002531	0	0.010269	0.025229	0.00336	0.00844	0.0203	0.024928	0.00482	0.025229	0.022354	0.014245	0	0	0	Bacteria	Proteobacteria	Deltaproteobacteria	Myxococcales	BIrii41
OTU000463	1	0	2	4	1	7	0	10	9	5	7	8	0	0	1	0.002484	0	0.005604	0.010269	0.003154	0.023518	0	0.022556	0.020396	0.01205	0.003154	0.017387	0.018994	0	0	0.00235	Bacteria	Proteobacteria	Gammaproteobacteria	Xanthomonadales	Xanthomonadaceae	Luteimonas
OTU001444	1	0	5	7	1	0	1	3	0	1	17	4	8	7	0	0.002484	0	0.01401	0.01797	0.003154	0	0.002813	0.006767	0	0.00241	0.003154	0.042224	0.009497	0.017926	0.020698	0	Bacteria	Patescibacteria	Saccharimonadia	Saccharimonadales
OTU001448	0	2	2	0	0	10	6	17	5	4	1	2	0	1	5	0	0.005062	0.005604	0	0	0.033598	0.01688	0.038345	0.011331	0.00964	0	0.002484	0.004748	0	0.002957	0.011751	Bacteria	Gemmatimonadetes	Gemmatimonadetes	Gemmatimonadales	Gemmatimonadaceae
OTU001514	1	0	0	1	0	10	9	10	8	11	2	1	1	0	1	0.002484	0	0	0.002567	0	0.033598	0.02532	0.022556	0.018129	0.02651	0	0.004968	0.002374	0.002241	0	0.00235	Bacteria	Proteobacteria	Deltaproteobacteria	Oligoflexales	0319-6G20	bacterium_enrichment_culture_clone_B1262011
OTU001556	1	0	0	0	0	3	17	11	13	8	0	0	1	1	0	0.002484	0	0	0	0	0.010079	0.047827	0.024812	0.02946	0.01928	0	0	0	0.002241	0.002957	0	Bacteria	Patescibacteria	Parcubacteria
OTU000822	0	2	1	1	2	4	3	6	14	14	2	0	5	0	0	0	0.005062	0.002802	0.002567	0.006307	0.013439	0.00844	0.013534	0.031727	0.03374	0.006307	0.004968	0	0.011203	0	0	Bacteria	Planctomycetes	Planctomycetacia	Pirellulales	Pirellulaceae	Pir4_lineage
OTU001136	0	0	1	0	0	0	2	4	3	3	9	5	7	3	17	0	0	0.002802	0	0	0	0.005627	0.009022	0.006799	0.00723	0	0.022354	0.011871	0.015685	0.008871	0.039954	Bacteria	Bacteroidetes	Bacteroidia	Chitinophagales	Chitinophagaceae
OTU001219	2	1	1	0	0	4	8	13	15	3	2	1	0	4	0	0.004969	0.002531	0.002802	0	0	0.013439	0.022507	0.029323	0.033993	0.00723	0	0.004968	0.002374	0	0.011828	0	Bacteria	Bacteroidetes	Bacteroidia	Sphingobacteriales	envOPS_17
OTU001470	6	2	1	2	3	6	3	2	7	3	4	4	1	4	6	0.014907	0.005062	0.002802	0.005134	0.009461	0.020159	0.00844	0.004511	0.015863	0.00723	0.009461	0.009935	0.009497	0.002241	0.011828	0.014101	Bacteria	Chloroflexi	Chloroflexia	Thermomicrobiales	JG30-KF-CM45
OTU001474	0	0	0	0	0	2	2	6	6	4	8	4	6	4	12	0	0	0	0	0	0.00672	0.005627	0.013534	0.013597	0.00964	0	0.01987	0.009497	0.013444	0.011828	0.028203	Bacteria	Gemmatimonadetes	Gemmatimonadetes	Gemmatimonadales	Gemmatimonadaceae
OTU001495	2	8	4	2	3	2	1	3	6	11	1	2	3	3	3	0.004969	0.020247	0.011208	0.005134	0.009461	0.00672	0.002813	0.006767	0.013597	0.02651	0.009461	0.002484	0.004748	0.006722	0.008871	0.007051	Bacteria	Proteobacteria	Deltaproteobacteria	Myxococcales	Polyangiaceae	Minicystis
OTU001497	6	5	3	4	4	0	2	6	9	2	1	2	3	2	5	0.014907	0.012654	0.008406	0.010269	0.012615	0	0.005627	0.013534	0.020396	0.00482	0.012615	0.002484	0.004748	0.006722	0.005914	0.011751	Bacteria	Proteobacteria	Deltaproteobacteria	Bdellovibrionales	Bdellovibrionaceae	Bdellovibrio
OTU001531	10	13	6	11	4	0	0	0	0	0	1	5	0	3	1	0.024845	0.032901	0.016811	0.028238	0.012615	0	0	0	0	0	0.012615	0.002484	0.011871	0	0.008871	0.00235	Bacteria	Proteobacteria	Gammaproteobacteria	WD260
OTU001538	12	11	5	5	8	0	3	2	0	0	1	0	3	3	1	0.029814	0.02784	0.01401	0.012836	0.025229	0	0.00844	0.004511	0	0	0.025229	0.002484	0	0.006722	0.008871	0.00235	Bacteria	Chloroflexi	Ktedonobacteria	Ktedonobacterales	Ktedonobacteraceae	1921-02-01
OTU001544	3	11	2	2	2	1	6	5	3	1	2	4	0	3	9	0.007453	0.02784	0.005604	0.005134	0.006307	0.00336	0.01688	0.011278	0.006799	0.00241	0.006307	0.004968	0.009497	0	0.008871	0.021152	Bacteria	Bacteroidetes	Bacteroidia	Chitinophagales	Chitinophagaceae
OTU001577	4	2	3	7	1	1	1	2	0	3	4	8	7	5	6	0.009938	0.005062	0.008406	0.01797	0.003154	0.00336	0.002813	0.004511	0	0.00723	0.003154	0.009935	0.018994	0.015685	0.014785	0.014101	Bacteria	Acidobacteria	Subgroup_6
OTU001602	2	1	1	3	1	1	8	7	7	8	2	0	4	4	5	0.004969	0.002531	0.002802	0.007701	0.003154	0.00336	0.022507	0.015789	0.015863	0.01928	0.003154	0.004968	0	0.008963	0.011828	0.011751	Bacteria	Patescibacteria	Parcubacteria	Candidatus_Adlerbacteria
OTU000420	0	3	1	0	0	7	8	7	10	6	5	4	2	0	0	0	0.007593	0.002802	0	0	0.023518	0.022507	0.015789	0.022662	0.01446	0	0.012419	0.009497	0.004481	0	0	Bacteria	Proteobacteria	Alphaproteobacteria	Sphingomonadales	Sphingomonadaceae
OTU000710	0	0	0	0	0	7	4	8	3	6	1	10	7	6	1	0	0	0	0	0	0.023518	0.011253	0.018045	0.006799	0.01446	0	0.002484	0.023742	0.015685	0.017742	0.00235	Bacteria	Bacteroidetes	Bacteroidia	Cytophagales	Microscillaceae	Ohtaekwangia
OTU000734	3	5	0	4	3	5	5	7	6	11	1	1	0	1	1	0.007453	0.012654	0	0.010269	0.009461	0.016799	0.014067	0.015789	0.013597	0.02651	0.009461	0.002484	0.002374	0	0.002957	0.00235	Bacteria	Planctomycetes	Phycisphaerae	Tepidisphaerales	WD2101_soil_group
OTU000744	0	0	0	1	2	7	2	6	6	8	6	3	6	0	6	0	0	0	0.002567	0.006307	0.023518	0.005627	0.013534	0.013597	0.01928	0.006307	0.014903	0.007123	0.013444	0	0.014101	Bacteria	Proteobacteria	Gammaproteobacteria	Diplorickettsiales	Diplorickettsiaceae
OTU000862	1	0	1	0	1	2	0	3	4	1	3	11	11	9	6	0.002484	0	0.002802	0	0.003154	0.00672	0	0.006767	0.009065	0.00241	0.003154	0.007451	0.026116	0.024648	0.026612	0.014101	Bacteria	Bacteroidetes	Bacteroidia	Cytophagales	Cytophagaceae	Cytophaga
OTU001456	3	1	7	2	10	4	2	1	1	3	3	2	3	7	4	0.007453	0.002531	0.019613	0.005134	0.031537	0.013439	0.005627	0.002256	0.002266	0.00723	0.031537	0.007451	0.004748	0.006722	0.020698	0.009401	Bacteria	Planctomycetes	Planctomycetacia	Isosphaerales	Isosphaeraceae	Singulisphaera
OTU001505	0	0	1	0	3	10	4	11	11	6	1	1	5	0	0	0	0	0.002802	0	0.009461	0.033598	0.011253	0.024812	0.024928	0.01446	0.009461	0.002484	0.002374	0.011203	0	0	Bacteria	Patescibacteria	Saccharimonadia	Saccharimonadales
OTU001520	0	0	0	3	0	9	6	10	10	11	1	2	1	0	0	0	0	0	0.007701	0	0.030238	0.01688	0.022556	0.022662	0.02651	0	0.002484	0.004748	0.002241	0	0	Bacteria	Actinobacteria	Actinobacteria	Corynebacteriales	Mycobacteriaceae	Mycobacterium
OTU001557	0	0	1	0	0	4	8	13	10	15	1	0	0	0	1	0	0	0.002802	0	0	0.013439	0.022507	0.029323	0.022662	0.03615	0	0.002484	0	0	0	0.00235	Bacteria	Patescibacteria	Berkelbacteria
OTU000317	1	0	1	3	0	8	7	3	8	8	7	6	0	0	0	0.002484	0	0.002802	0.007701	0	0.026878	0.019693	0.006767	0.018129	0.01928	0	0.017387	0.014245	0	0	0	Bacteria	Bacteroidetes	Bacteroidia	Cytophagales	Microscillaceae
OTU000640	2	1	3	1	3	4	2	9	5	5	6	5	3	0	3	0.004969	0.002531	0.008406	0.002567	0.009461	0.013439	0.005627	0.0203	0.011331	0.01205	0.009461	0.014903	0.011871	0.006722	0	0.007051	Bacteria	Proteobacteria	Deltaproteobacteria	Bdellovibrionales	Bdellovibrionaceae	Bdellovibrio
OTU000848	0	1	1	0	3	4	2	0	1	0	16	7	1	10	6	0	0.002531	0.002802	0	0.009461	0.013439	0.005627	0	0.002266	0	0.009461	0.039741	0.01662	0.002241	0.029569	0.014101	Bacteria	Actinobacteria	Actinobacteria	Pseudonocardiales	Pseudonocardiaceae	Pseudonocardia
OTU000881	4	1	1	3	2	2	0	5	1	2	4	4	10	9	4	0.009938	0.002531	0.002802	0.007701	0.006307	0.00672	0	0.011278	0.002266	0.00482	0.006307	0.009935	0.009497	0.022407	0.026612	0.009401	Bacteria	Planctomycetes	Planctomycetacia	Gemmatales	Gemmataceae	Gemmata
OTU001093	0	0	0	0	1	4	4	8	3	7	1	18	1	4	1	0	0	0	0	0.003154	0.013439	0.011253	0.018045	0.006799	0.01687	0.003154	0.002484	0.042736	0.002241	0.011828	0.00235	Bacteria	Proteobacteria	Gammaproteobacteria	Xanthomonadales	Rhodanobacteraceae	Tahibacter
OTU001227	0	1	0	0	0	13	8	8	4	5	1	9	0	2	1	0	0.002531	0	0	0	0.043677	0.022507	0.018045	0.009065	0.01205	0	0.002484	0.021368	0	0.005914	0.00235	Bacteria	Proteobacteria	Alphaproteobacteria	Caedibacterales	Caedibacteraceae	Candidatus_Nucleicultrix
OTU001241	4	4	2	4	6	4	6	7	3	7	1	1	3	0	0	0.009938	0.010124	0.005604	0.010269	0.018922	0.013439	0.01688	0.015789	0.006799	0.01687	0.018922	0.002484	0.002374	0.006722	0	0	Bacteria	Chlamydiae	Chlamydiae	Chlamydiales	Simkaniaceae
OTU001242	0	1	3	0	0	4	3	6	7	2	2	5	2	13	4	0	0.002531	0.008406	0	0	0.013439	0.00844	0.013534	0.015863	0.00482	0	0.004968	0.011871	0.004481	0.03844	0.009401	Bacteria	Firmicutes	Bacilli	Bacillales	Planococcaceae	Psychrobacillus
OTU001349	0	0	0	0	0	4	7	0	5	25	3	1	1	3	3	0	0	0	0	0	0.013439	0.019693	0	0.011331	0.06025	0	0.007451	0.002374	0.002241	0.008871	0.007051	Bacteria	Bacteroidetes	Bacteroidia	Chitinophagales	Chitinophagaceae	Niastella
OTU001454	0	0	0	0	0	6	6	10	14	6	3	2	3	1	1	0	0	0	0	0	0.020159	0.01688	0.022556	0.031727	0.01446	0	0.007451	0.004748	0.006722	0.002957	0.00235	Bacteria	Proteobacteria	Alphaproteobacteria	Sphingomonadales	Sphingomonadaceae	Sphingoaurantiacus
OTU001493	0	0	0	0	0	2	1	2	2	0	4	9	11	15	6	0	0	0	0	0	0.00672	0.002813	0.004511	0.004532	0	0	0.009935	0.021368	0.024648	0.044354	0.014101	Bacteria	Patescibacteria	Saccharimonadia	Saccharimonadales
OTU001525	0	0	0	0	0	7	10	12	9	7	1	1	2	2	1	0	0	0	0	0	0.023518	0.028133	0.027067	0.020396	0.01687	0	0.002484	0.002374	0.004481	0.005914	0.00235	Bacteria	Proteobacteria	Gammaproteobacteria	Betaproteobacteriales	Nitrosomonadaceae	Nitrosospira
OTU001533	10	14	3	5	18	0	0	0	0	1	0	0	0	0	1	0.024845	0.035432	0.008406	0.012836	0.056766	0	0	0	0	0.00241	0.056766	0	0	0	0	0.00235	Bacteria	Proteobacteria	Gammaproteobacteria	Betaproteobacteriales	Burkholderiaceae
OTU001539	6	0	3	3	5	4	2	2	6	1	3	1	7	4	5	0.014907	0	0.008406	0.007701	0.015768	0.013439	0.005627	0.004511	0.013597	0.00241	0.015768	0.007451	0.002374	0.015685	0.011828	0.011751	Bacteria	Gemmatimonadetes	Gemmatimonadetes	Gemmatimonadales	Gemmatimonadaceae	Gemmatimonas
OTU001540	1	0	0	0	0	0	0	0	0	0	12	6	14	4	15	0.002484	0	0	0	0	0	0	0	0	0	0	0.029806	0.014245	0.03137	0.011828	0.035253	Bacteria	Patescibacteria	ABY1
OTU001550	0	0	0	0	0	4	13	7	12	9	0	2	4	0	1	0	0	0	0	0	0.013439	0.036573	0.015789	0.027194	0.02169	0	0	0.004748	0.008963	0	0.00235	Bacteria	Bacteroidetes	Bacteroidia	Chitinophagales	Chitinophagaceae	Ferruginibacter
OTU001552	0	0	0	0	0	2	4	1	7	5	5	9	7	7	5	0	0	0	0	0	0.00672	0.011253	0.002256	0.015863	0.01205	0	0.012419	0.021368	0.015685	0.020698	0.011751	Bacteria	Chlamydiae	Chlamydiae	Chlamydiales	Simkaniaceae
OTU001560	8	7	7	12	6	0	1	0	0	0	5	2	0	2	2	0.019876	0.017716	0.019613	0.030806	0.018922	0	0.002813	0	0	0	0.018922	0.012419	0.004748	0	0.005914	0.0047	Bacteria
OTU001571	11	7	4	14	12	0	2	0	0	0	1	0	0	0	1	0.027329	0.017716	0.011208	0.03594	0.037844	0	0.005627	0	0	0	0.037844	0.002484	0	0	0	0.00235	Bacteria
OTU001579	0	0	0	0	0	10	12	5	9	7	0	2	0	0	7	0	0	0	0	0	0.033598	0.03376	0.011278	0.020396	0.01687	0	0	0.004748	0	0	0.016452	Bacteria	Chlamydiae	Chlamydiae	Chlamydiales
OTU001588	12	13	13	7	3	0	0	0	0	0	0	1	3	0	0	0.029814	0.032901	0.036425	0.01797	0.009461	0	0	0	0	0	0.009461	0	0.002374	0.006722	0	0	Bacteria	Bacteroidetes	Bacteroidia	Chitinophagales	Chitinophagaceae
OTU001592	0	0	1	0	0	5	1	7	5	7	3	6	4	9	4	0	0	0.002802	0	0	0.016799	0.002813	0.015789	0.011331	0.01687	0	0.007451	0.014245	0.008963	0.026612	0.009401	Bacteria	Actinobacteria	Thermoleophilia	Gaiellales
OTU001606	6	8	4	1	5	1	8	8	8	3	0	0	0	0	0	0.014907	0.020247	0.011208	0.002567	0.015768	0.00336	0.022507	0.018045	0.018129	0.00723	0.015768	0	0	0	0	0	Bacteria	Chlamydiae	Chlamydiae	Chlamydiales	Simkaniaceae
OTU000755	1	0	1	1	0	0	1	1	2	2	3	7	12	15	5	0.002484	0	0.002802	0.002567	0	0	0.002813	0.002256	0.004532	0.00482	0	0.007451	0.01662	0.026888	0.044354	0.011751	Bacteria	Firmicutes	Bacilli	Bacillales
OTU001109	1	1	0	1	0	2	7	9	7	10	9	2	1	1	0	0.002484	0.002531	0	0.002567	0	0.00672	0.019693	0.0203	0.015863	0.0241	0	0.022354	0.004748	0.002241	0.002957	0	Bacteria	Proteobacteria	Alphaproteobacteria	Dongiales	Dongiaceae	Dongia
OTU001224	1	1	0	0	1	2	2	3	1	0	37	1	0	1	1	0.002484	0.002531	0	0	0.003154	0.00672	0.005627	0.006767	0.002266	0	0.003154	0.0919	0.002374	0	0.002957	0.00235	Bacteria	Chloroflexi	Anaerolineae	SBR1031	A4b
OTU001254	0	1	0	0	1	8	4	14	7	4	4	1	2	0	5	0	0.002531	0	0	0.003154	0.026878	0.011253	0.031578	0.015863	0.00964	0.003154	0.009935	0.002374	0.004481	0	0.011751	Bacteria	Chlamydiae	Chlamydiae	Chlamydiales	cvE6
OTU001290	0	0	2	1	0	0	0	0	1	0	3	1	39	2	2	0	0	0.005604	0.002567	0	0	0	0	0.002266	0	0	0.007451	0.002374	0.087387	0.005914	0.0047	Bacteria	Proteobacteria	Alphaproteobacteria	Rickettsiales	Midichloriaceae	Candidatus_Jidaibacter
OTU001344	2	2	0	1	1	2	11	12	6	7	1	2	2	2	0	0.004969	0.005062	0	0.002567	0.003154	0.00672	0.030947	0.027067	0.013597	0.01687	0.003154	0.002484	0.004748	0.004481	0.005914	0	Bacteria	Proteobacteria	Gammaproteobacteria	Betaproteobacteriales	Burkholderiaceae	Massilia
OTU001532	0	1	0	0	0	2	1	5	0	3	10	10	4	5	10	0	0.002531	0	0	0	0.00672	0.002813	0.011278	0	0.00723	0	0.024838	0.023742	0.008963	0.014785	0.023502	Bacteria	Patescibacteria	Parcubacteria	Candidatus_Adlerbacteria
OTU001548	1	2	2	9	9	0	0	2	0	1	7	3	6	7	2	0.002484	0.005062	0.005604	0.023104	0.028383	0	0	0.004511	0	0.00241	0.028383	0.017387	0.007123	0.013444	0.020698	0.0047	Bacteria	Chloroflexi	Ktedonobacteria	Ktedonobacterales	Ktedonobacteraceae
OTU001567	2	2	2	0	0	0	2	10	10	6	4	2	7	4	0	0.004969	0.005062	0.005604	0	0	0	0.005627	0.022556	0.022662	0.01446	0	0.009935	0.004748	0.015685	0.011828	0	Bacteria	Chlamydiae	Chlamydiae	Chlamydiales	cvE6
OTU001587	7	1	0	2	5	6	6	3	6	1	4	5	1	2	2	0.017391	0.002531	0	0.005134	0.015768	0.020159	0.01688	0.006767	0.013597	0.00241	0.015768	0.009935	0.011871	0.002241	0.005914	0.0047	Bacteria	Firmicutes	Bacilli	Bacillales	Alicyclobacillaceae	Alicyclobacillus
OTU001624	5	7	6	4	4	0	0	0	2	3	3	8	2	5	2	0.012422	0.017716	0.016811	0.010269	0.012615	0	0	0	0.004532	0.00723	0.012615	0.007451	0.018994	0.004481	0.014785	0.0047	Bacteria	Chloroflexi	Ktedonobacteria	B12-WMSP1
OTU001627	0	0	0	1	0	11	6	11	14	8	0	0	0	0	0	0	0	0	0.002567	0	0.036957	0.01688	0.024812	0.031727	0.01928	0	0	0	0	0	0	Bacteria	Chloroflexi	Chloroflexia	Thermomicrobiales	Thermomicrobiaceae	Nitrolancea
OTU001637	5	2	5	7	8	4	9	5	3	1	0	0	2	0	0	0.012422	0.005062	0.01401	0.01797	0.025229	0.013439	0.02532	0.011278	0.006799	0.00241	0.025229	0	0	0.004481	0	0	Bacteria	Proteobacteria	Deltaproteobacteria	RCP2-54
OTU000251	1	3	2	2	0	1	7	3	5	1	4	6	7	5	3	0.002484	0.007593	0.005604	0.005134	0	0.00336	0.019693	0.006767	0.011331	0.00241	0	0.009935	0.014245	0.015685	0.014785	0.007051	Bacteria	Acidobacteria	Subgroup_6
OTU000501	5	4	3	1	0	6	3	3	3	5	6	7	3	0	1	0.012422	0.010124	0.008406	0.002567	0	0.020159	0.00844	0.006767	0.006799	0.01205	0	0.014903	0.01662	0.006722	0	0.00235	Bacteria	Proteobacteria	Gammaproteobacteria	Steroidobacterales	Steroidobacteraceae	Steroidobacter
OTU001133	1	7	8	6	1	5	2	1	3	2	1	2	4	1	6	0.002484	0.017716	0.022415	0.015403	0.003154	0.016799	0.005627	0.002256	0.006799	0.00482	0.003154	0.002484	0.004748	0.008963	0.002957	0.014101	Bacteria	Acidobacteria	Acidobacteriia	Acidobacteriales
OTU001199	1	1	0	9	1	0	0	0	1	0	5	6	9	10	7	0.002484	0.002531	0	0.023104	0.003154	0	0	0	0.002266	0	0.003154	0.012419	0.014245	0.020166	0.029569	0.016452	Bacteria	Dependentiae	Babeliae	Babeliales
OTU001212	1	0	0	0	1	5	4	5	12	2	6	5	5	2	2	0.002484	0	0	0	0.003154	0.016799	0.011253	0.011278	0.027194	0.00482	0.003154	0.014903	0.011871	0.011203	0.005914	0.0047	Bacteria	Proteobacteria	Deltaproteobacteria	Oligoflexales	0319-6G20
OTU001519	7	4	6	3	3	1	1	0	0	0	3	2	13	3	4	0.017391	0.010124	0.016811	0.007701	0.009461	0.00336	0.002813	0	0	0	0.009461	0.007451	0.004748	0.029129	0.008871	0.009401	Bacteria	Firmicutes	Bacilli	Bacillales
OTU001536	0	0	1	0	0	7	6	13	7	1	3	2	4	3	3	0	0	0.002802	0	0	0.023518	0.01688	0.029323	0.015863	0.00241	0	0.007451	0.004748	0.008963	0.008871	0.007051	Bacteria	Gemmatimonadetes	Gemmatimonadetes	Gemmatimonadales	Gemmatimonadaceae
OTU001545	0	0	0	1	0	5	5	14	11	12	1	0	0	0	1	0	0	0	0.002567	0	0.016799	0.014067	0.031578	0.024928	0.02892	0	0.002484	0	0	0	0.00235	Bacteria	Proteobacteria	Gammaproteobacteria	Aeromonadales	Aeromonadaceae	Aeromonas
OTU001561	3	1	4	4	4	1	1	0	1	3	3	8	7	4	6	0.007453	0.002531	0.011208	0.010269	0.012615	0.00336	0.002813	0	0.002266	0.00723	0.012615	0.007451	0.018994	0.015685	0.011828	0.014101	Bacteria	Bacteroidetes	Bacteroidia	Chitinophagales	Chitinophagaceae	Flavisolibacter
OTU001564	0	1	0	1	0	2	13	10	7	9	2	1	2	1	1	0	0.002531	0	0.002567	0	0.00672	0.036573	0.022556	0.015863	0.02169	0	0.004968	0.002374	0.004481	0.002957	0.00235	Bacteria	Proteobacteria	Deltaproteobacteria	Myxococcales
OTU001611	1	0	0	4	0	1	2	7	3	11	4	7	2	3	5	0.002484	0	0	0.010269	0	0.00336	0.005627	0.015789	0.006799	0.02651	0	0.009935	0.01662	0.004481	0.008871	0.011751	Bacteria	Chloroflexi	Ktedonobacteria	Ktedonobacterales	JG30-KF-AS9
OTU001617	3	5	3	0	7	0	1	0	1	0	6	9	9	2	4	0.007453	0.012654	0.008406	0	0.022076	0	0.002813	0	0.002266	0	0.022076	0.014903	0.021368	0.020166	0.005914	0.009401	Bacteria	Patescibacteria	Parcubacteria	Candidatus_Adlerbacteria
OTU001625	9	13	6	14	2	0	0	0	1	0	1	0	2	1	1	0.02236	0.032901	0.016811	0.03594	0.006307	0	0	0	0.002266	0	0.006307	0.002484	0	0.004481	0.002957	0.00235	Bacteria	Chloroflexi	Ktedonobacteria	Ktedonobacterales	Ktedonobacteraceae	1921-02-01
OTU001642	9	19	5	11	6	0	0	0	0	0	0	0	0	0	0	0.02236	0.048087	0.01401	0.028238	0.018922	0	0	0	0	0	0.018922	0	0	0	0	0	Bacteria
OTU001661	13	4	20	8	5	0	0	0	0	0	0	0	0	0	0	0.032298	0.010124	0.056038	0.020537	0.015768	0	0	0	0	0	0.015768	0	0	0	0	0	Bacteria	Patescibacteria	Parcubacteria	Candidatus_Kaiserbacteria
OTU001662	15	14	3	6	5	0	0	0	0	1	1	0	1	4	0	0.037267	0.035432	0.008406	0.015403	0.015768	0	0	0	0	0.00241	0.015768	0.002484	0	0.002241	0.011828	0	Bacteria
OTU000531	2	1	2	3	2	5	1	6	12	4	6	5	0	0	0	0.004969	0.002531	0.005604	0.007701	0.006307	0.016799	0.002813	0.013534	0.027194	0.00964	0.006307	0.014903	0.011871	0	0	0	Bacteria	Proteobacteria	Deltaproteobacteria	Myxococcales	Sandaracinaceae
OTU000849	0	0	0	2	0	5	13	9	10	5	1	1	0	3	0	0	0	0	0.005134	0	0.016799	0.036573	0.0203	0.022662	0.01205	0	0.002484	0.002374	0	0.008871	0	Bacteria	Patescibacteria	Parcubacteria	Candidatus_Kaiserbacteria
OTU000906	0	0	0	0	0	11	7	9	8	8	1	2	2	0	1	0	0	0	0	0	0.036957	0.019693	0.0203	0.018129	0.01928	0	0.002484	0.004748	0.004481	0	0.00235	Bacteria	Proteobacteria	Deltaproteobacteria	Myxococcales	BIrii41
OTU001143	0	0	2	0	0	4	4	11	15	8	0	3	0	1	1	0	0	0.005604	0	0	0.013439	0.011253	0.024812	0.033993	0.01928	0	0	0.007123	0	0.002957	0.00235	Bacteria	Proteobacteria	Gammaproteobacteria	Betaproteobacteriales	Burkholderiaceae
OTU001370	2	2	4	2	1	5	4	2	3	3	2	1	3	1	14	0.004969	0.005062	0.011208	0.005134	0.003154	0.016799	0.011253	0.004511	0.006799	0.00723	0.003154	0.004968	0.002374	0.006722	0.002957	0.032903	Bacteria	Proteobacteria	Alphaproteobacteria	Azospirillales	Inquilinaceae	Inquilinus
OTU001569	12	6	10	8	11	0	2	0	0	0	0	0	0	0	0	0.029814	0.015185	0.028019	0.020537	0.03469	0	0.005627	0	0	0	0.03469	0	0	0	0	0	Bacteria
OTU001620	0	0	0	0	0	1	7	14	14	11	0	2	0	0	0	0	0	0	0	0	0.00336	0.019693	0.031578	0.031727	0.02651	0	0	0.004748	0	0	0	Bacteria	Planctomycetes	vadinHA49
OTU001628	0	1	0	2	1	1	4	5	7	3	4	6	10	1	4	0	0.002531	0	0.005134	0.003154	0.00336	0.011253	0.011278	0.015863	0.00723	0.003154	0.009935	0.014245	0.022407	0.002957	0.009401	Bacteria	Patescibacteria	Parcubacteria	Candidatus_Adlerbacteria
OTU001638	0	0	1	0	0	5	6	12	6	6	3	3	3	1	3	0	0	0.002802	0	0	0.016799	0.01688	0.027067	0.013597	0.01446	0	0.007451	0.007123	0.006722	0.002957	0.007051	Bacteria	Elusimicrobia	Elusimicrobia	Lineage_IV
OTU001644	7	16	7	11	4	1	0	1	0	0	0	0	0	1	1	0.017391	0.040494	0.019613	0.028238	0.012615	0.00336	0	0.002256	0	0	0.012615	0	0	0	0.002957	0.00235	Bacteria	Planctomycetes	Phycisphaerae	Tepidisphaerales	WD2101_soil_group
OTU001660	6	6	6	5	5	0	7	3	3	1	2	0	3	2	0	0.014907	0.015185	0.016811	0.012836	0.015768	0	0.019693	0.006767	0.006799	0.00241	0.015768	0.004968	0	0.006722	0.005914	0	Bacteria	Bacteroidetes	Ignavibacteria	OPB56
OTU000442	0	0	3	0	0	4	5	9	7	8	2	5	1	4	0	0	0	0.008406	0	0	0.013439	0.014067	0.0203	0.015863	0.01928	0	0.004968	0.011871	0.002241	0.011828	0	Bacteria	Patescibacteria	Parcubacteria	Candidatus_Kaiserbacteria
OTU000465	1	0	1	1	0	1	5	12	12	6	3	5	0	1	0	0.002484	0	0.002802	0.002567	0	0.00336	0.014067	0.027067	0.027194	0.01446	0	0.007451	0.011871	0	0.002957	0	Bacteria	Patescibacteria	Parcubacteria	Candidatus_Kaiserbacteria
OTU000542	0	2	5	1	6	0	2	11	4	10	0	5	1	0	1	0	0.005062	0.01401	0.002567	0.018922	0	0.005627	0.024812	0.009065	0.0241	0.018922	0	0.011871	0.002241	0	0.00235	Bacteria	Patescibacteria	Microgenomatia	Candidatus_Pacebacteria
OTU000632	2	2	1	2	2	5	4	5	9	6	2	5	0	0	3	0.004969	0.005062	0.002802	0.005134	0.006307	0.016799	0.011253	0.011278	0.020396	0.01446	0.006307	0.004968	0.011871	0	0	0.007051	Bacteria	Proteobacteria	Gammaproteobacteria	Betaproteobacteriales	Burkholderiaceae	Hydrogenophaga
OTU000656	1	0	1	0	2	4	2	7	12	13	2	0	0	1	3	0.002484	0	0.002802	0	0.006307	0.013439	0.005627	0.015789	0.027194	0.03133	0.006307	0.004968	0	0	0.002957	0.007051	Bacteria	Planctomycetes	Planctomycetacia	Pirellulales	Pirellulaceae
OTU000694	0	0	1	1	0	6	7	5	15	9	0	4	0	0	0	0	0	0.002802	0.002567	0	0.020159	0.019693	0.011278	0.033993	0.02169	0	0	0.009497	0	0	0	Bacteria	Hydrogenedentes	Hydrogenedentia	Hydrogenedentiales	Hydrogenedensaceae
OTU001042	0	0	0	1	0	7	2	14	13	7	1	1	0	2	0	0	0	0	0.002567	0	0.023518	0.005627	0.031578	0.02946	0.01687	0	0.002484	0.002374	0	0.005914	0	Bacteria	Verrucomicrobia	Verrucomicrobiae	Verrucomicrobiales	Verrucomicrobiaceae	Roseimicrobium	bacterium_RS30A
OTU001076	0	1	0	0	1	1	14	8	6	10	2	0	5	0	0	0	0.002531	0	0	0.003154	0.00336	0.039387	0.018045	0.013597	0.0241	0.003154	0.004968	0	0.011203	0	0	Bacteria	Bacteroidetes	Bacteroidia	Flavobacteriales	Flavobacteriaceae	Flavobacterium
OTU001510	3	5	1	1	1	6	10	0	7	9	1	2	1	0	1	0.007453	0.012654	0.002802	0.002567	0.003154	0.020159	0.028133	0	0.015863	0.02169	0.003154	0.002484	0.004748	0.002241	0	0.00235	Bacteria	Actinobacteria	Actinobacteria	Catenulisporales	Catenulisporaceae	Catenulispora
OTU001591	2	6	4	4	2	3	3	0	3	4	3	4	6	1	3	0.004969	0.015185	0.011208	0.010269	0.006307	0.010079	0.00844	0	0.006799	0.00964	0.006307	0.007451	0.009497	0.013444	0.002957	0.007051	Bacteria	Chloroflexi	Ktedonobacteria	Ktedonobacterales	JG30-KF-AS9
OTU001605	7	6	8	4	2	0	0	0	3	4	2	3	4	1	4	0.017391	0.015185	0.022415	0.010269	0.006307	0	0	0	0.006799	0.00964	0.006307	0.004968	0.007123	0.008963	0.002957	0.009401	Bacteria	Chlamydiae	Chlamydiae	Chlamydiales	cvE6
OTU001632	3	4	5	3	6	0	0	1	1	2	4	3	8	4	4	0.007453	0.010124	0.01401	0.007701	0.018922	0	0	0.002256	0.002266	0.00482	0.018922	0.009935	0.007123	0.017926	0.011828	0.009401	Bacteria	Patescibacteria	Saccharimonadia	Saccharimonadales
OTU001650	2	4	1	6	1	0	0	0	0	0	9	9	2	9	5	0.004969	0.010124	0.002802	0.015403	0.003154	0	0	0	0	0	0.003154	0.022354	0.021368	0.004481	0.026612	0.011751	Bacteria	Patescibacteria	Parcubacteria	Candidatus_Kaiserbacteria
OTU001665	9	15	6	8	2	1	0	0	0	0	2	0	0	2	3	0.02236	0.037963	0.016811	0.020537	0.006307	0.00336	0	0	0	0	0.006307	0.004968	0	0	0.005914	0.007051	Bacteria	Proteobacteria	Gammaproteobacteria	Diplorickettsiales	Diplorickettsiaceae	Aquicella
OTU000440	0	0	0	0	0	8	6	5	6	2	8	4	4	2	2	0	0	0	0	0	0.026878	0.01688	0.011278	0.013597	0.00482	0	0.01987	0.009497	0.008963	0.005914	0.0047	Bacteria	Proteobacteria	Gammaproteobacteria	Betaproteobacteriales	TRA3-20
OTU000543	1	0	0	0	0	5	4	5	14	7	3	2	5	0	1	0.002484	0	0	0	0	0.016799	0.011253	0.011278	0.031727	0.01687	0	0.007451	0.004748	0.011203	0	0.00235	Bacteria	Proteobacteria	Gammaproteobacteria	211ds20
OTU000757	0	0	0	0	1	5	4	13	12	11	0	0	0	1	0	0	0	0	0	0.003154	0.016799	0.011253	0.029323	0.027194	0.02651	0.003154	0	0	0	0.002957	0	Bacteria	Verrucomicrobia	Verrucomicrobiae	Verrucomicrobiales	Verrucomicrobiaceae
OTU000894	0	3	0	2	1	9	3	14	5	6	2	2	0	0	0	0	0.007593	0	0.005134	0.003154	0.030238	0.00844	0.031578	0.011331	0.01446	0.003154	0.004968	0.004748	0	0	0	Bacteria	Proteobacteria	Alphaproteobacteria	Rhizobiales	Rhizobiaceae	Ochrobactrum
OTU001111	0	0	0	0	0	2	4	11	15	6	2	7	0	0	0	0	0	0	0	0	0.00672	0.011253	0.024812	0.033993	0.01446	0	0.004968	0.01662	0	0	0	Bacteria	Proteobacteria	Alphaproteobacteria	Sphingomonadales	Sphingomonadaceae
OTU001613	3	6	3	1	3	8	3	7	3	2	3	1	0	3	1	0.007453	0.015185	0.008406	0.002567	0.009461	0.026878	0.00844	0.015789	0.006799	0.00482	0.009461	0.007451	0.002374	0	0.008871	0.00235	Bacteria	Patescibacteria
OTU001623	0	0	0	0	0	4	11	3	1	0	7	5	7	3	6	0	0	0	0	0	0.013439	0.030947	0.006767	0.002266	0	0	0.017387	0.011871	0.015685	0.008871	0.014101	Bacteria	Chloroflexi	Ktedonobacteria	Ktedonobacterales	JG30-KF-AS9
OTU001639	0	0	2	0	0	0	0	0	0	0	9	16	4	4	12	0	0	0.005604	0	0	0	0	0	0	0	0	0.022354	0.037988	0.008963	0.011828	0.028203	Bacteria	Patescibacteria	Parcubacteria	Candidatus_Kaiserbacteria
OTU001679	0	0	0	0	1	9	6	8	7	7	1	1	4	1	2	0	0	0	0	0.003154	0.030238	0.01688	0.018045	0.015863	0.01687	0.003154	0.002484	0.002374	0.008963	0.002957	0.0047	Bacteria	Patescibacteria	Saccharimonadia	Saccharimonadales
OTU001731	9	9	4	7	8	0	0	0	6	1	1	0	0	0	2	0.02236	0.022778	0.011208	0.01797	0.025229	0	0	0	0.013597	0.00241	0.025229	0.002484	0	0	0	0.0047	Bacteria	Chloroflexi	Ktedonobacteria	Ktedonobacterales	Ktedonobacteraceae	FCPS473
OTU000478	0	0	0	2	1	3	4	4	12	4	5	4	2	4	1	0	0	0	0.005134	0.003154	0.010079	0.011253	0.009022	0.027194	0.00964	0.003154	0.012419	0.009497	0.004481	0.011828	0.00235	Bacteria	Bacteroidetes	Bacteroidia	Sphingobacteriales	envOPS_17
OTU000769	0	1	0	1	1	1	6	10	10	4	7	3	0	2	0	0	0.002531	0	0.002567	0.003154	0.00336	0.01688	0.022556	0.022662	0.00964	0.003154	0.017387	0.007123	0	0.005914	0	Bacteria	Proteobacteria	Gammaproteobacteria	Oceanospirillales	Pseudohongiellaceae	BIyi10
OTU001158	1	0	1	1	1	3	1	6	3	4	23	2	0	0	0	0.002484	0	0.002802	0.002567	0.003154	0.010079	0.002813	0.013534	0.006799	0.00964	0.003154	0.057127	0.004748	0	0	0	Bacteria	Proteobacteria	Alphaproteobacteria	Caulobacterales	Caulobacteraceae	Asticcacaulis
OTU001228	0	0	0	1	0	4	8	12	5	12	1	2	1	0	0	0	0	0	0.002567	0	0.013439	0.022507	0.027067	0.011331	0.02892	0	0.002484	0.004748	0.002241	0	0	Bacteria	Proteobacteria	Alphaproteobacteria
OTU001255	0	0	0	1	0	5	7	10	12	4	0	5	1	1	0	0	0	0	0.002567	0	0.016799	0.019693	0.022556	0.027194	0.00964	0	0	0.011871	0.002241	0.002957	0	Bacteria	Proteobacteria	Gammaproteobacteria	Diplorickettsiales	Diplorickettsiaceae	Aquicella
OTU001555	0	0	0	0	0	5	2	6	5	4	9	3	8	2	2	0	0	0	0	0	0.016799	0.005627	0.013534	0.011331	0.00964	0	0.022354	0.007123	0.017926	0.005914	0.0047	Bacteria	Dependentiae	Babeliae	Babeliales	Vermiphilaceae
OTU001558	3	3	1	4	4	3	1	1	0	0	4	5	10	3	4	0.007453	0.007593	0.002802	0.010269	0.012615	0.010079	0.002813	0.002256	0	0	0.012615	0.009935	0.011871	0.022407	0.008871	0.009401	Bacteria	Patescibacteria	Saccharimonadia	Saccharimonadales
OTU001680	7	8	2	3	7	5	4	2	1	1	1	0	0	1	4	0.017391	0.020247	0.005604	0.007701	0.022076	0.016799	0.011253	0.004511	0.002266	0.00241	0.022076	0.002484	0	0	0.002957	0.009401	Bacteria	Chloroflexi	Ktedonobacteria	Ktedonobacterales	Ktedonobacteraceae
OTU001709	9	13	13	5	3	0	0	0	0	0	0	2	0	1	0	0.02236	0.032901	0.036425	0.012836	0.009461	0	0	0	0	0	0.009461	0	0.004748	0	0.002957	0	Bacteria	Patescibacteria	Parcubacteria
OTU001733	13	4	3	7	6	0	0	0	0	0	4	0	7	0	2	0.032298	0.010124	0.008406	0.01797	0.018922	0	0	0	0	0	0.018922	0.009935	0	0.015685	0	0.0047	Archaea	Euryarchaeota	Thermoplasmata
OTU001738	12	2	7	14	9	0	0	0	0	0	1	1	0	0	0	0.029814	0.005062	0.019613	0.03594	0.028383	0	0	0	0	0	0.028383	0.002484	0.002374	0	0	0	Bacteria	Proteobacteria	Alphaproteobacteria	Micropepsales	Micropepsaceae
OTU000300	4	3	0	1	0	1	6	6	2	0	8	14	0	0	0	0.009938	0.007593	0	0.002567	0	0.00336	0.01688	0.013534	0.004532	0	0	0.01987	0.033239	0	0	0	Bacteria	Patescibacteria	WS6_Dojkabacteria
OTU000645	2	1	1	2	0	0	1	11	11	10	1	1	2	0	2	0.004969	0.002531	0.002802	0.005134	0	0	0.002813	0.024812	0.024928	0.0241	0	0.002484	0.002374	0.004481	0	0.0047	Bacteria	Verrucomicrobia	Verrucomicrobiae	Chthoniobacterales	Chthoniobacteraceae	Chthoniobacter
OTU000715	3	1	1	5	0	0	2	11	3	9	3	3	0	4	0	0.007453	0.002531	0.002802	0.012836	0	0	0.005627	0.024812	0.006799	0.02169	0	0.007451	0.007123	0	0.011828	0	Bacteria	Dependentiae	Babeliae	Babeliales	UBA12411
OTU000803	4	4	1	3	0	1	0	1	2	3	4	6	4	8	4	0.009938	0.010124	0.002802	0.007701	0	0.00336	0	0.002256	0.004532	0.00723	0	0.009935	0.014245	0.008963	0.023655	0.009401	Bacteria	Bacteroidetes	Bacteroidia	Chitinophagales	Chitinophagaceae
OTU000944	1	0	0	3	0	1	0	0	1	3	3	8	8	14	3	0.002484	0	0	0.007701	0	0.00336	0	0	0.002266	0.00723	0	0.007451	0.018994	0.017926	0.041397	0.007051	Bacteria	Firmicutes	Bacilli	Bacillales	Sporolactobacillaceae
OTU001278	3	1	5	8	1	0	0	1	0	4	7	2	4	4	5	0.007453	0.002531	0.01401	0.020537	0.003154	0	0	0.002256	0	0.00964	0.003154	0.017387	0.004748	0.008963	0.011828	0.011751	Bacteria	Planctomycetes	Planctomycetacia	Gemmatales	Gemmataceae	Gemmata
OTU001584	0	0	0	0	0	4	2	6	4	11	2	4	7	1	4	0	0	0	0	0	0.013439	0.005627	0.013534	0.009065	0.02651	0	0.004968	0.009497	0.015685	0.002957	0.009401	Bacteria	Planctomycetes	Planctomycetacia	Isosphaerales	Isosphaeraceae
OTU001694	0	5	4	1	3	5	3	6	5	5	1	2	0	2	3	0	0.012654	0.011208	0.002567	0.009461	0.016799	0.00844	0.013534	0.011331	0.01205	0.009461	0.002484	0.004748	0	0.005914	0.007051	Bacteria	Verrucomicrobia	Verrucomicrobiae	Chthoniobacterales	Terrimicrobiaceae	FukuN18_freshwater_group
OTU001723	11	6	10	3	1	0	1	1	5	0	1	3	1	1	1	0.027329	0.015185	0.028019	0.007701	0.003154	0	0.002813	0.002256	0.011331	0	0.003154	0.002484	0.007123	0.002241	0.002957	0.00235	Bacteria	Patescibacteria	Parcubacteria	Candidatus_Adlerbacteria
OTU001737	4	9	3	5	5	1	1	1	0	2	0	0	5	6	3	0.009938	0.022778	0.008406	0.012836	0.015768	0.00336	0.002813	0.002256	0	0.00482	0.015768	0	0	0.011203	0.017742	0.007051	Bacteria	Patescibacteria	Parcubacteria
OTU000375	0	3	5	1	1	8	12	4	5	1	1	3	0	0	0	0	0.007593	0.01401	0.002567	0.003154	0.026878	0.03376	0.009022	0.011331	0.00241	0.003154	0.002484	0.007123	0	0	0	Bacteria	Chloroflexi	Anaerolineae	SBR1031	A4b
OTU000631	3	0	0	0	0	1	0	4	3	3	5	6	4	15	0	0.007453	0	0	0	0	0.00336	0	0.009022	0.006799	0.00723	0	0.012419	0.014245	0.008963	0.044354	0	Bacteria	Planctomycetes	Phycisphaerae	Phycisphaerales	Phycisphaeraceae	SM1A02
OTU000665	1	0	1	2	0	4	6	13	5	6	4	1	0	0	1	0.002484	0	0.002802	0.005134	0	0.013439	0.01688	0.029323	0.011331	0.01446	0	0.009935	0.002374	0	0	0.00235	Bacteria	Proteobacteria	Alphaproteobacteria	Caulobacterales	Hyphomonadaceae	SWB02
OTU001337	0	0	0	0	0	1	3	4	6	0	8	10	5	2	5	0	0	0	0	0	0.00336	0.00844	0.009022	0.013597	0	0	0.01987	0.023742	0.011203	0.005914	0.011751	Bacteria	Proteobacteria	Gammaproteobacteria	Betaproteobacteriales
OTU001503	2	0	0	3	0	0	0	0	0	1	5	12	11	4	6	0.004969	0	0	0.007701	0	0	0	0	0	0.00241	0	0.012419	0.028491	0.024648	0.011828	0.014101	Bacteria	Patescibacteria	Parcubacteria
OTU001575	3	2	5	10	0	0	0	0	1	0	0	4	6	6	7	0.007453	0.005062	0.01401	0.025671	0	0	0	0	0.002266	0	0	0	0.009497	0.013444	0.017742	0.016452	Bacteria	Proteobacteria	Deltaproteobacteria	Myxococcales	Polyangiaceae	Pajaroellobacter
OTU001604	13	2	2	17	5	0	0	0	0	0	0	2	1	0	2	0.032298	0.005062	0.005604	0.043641	0.015768	0	0	0	0	0	0.015768	0	0.004748	0.002241	0	0.0047	Bacteria	Patescibacteria	Parcubacteria
OTU001682	2	3	2	0	2	6	3	7	2	4	0	8	2	2	1	0.004969	0.007593	0.005604	0	0.006307	0.020159	0.00844	0.015789	0.004532	0.00964	0.006307	0	0.018994	0.004481	0.005914	0.00235	Bacteria
OTU001683	3	4	1	3	0	1	3	14	6	8	0	0	0	0	1	0.007453	0.010124	0.002802	0.007701	0	0.00336	0.00844	0.031578	0.013597	0.01928	0	0	0	0	0	0.00235	Bacteria	Chloroflexi	Ktedonobacteria	Ktedonobacterales	JG30-KF-AS9
OTU001685	10	5	4	13	9	0	2	0	1	0	0	0	0	0	0	0.024845	0.012654	0.011208	0.033373	0.028383	0	0.005627	0	0.002266	0	0.028383	0	0	0	0	0	Bacteria	Patescibacteria	Saccharimonadia	Saccharimonadales
OTU001688	1	1	0	1	0	2	5	7	3	6	3	8	1	2	4	0.002484	0.002531	0	0.002567	0	0.00672	0.014067	0.015789	0.006799	0.01446	0	0.007451	0.018994	0.002241	0.005914	0.009401	Bacteria	Bacteroidetes	Ignavibacteria	OPB56
OTU001690	3	1	3	0	0	2	11	4	7	7	0	0	0	2	4	0.007453	0.002531	0.008406	0	0	0.00672	0.030947	0.009022	0.015863	0.01687	0	0	0	0	0.005914	0.009401	Bacteria	Planctomycetes	Phycisphaerae	Tepidisphaerales	WD2101_soil_group
OTU001692	4	4	1	2	0	4	7	5	8	3	0	2	3	0	1	0.009938	0.010124	0.002802	0.005134	0	0.013439	0.019693	0.011278	0.018129	0.00723	0	0	0.004748	0.006722	0	0.00235	Bacteria	Proteobacteria	Alphaproteobacteria	Elsterales
OTU001695	8	3	5	1	4	2	2	2	3	3	4	0	5	0	2	0.019876	0.007593	0.01401	0.002567	0.012615	0.00672	0.005627	0.004511	0.006799	0.00723	0.012615	0.009935	0	0.011203	0	0.0047	Bacteria	Armatimonadetes	Fimbriimonadia	Fimbriimonadales	Fimbriimonadaceae
OTU001707	17	7	10	3	3	2	0	0	0	2	0	0	0	0	0	0.042236	0.017716	0.028019	0.007701	0.009461	0.00672	0	0	0	0.00482	0.009461	0	0	0	0	0	Bacteria	Bacteroidetes	Bacteroidia	Chitinophagales	Chitinophagaceae	Flavisolibacter
OTU001749	14	5	13	7	5	0	0	0	0	0	0	0	0	0	0	0.034783	0.012654	0.036425	0.01797	0.015768	0	0	0	0	0	0.015768	0	0	0	0	0	Bacteria	Patescibacteria	Parcubacteria	Candidatus_Yanofskybacteria
OTU000535	2	2	1	0	0	9	7	2	9	3	5	1	1	1	0	0.004969	0.005062	0.002802	0	0	0.030238	0.019693	0.004511	0.020396	0.00723	0	0.012419	0.002374	0.002241	0.002957	0	Bacteria	Proteobacteria	Gammaproteobacteria	Steroidobacterales	Steroidobacteraceae	Steroidobacter
OTU001462	0	0	0	0	0	2	5	5	6	24	0	0	0	1	0	0	0	0	0	0	0.00672	0.014067	0.011278	0.013597	0.05784	0	0	0	0	0.002957	0	Bacteria	Proteobacteria	Alphaproteobacteria	Azospirillales	Azospirillaceae	Azospirillum
OTU001476	0	1	0	0	0	1	2	8	7	3	2	6	3	8	2	0	0.002531	0	0	0	0.00336	0.005627	0.018045	0.015863	0.00723	0	0.004968	0.014245	0.006722	0.023655	0.0047	Bacteria	Proteobacteria	Alphaproteobacteria	Rhizobiales	Beijerinckiaceae	Microvirga
OTU001643	4	9	6	9	5	2	0	1	1	0	2	2	0	0	2	0.009938	0.022778	0.016811	0.023104	0.015768	0.00672	0	0.002256	0.002266	0	0.015768	0.004968	0.004748	0	0	0.0047	Bacteria	Actinobacteria	Actinobacteria	Frankiales	Acidothermaceae	Acidothermus
OTU001671	1	2	0	1	1	1	4	3	2	2	7	7	7	3	2	0.002484	0.005062	0	0.002567	0.003154	0.00336	0.011253	0.006767	0.004532	0.00482	0.003154	0.017387	0.01662	0.015685	0.008871	0.0047	Bacteria	Actinobacteria	Acidimicrobiia
OTU001684	3	1	0	1	0	2	8	4	8	10	0	3	1	0	2	0.007453	0.002531	0	0.002567	0	0.00672	0.022507	0.009022	0.018129	0.0241	0	0	0.007123	0.002241	0	0.0047	Bacteria	Verrucomicrobia	Verrucomicrobiae	Pedosphaerales	Pedosphaeraceae
OTU001706	7	6	3	3	2	2	2	0	3	2	1	5	2	3	2	0.017391	0.015185	0.008406	0.007701	0.006307	0.00672	0.005627	0	0.006799	0.00482	0.006307	0.002484	0.011871	0.004481	0.008871	0.0047	Bacteria	Chloroflexi	Ktedonobacteria	Ktedonobacterales	Ktedonobacteraceae	FCPS473
OTU001711	0	1	0	0	0	8	3	6	12	7	2	1	2	0	1	0	0.002531	0	0	0	0.026878	0.00844	0.013534	0.027194	0.01687	0	0.004968	0.002374	0.004481	0	0.00235	Bacteria	Planctomycetes	Planctomycetacia	Isosphaerales	Isosphaeraceae
OTU001714	5	9	4	7	4	0	0	0	0	0	4	2	1	1	6	0.012422	0.022778	0.011208	0.01797	0.012615	0	0	0	0	0	0.012615	0.009935	0.004748	0.002241	0.002957	0.014101	Bacteria
OTU001724	1	1	0	2	1	0	1	1	2	0	3	1	15	8	7	0.002484	0.002531	0	0.005134	0.003154	0	0.002813	0.002256	0.004532	0	0.003154	0.007451	0.002374	0.03361	0.023655	0.016452	Bacteria
OTU001751	5	5	0	2	4	4	4	7	5	3	1	0	2	0	1	0.012422	0.012654	0	0.005134	0.012615	0.013439	0.011253	0.015789	0.011331	0.00723	0.012615	0.002484	0	0.004481	0	0.00235	Bacteria	Planctomycetes	vadinHA49
OTU001774	2	2	0	1	2	4	0	7	9	11	0	2	2	0	1	0.004969	0.005062	0	0.002567	0.006307	0.013439	0	0.015789	0.020396	0.02651	0.006307	0	0.004748	0.004481	0	0.00235	Bacteria	Planctomycetes	Phycisphaerae	Tepidisphaerales	WD2101_soil_group
OTU001802	14	4	12	8	5	0	0	0	0	0	0	0	0	0	0	0.034783	0.010124	0.033623	0.020537	0.015768	0	0	0	0	0	0.015768	0	0	0	0	0	Bacteria	Patescibacteria	Parcubacteria	Candidatus_Adlerbacteria
OTU001807	5	9	1	8	4	1	1	9	0	1	0	0	1	1	2	0.012422	0.022778	0.002802	0.020537	0.012615	0.00336	0.002813	0.0203	0	0.00241	0.012615	0	0	0.002241	0.002957	0.0047	Bacteria	Chloroflexi	Ktedonobacteria	Ktedonobacterales	Ktedonobacteraceae
OTU000592	0	0	0	2	2	0	1	0	1	2	8	4	13	4	5	0	0	0	0.005134	0.006307	0	0.002813	0	0.002266	0.00482	0.006307	0.01987	0.009497	0.029129	0.011828	0.011751	Bacteria	Verrucomicrobia	Verrucomicrobiae	Chthoniobacterales	Chthoniobacteraceae	Chthoniobacter
OTU000820	2	0	0	0	0	7	6	4	2	18	0	1	1	0	1	0.004969	0	0	0	0	0.023518	0.01688	0.009022	0.004532	0.04338	0	0	0.002374	0.002241	0	0.00235	Bacteria	Armatimonadetes	Armatimonadia	Armatimonadales
OTU001024	0	1	0	0	2	8	1	6	10	7	1	2	1	1	2	0	0.002531	0	0	0.006307	0.026878	0.002813	0.013534	0.022662	0.01687	0.006307	0.002484	0.004748	0.002241	0.002957	0.0047	Bacteria	Proteobacteria	Alphaproteobacteria	Rhizobiales	Devosiaceae
OTU001160	0	1	0	0	0	2	4	5	5	4	1	1	5	8	6	0	0.002531	0	0	0	0.00672	0.011253	0.011278	0.011331	0.00964	0	0.002484	0.002374	0.011203	0.023655	0.014101	Bacteria	Bacteroidetes	Bacteroidia	Sphingobacteriales	Sphingobacteriaceae	Mucilaginibacter
OTU001426	4	2	2	0	0	8	1	4	1	3	5	2	2	2	6	0.009938	0.005062	0.005604	0	0	0.026878	0.002813	0.009022	0.002266	0.00723	0	0.012419	0.004748	0.004481	0.005914	0.014101	Bacteria	Proteobacteria	Alphaproteobacteria	Caulobacterales	Caulobacteraceae	Asticcacaulis
OTU001543	1	1	0	0	0	12	7	5	5	10	0	1	0	0	0	0.002484	0.002531	0	0	0	0.040317	0.019693	0.011278	0.011331	0.0241	0	0	0.002374	0	0	0	Bacteria	Proteobacteria	Deltaproteobacteria	Myxococcales	Sandaracinaceae
OTU001553	0	0	0	0	0	4	10	13	3	9	2	0	1	0	0	0	0	0	0	0	0.013439	0.028133	0.029323	0.006799	0.02169	0	0.004968	0	0.002241	0	0	Bacteria	Proteobacteria	Gammaproteobacteria	Xanthomonadales	Xanthomonadaceae	Luteimonas
OTU001610	0	0	0	0	2	0	0	1	1	0	8	10	9	6	5	0	0	0	0	0.006307	0	0	0.002256	0.002266	0	0.006307	0.01987	0.023742	0.020166	0.017742	0.011751	Bacteria	Patescibacteria	Saccharimonadia	Saccharimonadales
OTU001634	3	8	2	2	4	1	4	4	0	1	0	2	2	0	9	0.007453	0.020247	0.005604	0.005134	0.012615	0.00336	0.011253	0.009022	0	0.00241	0.012615	0	0.004748	0.004481	0	0.021152	Bacteria	Proteobacteria	Deltaproteobacteria	Myxococcales
OTU001664	3	8	4	5	9	0	0	0	0	0	2	5	2	4	0	0.007453	0.020247	0.011208	0.012836	0.028383	0	0	0	0	0	0.028383	0.004968	0.011871	0.004481	0.011828	0	Bacteria	Chloroflexi	AD3
OTU001716	1	2	0	5	6	0	1	1	3	4	4	4	3	3	5	0.002484	0.005062	0	0.012836	0.018922	0	0.002813	0.002256	0.006799	0.00964	0.018922	0.009935	0.009497	0.006722	0.008871	0.011751	Bacteria	Chloroflexi	Ktedonobacteria	Ktedonobacterales	Ktedonobacteraceae
OTU001729	5	3	2	2	2	2	1	1	1	5	3	4	8	2	1	0.012422	0.007593	0.005604	0.005134	0.006307	0.00672	0.002813	0.002256	0.002266	0.01205	0.006307	0.007451	0.009497	0.017926	0.005914	0.00235	Bacteria	Chloroflexi	Ktedonobacteria	Ktedonobacterales	JG30-KF-AS9
OTU001739	7	10	1	9	9	1	0	0	0	0	0	0	4	1	0	0.017391	0.025309	0.002802	0.023104	0.028383	0.00336	0	0	0	0	0.028383	0	0	0.008963	0.002957	0	Bacteria	Chloroflexi	Ktedonobacteria	Ktedonobacterales	Ktedonobacteraceae
OTU001770	0	0	1	0	1	4	2	2	1	3	6	6	5	5	6	0	0	0.002802	0	0.003154	0.013439	0.005627	0.004511	0.002266	0.00723	0.003154	0.014903	0.014245	0.011203	0.014785	0.014101	Bacteria	Planctomycetes	Planctomycetacia	Isosphaerales	Isosphaeraceae	Singulisphaera
OTU001777	2	3	1	0	3	0	0	0	0	2	2	4	15	2	8	0.004969	0.007593	0.002802	0	0.009461	0	0	0	0	0.00482	0.009461	0.004968	0.009497	0.03361	0.005914	0.018802	Bacteria	Planctomycetes	Planctomycetacia	Isosphaerales	Isosphaeraceae
OTU001789	5	2	7	9	6	0	0	2	0	0	0	4	4	1	2	0.012422	0.005062	0.019613	0.023104	0.018922	0	0	0.004511	0	0	0.018922	0	0.009497	0.008963	0.002957	0.0047	Bacteria	Patescibacteria	Parcubacteria	Candidatus_Jorgensenbacteria	Candidatus_Adlerbacteria_bacterium_GW2011_GWC1_50_9
OTU001790	0	0	0	0	0	3	4	7	8	9	4	4	2	1	0	0	0	0	0	0	0.010079	0.011253	0.015789	0.018129	0.02169	0	0.009935	0.009497	0.004481	0.002957	0	Bacteria	Chlamydiae	Chlamydiae	Chlamydiales	cvE6
OTU000718	1	1	1	0	0	1	2	2	3	7	16	5	1	0	1	0.002484	0.002531	0.002802	0	0	0.00336	0.005627	0.004511	0.006799	0.01687	0	0.039741	0.011871	0.002241	0	0.00235	Bacteria	Patescibacteria	Parcubacteria	Candidatus_Adlerbacteria
OTU001055	8	3	3	2	4	0	0	0	1	0	2	6	4	5	3	0.019876	0.007593	0.008406	0.005134	0.012615	0	0	0	0.002266	0	0.012615	0.004968	0.014245	0.008963	0.014785	0.007051	Bacteria	Proteobacteria	Alphaproteobacteria	Micropepsales	Micropepsaceae
OTU001177	0	0	3	0	0	1	3	5	11	2	2	13	0	1	0	0	0	0.008406	0	0	0.00336	0.00844	0.011278	0.024928	0.00482	0	0.004968	0.030865	0	0.002957	0	Bacteria	Proteobacteria	Gammaproteobacteria	Betaproteobacteriales	Burkholderiaceae	Achromobacter	Achromobacter_xylosoxidans_subsp_xylosoxidans
OTU001267	0	0	0	0	0	2	5	18	8	1	0	1	2	3	1	0	0	0	0	0	0.00672	0.014067	0.040601	0.018129	0.00241	0	0	0.002374	0.004481	0.008871	0.00235	Bacteria	Acidobacteria	Holophagae	Subgroup_7
OTU001655	5	3	3	4	1	1	0	1	4	0	5	2	2	5	5	0.012422	0.007593	0.008406	0.010269	0.003154	0.00336	0	0.002256	0.009065	0	0.003154	0.012419	0.004748	0.004481	0.014785	0.011751	Bacteria	Proteobacteria	Alphaproteobacteria	Rhizobiales	Beijerinckiaceae	Methylobacterium
OTU001658	1	1	5	4	4	0	0	0	0	0	4	7	1	9	5	0.002484	0.002531	0.01401	0.010269	0.012615	0	0	0	0	0	0.012615	0.009935	0.01662	0.002241	0.026612	0.011751	Bacteria	Planctomycetes	Planctomycetacia	Gemmatales	Gemmataceae
OTU001691	6	3	4	3	10	0	1	2	1	1	0	1	3	2	4	0.014907	0.007593	0.011208	0.007701	0.031537	0	0.002813	0.004511	0.002266	0.00241	0.031537	0	0.002374	0.006722	0.005914	0.009401	Bacteria	Proteobacteria	Alphaproteobacteria	Acetobacterales	Acetobacteraceae
OTU001696	3	7	8	3	1	5	5	0	3	4	0	0	0	0	2	0.007453	0.017716	0.022415	0.007701	0.003154	0.016799	0.014067	0	0.006799	0.00964	0.003154	0	0	0	0	0.0047	Bacteria	Planctomycetes	Planctomycetacia	Gemmatales	Gemmataceae
OTU001720	3	7	4	3	3	1	0	3	0	1	3	3	2	6	2	0.007453	0.017716	0.011208	0.007701	0.009461	0.00336	0	0.006767	0	0.00241	0.009461	0.007451	0.007123	0.004481	0.017742	0.0047	Bacteria
OTU001722	0	5	2	5	1	0	1	0	1	1	3	6	5	6	5	0	0.012654	0.005604	0.012836	0.003154	0	0.002813	0	0.002266	0.00241	0.003154	0.007451	0.014245	0.011203	0.017742	0.011751	Bacteria	Planctomycetes	Phycisphaerae	Tepidisphaerales	WD2101_soil_group
OTU001742	3	1	1	1	2	0	0	3	0	11	3	3	2	4	7	0.007453	0.002531	0.002802	0.002567	0.006307	0	0	0.006767	0	0.02651	0.006307	0.007451	0.007123	0.004481	0.011828	0.016452	Bacteria	Patescibacteria	Parcubacteria	Candidatus_Nomurabacteria
OTU001748	13	10	8	4	3	0	0	1	0	0	0	0	2	0	0	0.032298	0.025309	0.022415	0.010269	0.009461	0	0	0.002256	0	0	0.009461	0	0	0.004481	0	0	Bacteria	Chlamydiae	Chlamydiae	Chlamydiales	cvE6
OTU001761	8	7	4	7	5	0	1	2	0	2	1	0	1	0	3	0.019876	0.017716	0.011208	0.01797	0.015768	0	0.002813	0.004511	0	0.00482	0.015768	0.002484	0	0.002241	0	0.007051	Bacteria	Proteobacteria	Gammaproteobacteria
OTU001779	0	0	0	0	0	0	0	0	0	0	6	11	3	5	16	0	0	0	0	0	0	0	0	0	0	0	0.014903	0.026116	0.006722	0.014785	0.037604	Bacteria	Patescibacteria	Parcubacteria
OTU001796	1	9	1	2	0	0	0	3	1	0	13	2	2	6	1	0.002484	0.022778	0.002802	0.005134	0	0	0	0.006767	0.002266	0	0	0.032289	0.004748	0.004481	0.017742	0.00235	Bacteria	Proteobacteria	Gammaproteobacteria	Diplorickettsiales	Diplorickettsiaceae	Aquicella
OTU001819	11	6	10	4	6	0	0	0	0	0	1	0	1	1	1	0.027329	0.015185	0.028019	0.010269	0.018922	0	0	0	0	0	0.018922	0.002484	0	0.002241	0.002957	0.00235	Bacteria	Chloroflexi	Chloroflexia	Thermomicrobiales	JG30-KF-CM45
OTU001834	11	3	3	3	6	6	0	1	2	2	1	2	0	1	0	0.027329	0.007593	0.008406	0.007701	0.018922	0.020159	0	0.002256	0.004532	0.00482	0.018922	0.002484	0.004748	0	0.002957	0	Bacteria	Chloroflexi	Ktedonobacteria	Ktedonobacterales	Ktedonobacteraceae
OTU001843	3	3	5	1	3	1	3	4	0	2	2	9	1	0	4	0.007453	0.007593	0.01401	0.002567	0.009461	0.00336	0.00844	0.009022	0	0.00482	0.009461	0.004968	0.021368	0.002241	0	0.009401	Bacteria
OTU000602	6	1	1	0	0	4	6	2	3	8	5	4	0	0	0	0.014907	0.002531	0.002802	0	0	0.013439	0.01688	0.004511	0.006799	0.01928	0	0.012419	0.009497	0	0	0	Bacteria	Bacteroidetes	Bacteroidia	Cytophagales	Microscillaceae
OTU000925	0	0	0	0	1	2	6	5	5	13	5	3	0	0	0	0	0	0	0	0.003154	0.00672	0.01688	0.011278	0.011331	0.03133	0.003154	0.012419	0.007123	0	0	0	Bacteria	Verrucomicrobia	Verrucomicrobiae	Pedosphaerales	Pedosphaeraceae
OTU001070	1	1	0	0	0	4	1	1	7	9	1	4	6	3	2	0.002484	0.002531	0	0	0	0.013439	0.002813	0.002256	0.015863	0.02169	0	0.002484	0.009497	0.013444	0.008871	0.0047	Bacteria	Verrucomicrobia	Verrucomicrobiae	Verrucomicrobiales	Verrucomicrobiaceae	Prosthecobacter
OTU001246	1	0	0	1	1	0	2	0	3	5	5	1	2	11	8	0.002484	0	0	0.002567	0.003154	0	0.005627	0	0.006799	0.01205	0.003154	0.012419	0.002374	0.004481	0.032526	0.018802	Bacteria	Bacteroidetes	Bacteroidia	Chitinophagales	Chitinophagaceae
OTU001345	1	1	1	0	1	0	3	11	2	1	3	7	4	5	0	0.002484	0.002531	0.002802	0	0.003154	0	0.00844	0.024812	0.004532	0.00241	0.003154	0.007451	0.01662	0.008963	0.014785	0	Bacteria	Proteobacteria	Deltaproteobacteria	Myxococcales	Archangiaceae	Anaeromyxobacter	bacterium_enrichment_culture_clone_auto183_4W
OTU001352	5	10	3	6	5	0	2	0	0	1	8	0	0	0	0	0.012422	0.025309	0.008406	0.015403	0.015768	0	0.005627	0	0	0.00241	0.015768	0.01987	0	0	0	0	Bacteria	Patescibacteria	Parcubacteria	Candidatus_Nomurabacteria
OTU001473	2	1	0	2	0	6	4	6	6	2	1	3	3	2	2	0.004969	0.002531	0	0.005134	0	0.020159	0.011253	0.013534	0.013597	0.00482	0	0.002484	0.007123	0.006722	0.005914	0.0047	Bacteria	Proteobacteria	Gammaproteobacteria	Xanthomonadales	Rhodanobacteraceae	Dokdonella
OTU001649	4	5	3	0	2	0	0	0	1	2	2	6	4	5	6	0.009938	0.012654	0.008406	0	0.006307	0	0	0	0.002266	0.00482	0.006307	0.004968	0.014245	0.008963	0.014785	0.014101	Bacteria	Dependentiae	Babeliae	Babeliales	Vermiphilaceae
OTU001757	1	0	0	0	4	1	4	1	0	3	6	4	10	0	6	0.002484	0	0	0	0.012615	0.00336	0.011253	0.002256	0	0.00723	0.012615	0.014903	0.009497	0.022407	0	0.014101	Bacteria	Verrucomicrobia	Verrucomicrobiae	Pedosphaerales	Pedosphaeraceae	Pedosphaera
OTU001783	3	7	1	2	2	2	1	2	1	1	2	5	3	4	4	0.007453	0.017716	0.002802	0.005134	0.006307	0.00672	0.002813	0.004511	0.002266	0.00241	0.006307	0.004968	0.011871	0.006722	0.011828	0.009401	Bacteria	Actinobacteria	Actinobacteria	Micrococcales	Dermacoccaceae	Flexivirga
OTU001804	0	0	0	0	0	4	4	3	7	21	1	0	0	0	0	0	0	0	0	0	0.013439	0.011253	0.006767	0.015863	0.05061	0	0.002484	0	0	0	0	Bacteria	Patescibacteria	Parcubacteria	Candidatus_Moranbacteria
OTU001817	5	4	3	7	2	1	1	3	1	2	1	2	0	6	2	0.012422	0.010124	0.008406	0.01797	0.006307	0.00336	0.002813	0.006767	0.002266	0.00482	0.006307	0.002484	0.004748	0	0.017742	0.0047	Bacteria	Bacteroidetes	Bacteroidia	Sphingobacteriales	CWT_CU03-E12
OTU001826	4	0	1	0	1	2	5	6	5	4	1	2	0	8	1	0.009938	0	0.002802	0	0.003154	0.00672	0.014067	0.013534	0.011331	0.00964	0.003154	0.002484	0.004748	0	0.023655	0.00235	Bacteria	Actinobacteria	Actinobacteria	Micrococcales	Dermacoccaceae
OTU001827	0	1	0	0	0	4	12	8	8	1	2	1	2	0	1	0	0.002531	0	0	0	0.013439	0.03376	0.018045	0.018129	0.00241	0	0.004968	0.002374	0.004481	0	0.00235	Bacteria	Actinobacteria	Actinobacteria	Propionibacteriales	Nocardioidaceae	Nocardioides
OTU001835	4	4	2	3	2	0	3	0	1	2	3	3	5	2	6	0.009938	0.010124	0.005604	0.007701	0.006307	0	0.00844	0	0.002266	0.00482	0.006307	0.007451	0.007123	0.011203	0.005914	0.014101	Bacteria	Chloroflexi	Ktedonobacteria	Ktedonobacterales	JG30-KF-AS9
OTU001837	0	0	1	0	0	1	0	2	3	4	7	2	5	11	4	0	0	0.002802	0	0	0.00336	0	0.004511	0.006799	0.00964	0	0.017387	0.004748	0.011203	0.032526	0.009401	Bacteria	Proteobacteria	Deltaproteobacteria	Myxococcales	Vulgatibacteraceae	Vulgatibacter	Vulgatibacter_incomptus
OTU001840	4	3	7	3	8	0	1	0	1	0	2	2	3	4	2	0.009938	0.007593	0.019613	0.007701	0.025229	0	0.002813	0	0.002266	0	0.025229	0.004968	0.004748	0.006722	0.011828	0.0047	Bacteria	Patescibacteria	Saccharimonadia	Saccharimonadales
OTU001853	0	0	0	2	0	3	2	1	2	0	3	8	5	5	9	0	0	0	0.005134	0	0.010079	0.005627	0.002256	0.004532	0	0	0.007451	0.018994	0.011203	0.014785	0.021152	Bacteria	Cyanobacteria	Melainabacteria	Obscuribacterales
OTU001887	0	0	0	0	0	4	9	9	9	4	0	2	1	0	2	0	0	0	0	0	0.013439	0.02532	0.0203	0.020396	0.00964	0	0	0.004748	0.002241	0	0.0047	Bacteria	Chlamydiae	Chlamydiae	Chlamydiales	cvE6
OTU000578	0	3	0	5	2	2	2	2	12	3	2	4	2	0	0	0	0.007593	0	0.012836	0.006307	0.00672	0.005627	0.004511	0.027194	0.00723	0.006307	0.004968	0.009497	0.004481	0	0	Bacteria	Bacteroidetes	Bacteroidia	Flavobacteriales	Flavobacteriaceae	Flavobacterium
OTU000698	0	0	1	0	1	0	3	6	4	8	6	10	0	0	0	0	0	0.002802	0	0.003154	0	0.00844	0.013534	0.009065	0.01928	0.003154	0.014903	0.023742	0	0	0	Bacteria	Verrucomicrobia	Verrucomicrobiae	Chthoniobacterales	Chthoniobacteraceae	Chthoniobacter
OTU000893	0	1	0	1	1	3	7	10	3	10	1	0	2	0	0	0	0.002531	0	0.002567	0.003154	0.010079	0.019693	0.022556	0.006799	0.0241	0.003154	0.002484	0	0.004481	0	0	Bacteria	Planctomycetes	Planctomycetacia	Pirellulales	Pirellulaceae	Pirellula
OTU000985	1	0	0	0	0	3	7	7	5	8	2	2	0	2	2	0.002484	0	0	0	0	0.010079	0.019693	0.015789	0.011331	0.01928	0	0.004968	0.004748	0	0.005914	0.0047	Bacteria	Proteobacteria	Deltaproteobacteria	Myxococcales	Haliangiaceae	Haliangium
OTU001030	0	0	0	0	0	3	3	8	4	5	2	3	5	3	3	0	0	0	0	0	0.010079	0.00844	0.018045	0.009065	0.01205	0	0.004968	0.007123	0.011203	0.008871	0.007051	Bacteria	Proteobacteria	Gammaproteobacteria	Gammaproteobacteria_Incertae_Sedis	Unknown_Family	Candidatus_Berkiella	Ectothiorhodospira_sp_enrichment_culture
OTU001100	2	0	0	0	0	3	0	4	2	2	2	5	11	5	3	0.004969	0	0	0	0	0.010079	0	0.009022	0.004532	0.00482	0	0.004968	0.011871	0.024648	0.014785	0.007051	Bacteria	Proteobacteria	Deltaproteobacteria	Oligoflexales	0319-6G20	bacterium_enrichment_culture_clone_auto112_4W
OTU001234	2	0	0	0	0	1	1	3	4	3	1	3	5	0	16	0.004969	0	0	0	0	0.00336	0.002813	0.006767	0.009065	0.00723	0	0.002484	0.007123	0.011203	0	0.037604	Bacteria	Verrucomicrobia	Verrucomicrobiae	Opitutales	Opitutaceae	Opitutus
OTU001325	0	0	0	0	1	3	6	14	9	4	0	2	0	0	0	0	0	0	0	0.003154	0.010079	0.01688	0.031578	0.020396	0.00964	0.003154	0	0.004748	0	0	0	Bacteria	Patescibacteria	WS6_Dojkabacteria
OTU001422	0	0	0	0	0	6	3	8	11	0	0	3	3	2	3	0	0	0	0	0	0.020159	0.00844	0.018045	0.024928	0	0	0	0.007123	0.006722	0.005914	0.007051	Bacteria	Proteobacteria	Gammaproteobacteria	Betaproteobacteriales	Burkholderiaceae
OTU001490	1	0	0	0	0	7	8	11	5	2	3	0	1	0	1	0.002484	0	0	0	0	0.023518	0.022507	0.024812	0.011331	0.00482	0	0.007451	0	0.002241	0	0.00235	Bacteria	Bacteroidetes	Bacteroidia	Cytophagales	Microscillaceae	Ohtaekwangia
OTU001492	1	2	1	3	0	4	4	2	3	0	3	5	5	4	2	0.002484	0.005062	0.002802	0.007701	0	0.013439	0.011253	0.004511	0.006799	0	0	0.007451	0.011871	0.011203	0.011828	0.0047	Bacteria	Patescibacteria	Saccharimonadia	Saccharimonadales
OTU001578	0	0	0	0	0	3	7	11	7	9	0	1	0	0	1	0	0	0	0	0	0.010079	0.019693	0.024812	0.015863	0.02169	0	0	0.002374	0	0	0.00235	Bacteria	Planctomycetes	Phycisphaerae	Phycisphaerales	Phycisphaeraceae
OTU001585	3	5	0	5	2	1	1	2	3	0	5	2	4	1	5	0.007453	0.012654	0	0.012836	0.006307	0.00336	0.002813	0.004511	0.006799	0	0.006307	0.012419	0.004748	0.008963	0.002957	0.011751	Bacteria	Proteobacteria	Gammaproteobacteria	Xanthomonadales	Rhodanobacteraceae	Chujaibacter
OTU001646	1	2	3	0	2	2	3	10	4	6	1	1	2	1	1	0.002484	0.005062	0.008406	0	0.006307	0.00672	0.00844	0.022556	0.009065	0.01446	0.006307	0.002484	0.002374	0.004481	0.002957	0.00235	Bacteria	Proteobacteria	Deltaproteobacteria	Bdellovibrionales	Bdellovibrionaceae	Bdellovibrio
OTU001705	1	4	2	3	1	2	2	0	5	2	5	2	4	4	2	0.002484	0.010124	0.005604	0.007701	0.003154	0.00672	0.005627	0	0.011331	0.00482	0.003154	0.012419	0.004748	0.008963	0.011828	0.0047	Bacteria	Proteobacteria	Alphaproteobacteria	Holosporales	Holosporaceae
OTU001728	2	4	8	7	1	1	3	0	2	1	4	4	1	1	0	0.004969	0.010124	0.022415	0.01797	0.003154	0.00336	0.00844	0	0.004532	0.00241	0.003154	0.009935	0.009497	0.002241	0.002957	0	Bacteria	Proteobacteria	Gammaproteobacteria	Diplorickettsiales	Diplorickettsiaceae
OTU001734	0	0	2	0	0	2	2	9	6	6	5	3	1	1	2	0	0	0.005604	0	0	0.00672	0.005627	0.0203	0.013597	0.01446	0	0.012419	0.007123	0.002241	0.002957	0.0047	Bacteria	Actinobacteria	Acidimicrobiia	IMCC26256
OTU001797	2	1	5	0	0	0	2	5	2	4	5	6	2	3	2	0.004969	0.002531	0.01401	0	0	0	0.005627	0.011278	0.004532	0.00964	0	0.012419	0.014245	0.004481	0.008871	0.0047	Bacteria	Chloroflexi	Chloroflexia	Thermomicrobiales	JG30-KF-CM45
OTU001799	1	4	3	2	1	3	5	5	8	3	1	2	1	0	0	0.002484	0.010124	0.008406	0.005134	0.003154	0.010079	0.014067	0.011278	0.018129	0.00723	0.003154	0.002484	0.004748	0.002241	0	0	Bacteria	Verrucomicrobia	Verrucomicrobiae	Opitutales	Opitutaceae	Cephaloticoccus
OTU001820	11	1	3	6	9	0	0	0	0	0	2	0	1	1	5	0.027329	0.002531	0.008406	0.015403	0.028383	0	0	0	0	0	0.028383	0.004968	0	0.002241	0.002957	0.011751	Bacteria	Patescibacteria	Saccharimonadia	Saccharimonadales
OTU000333	1	1	4	0	2	3	0	4	5	12	2	3	1	0	0	0.002484	0.002531	0.011208	0	0.006307	0.010079	0	0.009022	0.011331	0.02892	0.006307	0.004968	0.007123	0.002241	0	0	Bacteria	Chloroflexi	Anaerolineae	SBR1031	A4b
OTU000421	0	2	1	0	1	0	0	1	0	1	1	7	12	6	6	0	0.005062	0.002802	0	0.003154	0	0	0.002256	0	0.00241	0.003154	0.002484	0.01662	0.026888	0.017742	0.014101	Bacteria	Bacteroidetes	Bacteroidia	Sphingobacteriales	envOPS_17
OTU000657	0	0	0	0	0	2	8	11	7	2	5	1	1	1	0	0	0	0	0	0	0.00672	0.022507	0.024812	0.015863	0.00482	0	0.012419	0.002374	0.002241	0.002957	0	Bacteria	Proteobacteria	Gammaproteobacteria	Betaproteobacteriales
OTU000799	1	0	0	0	1	4	5	9	9	6	0	1	0	2	0	0.002484	0	0	0	0.003154	0.013439	0.014067	0.0203	0.020396	0.01446	0.003154	0	0.002374	0	0.005914	0	Bacteria	Verrucomicrobia	Verrucomicrobiae	Verrucomicrobiales	Verrucomicrobiaceae	Roseimicrobium
OTU001047	0	0	0	2	0	3	2	11	13	4	0	0	0	1	2	0	0	0	0.005134	0	0.010079	0.005627	0.024812	0.02946	0.00964	0	0	0	0	0.002957	0.0047	Bacteria	Bacteroidetes	Bacteroidia	Chitinophagales	Saprospiraceae
OTU001140	1	5	0	4	1	0	2	2	0	1	6	2	4	7	3	0.002484	0.012654	0	0.010269	0.003154	0	0.005627	0.004511	0	0.00241	0.003154	0.014903	0.004748	0.008963	0.020698	0.007051	Bacteria	Acidobacteria	Acidobacteriia	Acidobacteriales	Acidobacteriaceae_Subgroup_1	Granulicella
OTU001186	2	1	0	0	0	8	2	11	9	5	0	0	0	0	0	0.004969	0.002531	0	0	0	0.026878	0.005627	0.024812	0.020396	0.01205	0	0	0	0	0	0	Bacteria	Actinobacteria	Acidimicrobiia	Microtrichales	Ilumatobacteraceae	Ilumatobacter
OTU001600	0	0	0	0	0	2	4	6	15	7	1	0	1	0	2	0	0	0	0	0	0.00672	0.011253	0.013534	0.033993	0.01687	0	0.002484	0	0.002241	0	0.0047	Bacteria	Proteobacteria	Gammaproteobacteria
OTU001675	2	1	4	2	0	0	0	0	1	0	9	7	2	5	5	0.004969	0.002531	0.011208	0.005134	0	0	0	0	0.002266	0	0	0.022354	0.01662	0.004481	0.014785	0.011751	Bacteria	Actinobacteria	Actinobacteria	Pseudonocardiales	Pseudonocardiaceae
OTU001750	0	0	0	0	0	0	0	0	2	0	5	11	9	3	8	0	0	0	0	0	0	0	0	0.004532	0	0	0.012419	0.026116	0.020166	0.008871	0.018802	Bacteria	Gemmatimonadetes	Gemmatimonadetes	Gemmatimonadales	Gemmatimonadaceae	Gemmatimonas
OTU001771	0	0	0	0	0	0	1	5	2	0	3	6	8	5	8	0	0	0	0	0	0	0.002813	0.011278	0.004532	0	0	0.007451	0.014245	0.017926	0.014785	0.018802	Bacteria	Elusimicrobia	Elusimicrobia	Lineage_IV
OTU001773	3	4	11	2	0	0	2	3	2	2	2	3	3	1	0	0.007453	0.010124	0.030821	0.005134	0	0	0.005627	0.006767	0.004532	0.00482	0	0.004968	0.007123	0.006722	0.002957	0	Bacteria	Proteobacteria	Gammaproteobacteria	Betaproteobacteriales	SC-I-84
OTU001857	2	8	0	9	6	0	0	0	1	0	4	2	4	1	1	0.004969	0.020247	0	0.023104	0.018922	0	0	0	0.002266	0	0.018922	0.009935	0.004748	0.008963	0.002957	0.00235	Bacteria	Dependentiae	Babeliae	Babeliales
OTU001871	5	2	7	12	4	1	1	0	1	0	2	2	0	0	1	0.012422	0.005062	0.019613	0.030806	0.012615	0.00336	0.002813	0	0.002266	0	0.012615	0.004968	0.004748	0	0	0.00235	Bacteria	Chloroflexi	TK10	bacterium_Ellin6543
OTU001895	0	0	0	1	0	4	13	6	6	7	0	0	0	1	0	0	0	0	0.002567	0	0.013439	0.036573	0.013534	0.013597	0.01687	0	0	0	0	0.002957	0	Bacteria	Proteobacteria	Gammaproteobacteria	Betaproteobacteriales	Burkholderiaceae	Ottowia
OTU001902	11	15	7	3	2	0	0	0	0	0	0	0	0	0	0	0.027329	0.037963	0.019613	0.007701	0.006307	0	0	0	0	0	0.006307	0	0	0	0	0	Bacteria
OTU001920	0	0	0	0	0	0	0	0	0	0	7	14	3	5	9	0	0	0	0	0	0	0	0	0	0	0	0.017387	0.033239	0.006722	0.014785	0.021152	Bacteria	Patescibacteria	Parcubacteria	Candidatus_Kaiserbacteria	Candidatus_Kaiserbacteria_bacterium_RIFCSPHIGHO2_12_FULL_56_13
OTU000648	4	0	1	1	2	6	0	2	9	1	5	5	0	0	1	0.009938	0	0.002802	0.002567	0.006307	0.020159	0	0.004511	0.020396	0.00241	0.006307	0.012419	0.011871	0	0	0.00235	Bacteria	Proteobacteria	Gammaproteobacteria	R7C24
OTU000719	0	0	0	0	0	3	3	5	12	3	5	6	0	0	0	0	0	0	0	0	0.010079	0.00844	0.011278	0.027194	0.00723	0	0.012419	0.014245	0	0	0	Bacteria	Chloroflexi	Anaerolineae	SBR1031	A4b
OTU000733	4	1	0	0	0	2	4	4	3	9	6	1	1	1	1	0.009938	0.002531	0	0	0	0.00672	0.011253	0.009022	0.006799	0.02169	0	0.014903	0.002374	0.002241	0.002957	0.00235	Bacteria	Chloroflexi	Chloroflexia	Chloroflexales	Roseiflexaceae
OTU000791	0	0	0	4	0	5	4	1	5	5	0	3	4	3	3	0	0	0	0.010269	0	0.016799	0.011253	0.002256	0.011331	0.01205	0	0	0.007123	0.008963	0.008871	0.007051	Bacteria	Proteobacteria	Alphaproteobacteria	Acetobacterales	Acetobacterales_Incertae_Sedis
OTU000801	0	0	1	2	0	7	3	9	7	3	1	0	2	1	1	0	0	0.002802	0.005134	0	0.023518	0.00844	0.0203	0.015863	0.00723	0	0.002484	0	0.004481	0.002957	0.00235	Bacteria	Proteobacteria	Alphaproteobacteria	Reyranellales	Reyranellaceae
OTU000807	0	0	0	2	0	4	2	9	8	7	4	0	0	0	1	0	0	0	0.005134	0	0.013439	0.005627	0.0203	0.018129	0.01687	0	0.009935	0	0	0	0.00235	Bacteria	Planctomycetes	Planctomycetacia	Planctomycetales	Schlesneriaceae	Planctopirus
OTU000829	0	2	2	2	0	5	4	5	2	3	1	7	2	1	1	0	0.005062	0.005604	0.005134	0	0.016799	0.011253	0.011278	0.004532	0.00723	0	0.002484	0.01662	0.004481	0.002957	0.00235	Bacteria	Armatimonadetes	Fimbriimonadia	Fimbriimonadales	Fimbriimonadaceae
OTU000860	1	0	0	0	0	7	3	11	5	5	3	1	1	0	0	0.002484	0	0	0	0	0.023518	0.00844	0.024812	0.011331	0.01205	0	0.007451	0.002374	0.002241	0	0	Bacteria	Chloroflexi	Chloroflexia	Thermomicrobiales	AKYG1722
OTU000865	1	3	0	0	1	3	6	7	6	5	2	1	1	1	0	0.002484	0.007593	0	0	0.003154	0.010079	0.01688	0.015789	0.013597	0.01205	0.003154	0.004968	0.002374	0.002241	0.002957	0	Bacteria	Bacteroidetes	Bacteroidia	Sphingobacteriales	envOPS_17
OTU001190	1	1	0	0	0	0	0	4	0	1	4	4	6	9	7	0.002484	0.002531	0	0	0	0	0	0.009022	0	0.00241	0	0.009935	0.009497	0.013444	0.026612	0.016452	Bacteria	Firmicutes	Bacilli	Bacillales	Bacillaceae	Sinibacillus
OTU001306	4	3	0	4	2	2	1	3	1	2	4	1	2	1	7	0.009938	0.007593	0	0.010269	0.006307	0.00672	0.002813	0.006767	0.002266	0.00482	0.006307	0.009935	0.002374	0.004481	0.002957	0.016452	Bacteria	Proteobacteria	Deltaproteobacteria	Myxococcales	Haliangiaceae	Haliangium
OTU001382	0	3	0	1	1	0	4	5	1	1	0	8	7	1	5	0	0.007593	0	0.002567	0.003154	0	0.011253	0.011278	0.002266	0.00241	0.003154	0	0.018994	0.015685	0.002957	0.011751	Bacteria	Proteobacteria	Gammaproteobacteria	Xanthomonadales	Rhodanobacteraceae	Dokdonella
OTU001467	0	1	0	1	1	0	0	0	0	0	0	6	12	9	7	0	0.002531	0	0.002567	0.003154	0	0	0	0	0	0.003154	0	0.014245	0.026888	0.026612	0.016452	Bacteria	Actinobacteria	Thermoleophilia	Solirubrobacterales	67-14
OTU001484	0	0	5	0	0	7	4	3	4	6	2	0	5	0	1	0	0	0.01401	0	0	0.023518	0.011253	0.006767	0.009065	0.01446	0	0.004968	0	0.011203	0	0.00235	Bacteria	Patescibacteria	Saccharimonadia	Saccharimonadales
OTU001521	0	0	0	0	0	0	11	5	7	12	1	0	0	0	1	0	0	0	0	0	0	0.030947	0.011278	0.015863	0.02892	0	0.002484	0	0	0	0.00235	Bacteria	Proteobacteria	Alphaproteobacteria	Rhizobiales	Beijerinckiaceae	Bosea
OTU001535	0	0	0	0	1	4	11	5	6	4	0	1	1	2	2	0	0	0	0	0.003154	0.013439	0.030947	0.011278	0.013597	0.00964	0.003154	0	0.002374	0.002241	0.005914	0.0047	Bacteria	Proteobacteria	Alphaproteobacteria	Reyranellales	Reyranellaceae	Reyranella
OTU001568	0	0	0	0	0	0	0	1	0	0	1	1	33	1	0	0	0	0	0	0	0	0	0.002256	0	0	0	0.002484	0.002374	0.073943	0.002957	0	Bacteria	Chloroflexi	Chloroflexia	Chloroflexales	Roseiflexaceae
OTU001718	3	4	3	6	4	1	5	2	4	1	2	0	1	1	0	0.007453	0.010124	0.008406	0.015403	0.012615	0.00336	0.014067	0.004511	0.009065	0.00241	0.012615	0.004968	0	0.002241	0.002957	0	Bacteria
OTU001740	2	0	1	1	0	0	0	3	0	0	9	10	9	1	1	0.004969	0	0.002802	0.002567	0	0	0	0.006767	0	0	0	0.022354	0.023742	0.020166	0.002957	0.00235	Bacteria	Actinobacteria	Acidimicrobiia
OTU001793	0	0	0	2	0	0	0	2	0	0	4	7	18	0	4	0	0	0	0.005134	0	0	0	0.004511	0	0	0	0.009935	0.01662	0.040333	0	0.009401	Bacteria	Proteobacteria	Gammaproteobacteria	Betaproteobacteriales
OTU001811	3	3	4	3	1	1	0	2	0	0	9	1	5	2	3	0.007453	0.007593	0.011208	0.007701	0.003154	0.00336	0	0.004511	0	0	0.003154	0.022354	0.002374	0.011203	0.005914	0.007051	Bacteria	Proteobacteria	Deltaproteobacteria	Bdellovibrionales	Bdellovibrionaceae	Bdellovibrio
OTU001828	2	6	4	4	3	3	2	1	0	5	1	0	4	1	1	0.004969	0.015185	0.011208	0.010269	0.009461	0.010079	0.005627	0.002256	0	0.01205	0.009461	0.002484	0	0.008963	0.002957	0.00235	Bacteria	Firmicutes	Bacilli	Bacillales	Alicyclobacillaceae	Tumebacillus	Tumebacillus_sp_7B-408
OTU001870	3	3	0	1	0	0	1	1	4	2	1	4	6	6	5	0.007453	0.007593	0	0.002567	0	0	0.002813	0.002256	0.009065	0.00482	0	0.002484	0.009497	0.013444	0.017742	0.011751	Bacteria	Proteobacteria	Deltaproteobacteria	Oligoflexales	0319-6G20
OTU001878	1	0	5	0	0	1	0	12	5	1	3	4	2	1	2	0.002484	0	0.01401	0	0	0.00336	0	0.027067	0.011331	0.00241	0	0.007451	0.009497	0.004481	0.002957	0.0047	Bacteria	Proteobacteria	Deltaproteobacteria	Myxococcales	Archangiaceae	Anaeromyxobacter
OTU001924	4	1	6	12	9	3	2	0	0	0	0	0	0	0	0	0.009938	0.002531	0.016811	0.030806	0.028383	0.010079	0.005627	0	0	0	0.028383	0	0	0	0	0	Bacteria	Chloroflexi	Ktedonobacteria	Ktedonobacterales	Ktedonobacteraceae	1921-03-01
OTU001936	5	1	2	3	2	2	1	1	1	3	2	3	1	2	8	0.012422	0.002531	0.005604	0.007701	0.006307	0.00672	0.002813	0.002256	0.002266	0.00723	0.006307	0.004968	0.007123	0.002241	0.005914	0.018802	Bacteria	Patescibacteria	Saccharimonadia	Saccharimonadales
OTU001951	1	4	2	0	2	1	0	2	2	1	6	5	5	1	5	0.002484	0.010124	0.005604	0	0.006307	0.00336	0	0.004511	0.004532	0.00241	0.006307	0.014903	0.011871	0.011203	0.002957	0.011751	Bacteria
OTU000494	0	0	2	1	0	0	0	4	0	0	4	15	6	0	4	0	0	0.005604	0.002567	0	0	0	0.009022	0	0	0	0.009935	0.035613	0.013444	0	0.009401	Bacteria	Bacteroidetes	Bacteroidia	Sphingobacteriales	envOPS_17
OTU000732	0	0	0	0	0	3	2	4	7	6	7	1	3	2	1	0	0	0	0	0	0.010079	0.005627	0.009022	0.015863	0.01446	0	0.017387	0.002374	0.006722	0.005914	0.00235	Bacteria	Proteobacteria	Gammaproteobacteria	Betaproteobacteriales	TRA3-20
OTU000844	1	0	0	0	0	1	7	10	11	2	0	2	0	0	2	0.002484	0	0	0	0	0.00336	0.019693	0.022556	0.024928	0.00482	0	0	0.004748	0	0	0.0047	Bacteria	Proteobacteria	Gammaproteobacteria	Xanthomonadales	Xanthomonadaceae	Pseudoxanthomonas
OTU000891	0	0	0	3	0	4	6	5	9	3	2	1	2	1	0	0	0	0	0.007701	0	0.013439	0.01688	0.011278	0.020396	0.00723	0	0.004968	0.002374	0.004481	0.002957	0	Bacteria	Acidobacteria	Subgroup_6
OTU001079	0	0	0	0	1	1	0	3	0	1	12	6	5	7	0	0	0	0	0	0.003154	0.00336	0	0.006767	0	0.00241	0.003154	0.029806	0.014245	0.011203	0.020698	0	Bacteria	Planctomycetes	Planctomycetacia	Isosphaerales	Isosphaeraceae	Singulisphaera
OTU001148	0	0	0	0	2	8	4	9	7	2	1	3	0	0	0	0	0	0	0	0.006307	0.026878	0.011253	0.0203	0.015863	0.00482	0.006307	0.002484	0.007123	0	0	0	Bacteria	Proteobacteria	Gammaproteobacteria	Betaproteobacteriales	Burkholderiaceae	Castellaniella
OTU001385	0	0	0	0	0	0	6	2	0	0	4	6	5	3	10	0	0	0	0	0	0	0.01688	0.004511	0	0	0	0.009935	0.014245	0.011203	0.008871	0.023502	Bacteria	Bacteroidetes	Bacteroidia	Chitinophagales	Chitinophagaceae	Filimonas	Filimonas_aurantiibacter
OTU001659	2	0	1	6	3	0	2	1	3	0	5	4	3	6	0	0.004969	0	0.002802	0.015403	0.009461	0	0.005627	0.002256	0.006799	0	0.009461	0.012419	0.009497	0.006722	0.017742	0	Bacteria	Acidobacteria	Acidobacteriia	Acidobacteriales	Acidobacteriaceae_Subgroup_1
OTU001686	2	0	0	0	0	6	6	5	6	5	1	2	0	2	1	0.004969	0	0	0	0	0.020159	0.01688	0.011278	0.013597	0.01205	0	0.002484	0.004748	0	0.005914	0.00235	Bacteria	Firmicutes	Bacilli	Bacillales	Paenibacillaceae	Paenibacillus	Paenibacillus_amylolyticus
OTU001745	0	0	0	2	0	5	2	4	4	1	3	3	1	3	8	0	0	0	0.005134	0	0.016799	0.005627	0.009022	0.009065	0.00241	0	0.007451	0.007123	0.002241	0.008871	0.018802	Bacteria	Proteobacteria	Alphaproteobacteria	Rickettsiales	SM2D12
OTU001752	0	0	1	2	0	4	0	10	3	10	0	2	1	2	1	0	0	0.002802	0.005134	0	0.013439	0	0.022556	0.006799	0.0241	0	0	0.004748	0.002241	0.005914	0.00235	Bacteria	Planctomycetes	Phycisphaerae	Tepidisphaerales	WD2101_soil_group
OTU001760	1	2	0	0	1	1	0	0	0	3	5	6	6	8	3	0.002484	0.005062	0	0	0.003154	0.00336	0	0	0	0.00723	0.003154	0.012419	0.014245	0.013444	0.023655	0.007051	Bacteria	Chlamydiae	Chlamydiae	Chlamydiales	Simkaniaceae
OTU001868	0	0	0	0	0	1	2	4	2	2	8	3	7	5	2	0	0	0	0	0	0.00336	0.005627	0.009022	0.004532	0.00482	0	0.01987	0.007123	0.015685	0.014785	0.0047	Bacteria	Chlamydiae	Chlamydiae	Chlamydiales	Simkaniaceae
OTU001912	4	1	4	6	6	2	6	2	2	2	0	0	0	0	1	0.009938	0.002531	0.011208	0.015403	0.018922	0.00672	0.01688	0.004511	0.004532	0.00482	0.018922	0	0	0	0	0.00235	Bacteria	Patescibacteria	Parcubacteria
OTU001914	6	2	3	15	6	0	0	0	0	0	0	2	2	0	0	0.014907	0.005062	0.008406	0.038507	0.018922	0	0	0	0	0	0.018922	0	0.004748	0.004481	0	0	Bacteria
OTU001915	4	3	5	5	6	0	0	0	0	0	1	1	4	4	3	0.009938	0.007593	0.01401	0.012836	0.018922	0	0	0	0	0	0.018922	0.002484	0.002374	0.008963	0.011828	0.007051	Bacteria	Dependentiae	Babeliae	Babeliales
OTU001931	1	5	1	0	5	3	0	2	1	3	6	0	1	1	7	0.002484	0.012654	0.002802	0	0.015768	0.010079	0	0.004511	0.002266	0.00723	0.015768	0.014903	0	0.002241	0.002957	0.016452	Bacteria
OTU001932	6	9	7	9	3	0	0	1	0	0	0	0	0	0	1	0.014907	0.022778	0.019613	0.023104	0.009461	0	0	0.002256	0	0	0.009461	0	0	0	0	0.00235	Bacteria	Proteobacteria	Deltaproteobacteria	Myxococcales	Polyangiaceae	Pajaroellobacter
OTU001939	0	0	0	0	0	5	5	4	9	11	0	0	0	0	2	0	0	0	0	0	0.016799	0.014067	0.009022	0.020396	0.02651	0	0	0	0	0	0.0047	Bacteria	Chlamydiae	Chlamydiae	Chlamydiales	Simkaniaceae
OTU001965	5	4	5	2	2	0	0	1	0	0	6	2	3	2	4	0.012422	0.010124	0.01401	0.005134	0.006307	0	0	0.002256	0	0	0.006307	0.014903	0.004748	0.006722	0.005914	0.009401	Bacteria	Patescibacteria	Parcubacteria
OTU001966	1	2	3	4	5	0	0	1	2	0	5	2	6	1	4	0.002484	0.005062	0.008406	0.010269	0.015768	0	0	0.002256	0.004532	0	0.015768	0.012419	0.004748	0.013444	0.002957	0.009401	Bacteria	Chloroflexi	Ktedonobacteria	Ktedonobacterales	JG30-KF-AS9
OTU001978	4	11	6	7	8	0	0	0	0	0	0	0	0	0	0	0.009938	0.02784	0.016811	0.01797	0.025229	0	0	0	0	0	0.025229	0	0	0	0	0	Bacteria	Acidobacteria	Acidobacteriia	Subgroup_13
OTU001982	7	5	1	9	5	3	1	1	0	2	1	0	0	1	0	0.017391	0.012654	0.002802	0.023104	0.015768	0.010079	0.002813	0.002256	0	0.00482	0.015768	0.002484	0	0	0.002957	0	Bacteria	Bacteroidetes	Ignavibacteria	OPB56
OTU000480	1	0	0	1	2	2	2	4	4	3	5	5	3	2	1	0.002484	0	0	0.002567	0.006307	0.00672	0.005627	0.009022	0.009065	0.00723	0.006307	0.012419	0.011871	0.006722	0.005914	0.00235	Bacteria	Proteobacteria	Gammaproteobacteria	Diplorickettsiales	Diplorickettsiaceae	Aquicella
OTU000506	0	1	0	0	0	4	1	10	4	7	1	2	3	1	1	0	0.002531	0	0	0	0.013439	0.002813	0.022556	0.009065	0.01687	0	0.002484	0.004748	0.006722	0.002957	0.00235	Bacteria	Armatimonadetes	Fimbriimonadia	Fimbriimonadales
OTU000528	1	0	0	0	0	1	5	5	4	14	2	1	1	0	1	0.002484	0	0	0	0	0.00336	0.014067	0.011278	0.009065	0.03374	0	0.004968	0.002374	0.002241	0	0.00235	Bacteria	Bacteroidetes	Bacteroidia	Cytophagales	Spirosomaceae	Emticicia	Emticicia_sp_NL128
OTU000573	0	1	1	1	0	5	1	3	4	1	4	4	8	1	1	0	0.002531	0.002802	0.002567	0	0.016799	0.002813	0.006767	0.009065	0.00241	0	0.009935	0.009497	0.017926	0.002957	0.00235	Bacteria	Bacteroidetes	Bacteroidia	Chitinophagales	Chitinophagaceae	Pseudoflavitalea
OTU000628	2	1	0	0	0	0	2	0	0	0	6	5	8	6	5	0.004969	0.002531	0	0	0	0	0.005627	0	0	0	0	0.014903	0.011871	0.017926	0.017742	0.011751	Bacteria	Proteobacteria	Gammaproteobacteria	Betaproteobacteriales	Burkholderiaceae	Burkholderia-Caballeronia-Paraburkholderia
OTU000800	1	0	0	0	0	3	9	2	4	2	3	3	3	2	3	0.002484	0	0	0	0	0.010079	0.02532	0.004511	0.009065	0.00482	0	0.007451	0.007123	0.006722	0.005914	0.007051	Bacteria	Proteobacteria	Alphaproteobacteria	Rhizobiales	Labraceae	Labrys
OTU000821	0	0	1	1	0	0	0	0	1	0	4	2	12	7	7	0	0	0.002802	0.002567	0	0	0	0	0.002266	0	0	0.009935	0.004748	0.026888	0.020698	0.016452	Bacteria	Actinobacteria	Acidimicrobiia
OTU001102	3	2	1	1	1	1	2	2	1	1	3	4	5	5	3	0.007453	0.005062	0.002802	0.002567	0.003154	0.00336	0.005627	0.004511	0.002266	0.00241	0.003154	0.007451	0.009497	0.011203	0.014785	0.007051	Bacteria	Proteobacteria	Alphaproteobacteria	Dongiales	Dongiaceae	Dongia
OTU001236	0	0	0	0	0	1	2	0	2	7	2	9	8	4	0	0	0	0	0	0	0.00336	0.005627	0	0.004532	0.01687	0	0.004968	0.021368	0.017926	0.011828	0	Bacteria	Bacteroidetes	Bacteroidia
OTU001475	2	0	0	1	0	2	0	0	1	4	2	8	8	1	6	0.004969	0	0	0.002567	0	0.00672	0	0	0.002266	0.00964	0	0.004968	0.018994	0.017926	0.002957	0.014101	Bacteria	Proteobacteria	Gammaproteobacteria	Betaproteobacteriales	Burkholderiaceae
OTU001549	0	0	0	0	2	2	6	5	8	2	2	1	3	3	1	0	0	0	0	0.006307	0.00672	0.01688	0.011278	0.018129	0.00482	0.006307	0.004968	0.002374	0.006722	0.008871	0.00235	Bacteria	Bacteroidetes	Bacteroidia	Sphingobacteriales	NS11-12_marine_group
OTU001758	1	4	0	2	1	5	0	3	3	1	3	5	1	4	2	0.002484	0.010124	0	0.005134	0.003154	0.016799	0	0.006767	0.006799	0.00241	0.003154	0.007451	0.011871	0.002241	0.011828	0.0047	Bacteria
OTU001775	0	1	4	0	0	0	3	4	1	3	1	5	4	5	4	0	0.002531	0.011208	0	0	0	0.00844	0.009022	0.002266	0.00723	0	0.002484	0.011871	0.008963	0.014785	0.009401	Bacteria	Proteobacteria	Deltaproteobacteria	Oligoflexales	0319-6G20
OTU001800	4	4	2	4	2	0	0	0	0	0	5	2	5	0	7	0.009938	0.010124	0.005604	0.010269	0.006307	0	0	0	0	0	0.006307	0.012419	0.004748	0.011203	0	0.016452	Bacteria	Planctomycetes	Planctomycetacia	Isosphaerales	Isosphaeraceae	Singulisphaera
OTU001809	0	0	0	0	0	3	7	8	7	4	0	0	0	2	4	0	0	0	0	0	0.010079	0.019693	0.018045	0.015863	0.00964	0	0	0	0	0.005914	0.009401	Bacteria	Proteobacteria	Gammaproteobacteria	Diplorickettsiales	Diplorickettsiaceae
OTU001822	0	0	0	0	0	1	5	4	4	6	3	0	7	0	5	0	0	0	0	0	0.00336	0.014067	0.009022	0.009065	0.01446	0	0.007451	0	0.015685	0	0.011751	Bacteria	Verrucomicrobia	Verrucomicrobiae	Opitutales	Opitutaceae
OTU001861	4	4	2	3	4	0	1	3	0	1	1	4	0	5	3	0.009938	0.010124	0.005604	0.007701	0.012615	0	0.002813	0.006767	0	0.00241	0.012615	0.002484	0.009497	0	0.014785	0.007051	Bacteria
OTU001913	3	0	1	1	0	5	3	7	8	7	0	0	0	0	0	0.007453	0	0.002802	0.002567	0	0.016799	0.00844	0.015789	0.018129	0.01687	0	0	0	0	0	0	Bacteria	Proteobacteria	Alphaproteobacteria	Micropepsales	Micropepsaceae	Rhizomicrobium
OTU001921	4	13	2	8	2	0	0	0	1	2	0	2	1	0	0	0.009938	0.032901	0.005604	0.020537	0.006307	0	0	0	0.002266	0.00482	0.006307	0	0.004748	0.002241	0	0	Bacteria	Verrucomicrobia	Verrucomicrobiae	Pedosphaerales	Pedosphaeraceae
OTU001967	0	0	0	0	0	1	8	17	7	2	0	0	0	0	0	0	0	0	0	0	0.00336	0.022507	0.038345	0.015863	0.00482	0	0	0	0	0	0	Bacteria	Patescibacteria	Parcubacteria
OTU001973	4	1	1	0	1	1	2	6	3	5	2	2	0	3	4	0.009938	0.002531	0.002802	0	0.003154	0.00336	0.005627	0.013534	0.006799	0.01205	0.003154	0.004968	0.004748	0	0.008871	0.009401	Bacteria	Planctomycetes	Planctomycetacia	Gemmatales	Gemmataceae
OTU001984	5	4	2	4	0	0	0	1	3	1	0	4	2	5	4	0.012422	0.010124	0.005604	0.010269	0	0	0	0.002256	0.006799	0.00241	0	0	0.009497	0.004481	0.014785	0.009401	Bacteria	Proteobacteria	Gammaproteobacteria	Diplorickettsiales	Diplorickettsiaceae	Aquicella
OTU002009	0	0	0	1	0	4	2	4	2	12	2	0	1	5	2	0	0	0	0.002567	0	0.013439	0.005627	0.009022	0.004532	0.02892	0	0.004968	0	0.002241	0.014785	0.0047	Bacteria
OTU002015	9	8	5	8	2	0	0	0	0	0	3	0	0	0	0	0.02236	0.020247	0.01401	0.020537	0.006307	0	0	0	0	0	0.006307	0.007451	0	0	0	0	Bacteria	Chlamydiae	Chlamydiae	Chlamydiales	cvE6
OTU000280	1	2	0	9	2	2	0	2	0	3	4	9	0	0	0	0.002484	0.005062	0	0.023104	0.006307	0.00672	0	0.004511	0	0.00723	0.006307	0.009935	0.021368	0	0	0	Bacteria	Patescibacteria	Microgenomatia	Candidatus_Pacebacteria
OTU000292	0	1	0	0	1	0	1	3	1	0	6	13	4	3	1	0	0.002531	0	0	0.003154	0	0.002813	0.006767	0.002266	0	0.003154	0.014903	0.030865	0.008963	0.008871	0.00235	Bacteria	Patescibacteria	WS6_Dojkabacteria
OTU001059	1	1	3	6	0	0	1	1	0	0	3	2	10	2	4	0.002484	0.002531	0.008406	0.015403	0	0	0.002813	0.002256	0	0	0	0.007451	0.004748	0.022407	0.005914	0.009401	Bacteria	Verrucomicrobia	Verrucomicrobiae	Pedosphaerales	Pedosphaeraceae
OTU001204	1	1	1	0	1	5	7	6	4	6	2	0	0	0	0	0.002484	0.002531	0.002802	0	0.003154	0.016799	0.019693	0.013534	0.009065	0.01446	0.003154	0.004968	0	0	0	0	Bacteria	Acidobacteria	Acidobacteriia	Solibacterales	Solibacteraceae_Subgroup_3
OTU001226	0	0	0	0	0	4	3	8	4	1	7	1	4	2	0	0	0	0	0	0	0.013439	0.00844	0.018045	0.009065	0.00241	0	0.017387	0.002374	0.008963	0.005914	0	Bacteria	Bacteroidetes	Bacteroidia	Chitinophagales	Chitinophagaceae	Terrimonas
OTU001477	1	0	0	0	1	2	1	15	8	5	0	0	0	1	0	0.002484	0	0	0	0.003154	0.00672	0.002813	0.033834	0.018129	0.01205	0.003154	0	0	0	0.002957	0	Bacteria	Proteobacteria	Gammaproteobacteria	Betaproteobacteriales	Burkholderiaceae
OTU001590	0	0	1	0	0	2	4	8	5	8	2	0	0	2	2	0	0	0.002802	0	0	0.00672	0.011253	0.018045	0.011331	0.01928	0	0.004968	0	0	0.005914	0.0047	Bacteria	Planctomycetes	Planctomycetacia	Gemmatales	Gemmataceae	Gemmata
OTU001594	0	0	2	4	2	0	2	0	0	0	7	3	5	4	5	0	0	0.005604	0.010269	0.006307	0	0.005627	0	0	0	0.006307	0.017387	0.007123	0.011203	0.011828	0.011751	Bacteria	Actinobacteria	Acidimicrobiia
OTU001865	0	0	0	0	0	0	6	5	1	5	2	2	4	3	6	0	0	0	0	0	0	0.01688	0.011278	0.002266	0.01205	0	0.004968	0.004748	0.008963	0.008871	0.014101	Bacteria	Chlamydiae	Chlamydiae	Chlamydiales	cvE6
OTU001876	0	0	0	0	0	0	0	0	0	2	11	3	8	7	3	0	0	0	0	0	0	0	0	0	0.00482	0	0.027322	0.007123	0.017926	0.020698	0.007051	Bacteria	Patescibacteria	Saccharimonadia	Saccharimonadales
OTU001892	1	1	0	0	0	2	5	3	4	6	2	3	1	5	1	0.002484	0.002531	0	0	0	0.00672	0.014067	0.006767	0.009065	0.01446	0	0.004968	0.007123	0.002241	0.014785	0.00235	Bacteria	Gemmatimonadetes	Longimicrobia	Longimicrobiales	Longimicrobiaceae
OTU001893	6	4	7	5	3	0	2	4	2	0	1	0	0	0	0	0.014907	0.010124	0.019613	0.012836	0.009461	0	0.005627	0.009022	0.004532	0	0.009461	0.002484	0	0	0	0	Bacteria	Verrucomicrobia	Verrucomicrobiae	Pedosphaerales	Pedosphaeraceae
OTU001947	0	0	0	0	0	3	5	5	6	5	1	4	4	0	1	0	0	0	0	0	0.010079	0.014067	0.011278	0.013597	0.01205	0	0.002484	0.009497	0.008963	0	0.00235	Bacteria	Dependentiae	Babeliae	Babeliales	Vermiphilaceae
OTU001948	2	1	4	0	1	1	6	6	6	3	0	3	1	0	0	0.004969	0.002531	0.011208	0	0.003154	0.00336	0.01688	0.013534	0.013597	0.00723	0.003154	0	0.007123	0.002241	0	0	Bacteria	Proteobacteria	Gammaproteobacteria	Beggiatoales	Beggiatoaceae
OTU001983	7	11	1	10	2	0	0	0	0	0	1	0	0	0	2	0.017391	0.02784	0.002802	0.025671	0.006307	0	0	0	0	0	0.006307	0.002484	0	0	0	0.0047	Bacteria	Bacteroidetes	Bacteroidia	Chitinophagales	Chitinophagaceae
OTU002004	0	2	2	0	0	4	2	6	1	9	2	4	1	0	1	0	0.005062	0.005604	0	0	0.013439	0.005627	0.013534	0.002266	0.02169	0	0.004968	0.009497	0.002241	0	0.00235	Bacteria	Chloroflexi	Chloroflexia	Thermomicrobiales	Thermomicrobiaceae
OTU000453	1	0	0	0	0	3	0	6	2	5	8	8	0	0	0	0.002484	0	0	0	0	0.010079	0	0.013534	0.004532	0.01205	0	0.01987	0.018994	0	0	0	Bacteria	Planctomycetes	Phycisphaerae	Phycisphaerales	Phycisphaeraceae	SM1A02
OTU000738	0	0	0	0	3	4	4	5	6	6	3	0	0	2	0	0	0	0	0	0.009461	0.013439	0.011253	0.011278	0.013597	0.01446	0.009461	0.007451	0	0	0.005914	0	Bacteria	Chloroflexi	Chloroflexia	Chloroflexales	Chloroflexaceae	FFCH7168
OTU000809	0	0	1	0	0	4	2	0	2	3	2	7	1	11	0	0	0	0.002802	0	0	0.013439	0.005627	0	0.004532	0.00723	0	0.004968	0.01662	0.002241	0.032526	0	Bacteria	Proteobacteria	Alphaproteobacteria	Rhizobiales	D05-2
OTU000873	1	0	0	1	0	4	8	5	4	5	5	0	0	0	0	0.002484	0	0	0.002567	0	0.013439	0.022507	0.011278	0.009065	0.01205	0	0.012419	0	0	0	0	Bacteria	Chloroflexi	Anaerolineae	Caldilineales	Caldilineaceae
OTU000884	0	0	0	0	0	5	3	2	6	10	0	0	1	4	2	0	0	0	0	0	0.016799	0.00844	0.004511	0.013597	0.0241	0	0	0	0.002241	0.011828	0.0047	Bacteria	Bacteroidetes	Bacteroidia	Chitinophagales	Chitinophagaceae	Pseudoflavitalea
OTU000917	0	1	0	1	0	3	3	4	6	7	2	4	0	0	2	0	0.002531	0	0.002567	0	0.010079	0.00844	0.009022	0.013597	0.01687	0	0.004968	0.009497	0	0	0.0047	Bacteria	Proteobacteria	Gammaproteobacteria	Betaproteobacteriales	Burkholderiaceae	Pusillimonas
OTU001098	0	0	0	0	0	0	0	2	0	2	1	15	8	2	3	0	0	0	0	0	0	0	0.004511	0	0.00482	0	0.002484	0.035613	0.017926	0.005914	0.007051	Bacteria	Bacteroidetes	Bacteroidia	Sphingobacteriales	Sphingobacteriaceae	Mucilaginibacter
OTU001196	2	0	0	0	0	2	0	8	5	9	0	4	1	0	2	0.004969	0	0	0	0	0.00672	0	0.018045	0.011331	0.02169	0	0	0.009497	0.002241	0	0.0047	Bacteria	Proteobacteria	Alphaproteobacteria	Rhodospirillales	Magnetospiraceae
OTU001598	0	0	0	0	0	6	2	8	8	6	1	1	1	0	0	0	0	0	0	0	0.020159	0.005627	0.018045	0.018129	0.01446	0	0.002484	0.002374	0.002241	0	0	Bacteria	Armatimonadetes	Fimbriimonadia	Fimbriimonadales
OTU001766	3	1	3	4	1	0	0	1	0	0	2	5	2	7	4	0.007453	0.002531	0.008406	0.010269	0.003154	0	0	0.002256	0	0	0.003154	0.004968	0.011871	0.004481	0.020698	0.009401	Bacteria	Actinobacteria	Acidimicrobiia	IMCC26256
OTU001845	7	2	6	3	2	1	0	0	0	2	2	1	1	3	3	0.017391	0.005062	0.016811	0.007701	0.006307	0.00336	0	0	0	0.00482	0.006307	0.004968	0.002374	0.002241	0.008871	0.007051	Bacteria	Actinobacteria	Actinobacteria	Frankiales	Acidothermaceae	Acidothermus
OTU001877	1	5	3	5	1	4	2	4	1	2	1	0	1	2	1	0.002484	0.012654	0.008406	0.012836	0.003154	0.013439	0.005627	0.009022	0.002266	0.00482	0.003154	0.002484	0	0.002241	0.005914	0.00235	Bacteria	Proteobacteria	Alphaproteobacteria	Rhodospirillales	Magnetospirillaceae	Telmatospirillum
OTU001900	0	0	2	1	4	1	0	3	0	1	0	1	4	9	7	0	0	0.005604	0.002567	0.012615	0.00336	0	0.006767	0	0.00241	0.012615	0	0.002374	0.008963	0.026612	0.016452	Bacteria	Chloroflexi	Ktedonobacteria	Ktedonobacterales	JG30-KF-AS9
OTU001945	0	1	0	0	0	3	4	4	5	3	0	5	6	0	2	0	0.002531	0	0	0	0.010079	0.011253	0.009022	0.011331	0.00723	0	0	0.011871	0.013444	0	0.0047	Bacteria	Patescibacteria	Parcubacteria
OTU001950	1	2	5	0	0	4	2	4	4	2	1	0	2	2	4	0.002484	0.005062	0.01401	0	0	0.013439	0.005627	0.009022	0.009065	0.00482	0	0.002484	0	0.004481	0.005914	0.009401	Bacteria	Patescibacteria	Parcubacteria
OTU001958	0	3	3	1	0	0	1	3	1	1	8	6	3	1	2	0	0.007593	0.008406	0.002567	0	0	0.002813	0.006767	0.002266	0.00241	0	0.01987	0.014245	0.006722	0.002957	0.0047	Bacteria
OTU001960	0	21	0	6	0	1	0	1	3	0	0	0	0	0	1	0	0.053148	0	0.015403	0	0.00336	0	0.002256	0.006799	0	0	0	0	0	0	0.00235	Bacteria	Chloroflexi	Ktedonobacteria	Ktedonobacterales	Ktedonobacteraceae
OTU002025	10	5	5	6	5	0	0	0	0	0	0	0	2	0	0	0.024845	0.012654	0.01401	0.015403	0.015768	0	0	0	0	0	0.015768	0	0	0.004481	0	0	Bacteria
OTU002044	2	5	5	5	6	0	0	4	3	0	3	0	0	0	0	0.004969	0.012654	0.01401	0.012836	0.018922	0	0	0.009022	0.006799	0	0.018922	0.007451	0	0	0	0	Bacteria	Armatimonadetes	Chthonomonadetes	Chthonomonadales	Chthonomonadaceae	Chthonomonas
OTU000474	0	0	1	2	0	3	5	3	6	2	7	1	1	0	1	0	0	0.002802	0.005134	0	0.010079	0.014067	0.006767	0.013597	0.00482	0	0.017387	0.002374	0.002241	0	0.00235	Bacteria	Bacteroidetes	Bacteroidia	Chitinophagales	Saprospiraceae	Phaeodactylibacter
OTU000908	0	2	3	0	3	1	3	8	8	3	0	1	0	0	0	0	0.005062	0.008406	0	0.009461	0.00336	0.00844	0.018045	0.018129	0.00723	0.009461	0	0.002374	0	0	0	Bacteria	Chloroflexi	Anaerolineae	Anaerolineales	Anaerolineaceae
OTU000952	0	0	0	0	0	1	4	1	0	0	1	7	7	10	1	0	0	0	0	0	0.00336	0.011253	0.002256	0	0	0	0.002484	0.01662	0.015685	0.029569	0.00235	Bacteria	Firmicutes	Bacilli	Bacillales	Paenibacillaceae	Paenibacillus	Paenibacillus_sp_YT0001
OTU001025	0	1	0	0	0	8	3	5	6	0	4	0	3	1	1	0	0.002531	0	0	0	0.026878	0.00844	0.011278	0.013597	0	0	0.009935	0	0.006722	0.002957	0.00235	Bacteria	Actinobacteria	Acidimicrobiia	Microtrichales	Ilumatobacteraceae	Ilumatobacter
OTU001054	0	0	0	0	0	6	8	9	3	3	0	1	2	0	0	0	0	0	0	0	0.020159	0.022507	0.0203	0.006799	0.00723	0	0	0.002374	0.004481	0	0	Bacteria	Gemmatimonadetes	Gemmatimonadetes	Gemmatimonadales	Gemmatimonadaceae
OTU001310	0	0	0	1	0	0	7	5	7	6	0	1	1	0	4	0	0	0	0.002567	0	0	0.019693	0.011278	0.015863	0.01446	0	0	0.002374	0.002241	0	0.009401	Bacteria	Proteobacteria	Deltaproteobacteria	Bdellovibrionales	Bdellovibrionaceae	Bdellovibrio	Bdellovibrio_exovorus_JSS
OTU001396	0	0	0	0	1	0	0	1	0	2	9	9	1	4	5	0	0	0	0	0.003154	0	0	0.002256	0	0.00482	0.003154	0.022354	0.021368	0.002241	0.011828	0.011751	Bacteria	Proteobacteria	Gammaproteobacteria	Betaproteobacteriales	Rhodocyclaceae	Georgfuchsia
OTU001410	0	0	1	0	0	3	7	1	4	13	1	2	0	0	0	0	0	0.002802	0	0	0.010079	0.019693	0.002256	0.009065	0.03133	0	0.002484	0.004748	0	0	0	Bacteria	Verrucomicrobia	Verrucomicrobiae	Verrucomicrobiales	Verrucomicrobiaceae
OTU001850	0	0	0	0	0	0	0	2	0	0	5	4	7	7	7	0	0	0	0	0	0	0	0.004511	0	0	0	0.012419	0.009497	0.015685	0.020698	0.016452	Bacteria	Chlamydiae	Chlamydiae	Chlamydiales	Simkaniaceae	Ga0074140
OTU001864	0	0	0	0	0	1	6	1	3	16	2	0	0	2	1	0	0	0	0	0	0.00336	0.01688	0.002256	0.006799	0.03856	0	0.004968	0	0	0.005914	0.00235	Bacteria	Patescibacteria
OTU001897	0	0	0	1	0	8	4	2	6	5	2	1	1	1	1	0	0	0	0.002567	0	0.026878	0.011253	0.004511	0.013597	0.01205	0	0.004968	0.002374	0.002241	0.002957	0.00235	Bacteria
OTU001901	0	0	0	0	0	4	1	1	4	2	5	4	4	4	3	0	0	0	0	0	0.013439	0.002813	0.002256	0.009065	0.00482	0	0.012419	0.009497	0.008963	0.011828	0.007051	Bacteria	Proteobacteria	Alphaproteobacteria	Rickettsiales	SM2D12
OTU001910	13	10	2	0	3	0	1	0	2	0	0	0	0	0	1	0.032298	0.025309	0.005604	0	0.009461	0	0.002813	0	0.004532	0	0.009461	0	0	0	0	0.00235	Bacteria	Chlamydiae	Chlamydiae	Chlamydiales	Simkaniaceae
OTU001957	0	0	1	1	1	7	2	5	7	0	0	1	1	6	0	0	0	0.002802	0.002567	0.003154	0.023518	0.005627	0.011278	0.015863	0	0.003154	0	0.002374	0.002241	0.017742	0	Bacteria	Firmicutes	Bacilli	Bacillales	Alicyclobacillaceae
OTU001974	2	6	0	2	3	0	0	0	0	0	3	6	2	2	6	0.004969	0.015185	0	0.005134	0.009461	0	0	0	0	0	0.009461	0.007451	0.014245	0.004481	0.005914	0.014101	Bacteria	Actinobacteria	Actinobacteria	Frankiales	Geodermatophilaceae
OTU001991	2	3	3	1	2	3	3	3	4	4	1	2	0	0	1	0.004969	0.007593	0.008406	0.002567	0.006307	0.010079	0.00844	0.006767	0.009065	0.00964	0.006307	0.002484	0.004748	0	0	0.00235	Bacteria	Elusimicrobia	Lineage_IIb
OTU002002	3	0	1	1	0	3	3	4	1	4	3	1	1	5	2	0.007453	0	0.002802	0.002567	0	0.010079	0.00844	0.009022	0.002266	0.00964	0	0.007451	0.002374	0.002241	0.014785	0.0047	Bacteria	Verrucomicrobia	Verrucomicrobiae	Chthoniobacterales	Chthoniobacteraceae	LD29
OTU002013	2	1	1	1	3	0	7	7	3	5	0	0	0	2	0	0.004969	0.002531	0.002802	0.002567	0.009461	0	0.019693	0.015789	0.006799	0.01205	0.009461	0	0	0	0.005914	0	Bacteria	Bacteroidetes	Bacteroidia	Chitinophagales	Chitinophagaceae
OTU002022	1	8	2	1	6	1	0	1	4	1	2	2	3	0	0	0.002484	0.020247	0.005604	0.002567	0.018922	0.00336	0	0.002256	0.009065	0.00241	0.018922	0.004968	0.004748	0.006722	0	0	Bacteria	Patescibacteria	Parcubacteria
OTU002040	5	1	1	0	0	0	6	5	2	4	0	5	1	2	0	0.012422	0.002531	0.002802	0	0	0	0.01688	0.011278	0.004532	0.00964	0	0	0.011871	0.002241	0.005914	0	Bacteria	Gemmatimonadetes	Gemmatimonadetes	Gemmatimonadales	Gemmatimonadaceae
OTU002054	19	6	1	0	1	2	0	0	0	0	1	1	0	1	0	0.047205	0.015185	0.002802	0	0.003154	0.00672	0	0	0	0	0.003154	0.002484	0.002374	0	0.002957	0	Bacteria	Patescibacteria	Parcubacteria	Candidatus_Kaiserbacteria
OTU002077	3	2	6	5	1	1	0	3	2	4	0	1	0	3	1	0.007453	0.005062	0.016811	0.012836	0.003154	0.00336	0	0.006767	0.004532	0.00964	0.003154	0	0.002374	0	0.008871	0.00235	Bacteria	Patescibacteria	Parcubacteria
OTU000748	0	1	0	0	1	3	3	6	6	7	2	0	0	2	0	0	0.002531	0	0	0.003154	0.010079	0.00844	0.013534	0.013597	0.01687	0.003154	0.004968	0	0	0.005914	0	Bacteria	Proteobacteria	Gammaproteobacteria	Betaproteobacteriales	Methylophilaceae	Methylobacillus
OTU000847	0	0	4	1	1	0	0	0	1	0	4	2	5	9	4	0	0	0.011208	0.002567	0.003154	0	0	0	0.002266	0	0.003154	0.009935	0.004748	0.011203	0.026612	0.009401	Bacteria	Proteobacteria	Gammaproteobacteria	Diplorickettsiales	Diplorickettsiaceae
OTU000966	0	3	0	0	0	1	1	1	3	5	7	4	4	0	2	0	0.007593	0	0	0	0.00336	0.002813	0.002256	0.006799	0.01205	0	0.017387	0.009497	0.008963	0	0.0047	Bacteria	Verrucomicrobia	Verrucomicrobiae	Chthoniobacterales	Chthoniobacteraceae	Chthoniobacter
OTU000999	3	0	1	2	0	2	1	5	3	6	0	5	0	2	1	0.007453	0	0.002802	0.005134	0	0.00672	0.002813	0.011278	0.006799	0.01446	0	0	0.011871	0	0.005914	0.00235	Bacteria	Proteobacteria	Alphaproteobacteria	Rhizobiales	Xanthobacteraceae	Pseudolabrys
OTU001103	0	0	0	0	1	2	3	13	1	6	0	2	2	1	0	0	0	0	0	0.003154	0.00672	0.00844	0.029323	0.002266	0.01446	0.003154	0	0.004748	0.004481	0.002957	0	Bacteria	Bacteroidetes	Bacteroidia	Chitinophagales	Chitinophagaceae	Ferruginibacter
OTU001185	0	0	0	1	1	0	1	5	2	0	3	3	6	7	2	0	0	0	0.002567	0.003154	0	0.002813	0.011278	0.004532	0	0.003154	0.007451	0.007123	0.013444	0.020698	0.0047	Bacteria	Firmicutes	Clostridia	Clostridiales	Family_XI
OTU001281	0	0	0	0	0	3	8	5	5	8	1	1	0	0	0	0	0	0	0	0	0.010079	0.022507	0.011278	0.011331	0.01928	0	0.002484	0.002374	0	0	0	Bacteria	Bacteroidetes	Bacteroidia
OTU001388	0	0	1	0	0	0	2	1	0	0	4	7	3	6	7	0	0	0.002802	0	0	0	0.005627	0.002256	0	0	0	0.009935	0.01662	0.006722	0.017742	0.016452	Bacteria	Proteobacteria	Gammaproteobacteria	Betaproteobacteriales	Rhodocyclaceae	Georgfuchsia
OTU001489	0	0	0	0	0	0	2	1	4	1	3	3	5	9	3	0	0	0	0	0	0	0.005627	0.002256	0.009065	0.00241	0	0.007451	0.007123	0.011203	0.026612	0.007051	Bacteria	Proteobacteria	Gammaproteobacteria	Salinisphaerales	Solimonadaceae	Nevskia
OTU001580	0	3	0	0	0	3	4	3	8	7	0	0	3	0	0	0	0.007593	0	0	0	0.010079	0.011253	0.006767	0.018129	0.01687	0	0	0	0.006722	0	0	Bacteria	Planctomycetes	Phycisphaerae	Phycisphaerales	Phycisphaeraceae	SM1A02
OTU001597	0	0	0	0	0	1	6	6	4	5	3	0	0	4	2	0	0	0	0	0	0.00336	0.01688	0.013534	0.009065	0.01205	0	0.007451	0	0	0.011828	0.0047	Bacteria	Planctomycetes	Planctomycetacia	Isosphaerales	Isosphaeraceae	Singulisphaera
OTU001704	0	0	0	0	0	1	0	0	0	0	5	5	9	7	4	0	0	0	0	0	0.00336	0	0	0	0	0	0.012419	0.011871	0.020166	0.020698	0.009401	Bacteria	Chlamydiae	Chlamydiae	Chlamydiales
OTU001798	0	1	0	3	0	3	4	4	6	4	1	1	0	4	0	0	0.002531	0	0.007701	0	0.010079	0.011253	0.009022	0.013597	0.00964	0	0.002484	0.002374	0	0.011828	0	Bacteria	Proteobacteria	Alphaproteobacteria	Paracaedibacterales	Paracaedibacteraceae	Candidatus_Paracaedibacter
OTU001875	1	0	1	0	0	5	7	1	4	4	1	2	0	3	2	0.002484	0	0.002802	0	0	0.016799	0.019693	0.002256	0.009065	0.00964	0	0.002484	0.004748	0	0.008871	0.0047	Bacteria	Proteobacteria	Alphaproteobacteria	Rickettsiales	SM2D12
OTU001906	0	0	0	0	0	3	8	8	5	5	1	0	0	1	0	0	0	0	0	0	0.010079	0.022507	0.018045	0.011331	0.01205	0	0.002484	0	0	0.002957	0	Bacteria	Firmicutes	Bacilli	Bacillales	Alicyclobacillaceae	Alicyclobacillus
OTU001927	0	1	1	1	0	3	3	6	3	4	1	3	5	0	0	0	0.002531	0.002802	0.002567	0	0.010079	0.00844	0.013534	0.006799	0.00964	0	0.002484	0.007123	0.011203	0	0	Bacteria	Planctomycetes	Planctomycetacia	Gemmatales	Gemmataceae
OTU001942	0	0	0	2	0	1	2	1	4	3	3	2	4	1	8	0	0	0	0.005134	0	0.00336	0.005627	0.002256	0.009065	0.00723	0	0.007451	0.004748	0.008963	0.002957	0.018802	Bacteria	Proteobacteria	Gammaproteobacteria	Diplorickettsiales	Diplorickettsiaceae	Aquicella
OTU001963	3	7	5	1	2	0	0	1	0	0	6	2	2	0	2	0.007453	0.017716	0.01401	0.002567	0.006307	0	0	0.002256	0	0	0.006307	0.014903	0.004748	0.004481	0	0.0047	Bacteria	Proteobacteria	Gammaproteobacteria	Diplorickettsiales	Diplorickettsiaceae	Aquicella
OTU001994	0	1	0	1	4	2	2	9	6	6	0	0	0	0	0	0	0.002531	0	0.002567	0.012615	0.00672	0.005627	0.0203	0.013597	0.01446	0.012615	0	0	0	0	0	Bacteria	Proteobacteria	Gammaproteobacteria	Diplorickettsiales	Diplorickettsiaceae
OTU002032	1	0	0	2	0	0	0	1	0	0	4	2	11	1	9	0.002484	0	0	0.005134	0	0	0	0.002256	0	0	0	0.009935	0.004748	0.024648	0.002957	0.021152	Bacteria	Patescibacteria	Saccharimonadia	Saccharimonadales	soil_bacterium_WF55
OTU002075	0	0	0	0	0	3	4	11	12	1	0	0	0	0	0	0	0	0	0	0	0.010079	0.011253	0.024812	0.027194	0.00241	0	0	0	0	0	0	Bacteria	Bacteroidetes	Bacteroidia	Cytophagales	Cytophagaceae
OTU002080	1	4	7	3	8	0	0	1	0	1	2	3	0	0	1	0.002484	0.010124	0.019613	0.007701	0.025229	0	0	0.002256	0	0.00241	0.025229	0.004968	0.007123	0	0	0.00235	Bacteria	Actinobacteria	Actinobacteria	Frankiales
OTU002081	9	11	4	0	6	0	0	0	0	0	0	0	0	0	1	0.02236	0.02784	0.011208	0	0.018922	0	0	0	0	0	0.018922	0	0	0	0	0.00235	Bacteria	Gemmatimonadetes	Gemmatimonadetes	Gemmatimonadales	Gemmatimonadaceae
OTU002101	1	7	0	2	5	0	0	2	2	1	0	0	7	3	1	0.002484	0.017716	0	0.005134	0.015768	0	0	0.004511	0.004532	0.00241	0.015768	0	0	0.015685	0.008871	0.00235	Bacteria	Patescibacteria	Microgenomatia	Candidatus_Levybacteria
OTU002116	1	0	0	0	0	2	7	5	9	7	0	0	0	0	0	0.002484	0	0	0	0	0.00672	0.019693	0.011278	0.020396	0.01687	0	0	0	0	0	0	Bacteria	Proteobacteria	Gammaproteobacteria	Legionellales	Legionellaceae	Legionella
OTU002122	0	1	0	0	0	0	0	0	11	2	5	2	2	1	7	0	0.002531	0	0	0	0	0	0	0.024928	0.00482	0	0.012419	0.004748	0.004481	0.002957	0.016452	Bacteria	Bacteroidetes	Bacteroidia	Chitinophagales	Chitinophagaceae	Flavisolibacter
OTU000562	1	0	0	1	1	0	0	0	1	0	2	4	8	5	7	0.002484	0	0	0.002567	0.003154	0	0	0	0.002266	0	0.003154	0.004968	0.009497	0.017926	0.014785	0.016452	Bacteria	Proteobacteria	Alphaproteobacteria	Rhodospirillales
OTU000940	1	0	0	2	0	4	4	4	3	4	1	6	0	1	0	0.002484	0	0	0.005134	0	0.013439	0.011253	0.009022	0.006799	0.00964	0	0.002484	0.014245	0	0.002957	0	Bacteria	Gemmatimonadetes	Gemmatimonadetes	Gemmatimonadales	Gemmatimonadaceae
OTU001134	0	2	0	1	1	0	3	7	6	7	2	0	0	0	1	0	0.005062	0	0.002567	0.003154	0	0.00844	0.015789	0.013597	0.01687	0.003154	0.004968	0	0	0	0.00235	Bacteria	Acidobacteria	Subgroup_6
OTU001258	0	0	0	0	0	2	8	2	10	5	1	1	1	0	0	0	0	0	0	0	0.00672	0.022507	0.004511	0.022662	0.01205	0	0.002484	0.002374	0.002241	0	0	Bacteria	Bacteroidetes	Bacteroidia	Sphingobacteriales	envOPS_17
OTU001431	7	9	3	3	1	0	0	1	0	0	1	0	1	2	2	0.017391	0.022778	0.008406	0.007701	0.003154	0	0	0.002256	0	0	0.003154	0.002484	0	0.002241	0.005914	0.0047	Bacteria	Verrucomicrobia	Verrucomicrobiae	Pedosphaerales	Pedosphaeraceae
OTU001434	1	1	0	1	4	0	0	0	0	3	1	0	5	6	8	0.002484	0.002531	0	0.002567	0.012615	0	0	0	0	0.00723	0.012615	0.002484	0	0.011203	0.017742	0.018802	Bacteria	Proteobacteria	Alphaproteobacteria	Acetobacterales	Acetobacteraceae	Rhodopila
OTU001445	0	0	0	0	0	1	6	3	4	0	6	5	0	2	3	0	0	0	0	0	0.00336	0.01688	0.006767	0.009065	0	0	0.014903	0.011871	0	0.005914	0.007051	Bacteria	Proteobacteria	Alphaproteobacteria	Reyranellales	Reyranellaceae	Reyranella
OTU001515	1	0	0	1	0	1	3	9	3	1	2	5	1	2	1	0.002484	0	0	0.002567	0	0.00336	0.00844	0.0203	0.006799	0.00241	0	0.004968	0.011871	0.002241	0.005914	0.00235	Bacteria	Proteobacteria	Deltaproteobacteria	Oligoflexales	0319-6G20
OTU001619	1	0	1	0	0	4	3	4	9	8	0	0	0	0	0	0.002484	0	0.002802	0	0	0.013439	0.00844	0.009022	0.020396	0.01928	0	0	0	0	0	0	Bacteria	Patescibacteria	ABY1	Candidatus_Magasanikbacteria	Candidatus_Magasanikbacteria_bacterium_RIFOXYD1_FULL_40_23
OTU001708	4	2	1	0	0	1	4	7	3	1	1	1	3	2	0	0.009938	0.005062	0.002802	0	0	0.00336	0.011253	0.015789	0.006799	0.00241	0	0.002484	0.002374	0.006722	0.005914	0	Bacteria	Proteobacteria	Alphaproteobacteria	Caulobacterales	Caulobacteraceae
OTU001717	8	2	0	1	4	0	0	1	1	0	1	5	2	1	4	0.019876	0.005062	0	0.002567	0.012615	0	0	0.002256	0.002266	0	0.012615	0.002484	0.011871	0.004481	0.002957	0.009401	Bacteria	Bacteroidetes	Bacteroidia	Sphingobacteriales	Sphingobacteriaceae	Mucilaginibacter	Mucilaginibacter_sp
OTU001926	1	1	0	1	2	0	0	0	0	2	2	1	8	8	4	0.002484	0.002531	0	0.002567	0.006307	0	0	0	0	0.00482	0.006307	0.004968	0.002374	0.017926	0.023655	0.009401	Bacteria	Proteobacteria	Gammaproteobacteria	Diplorickettsiales	Diplorickettsiaceae	Aquicella
OTU001952	2	0	0	2	3	0	2	3	1	0	4	4	2	5	2	0.004969	0	0	0.005134	0.009461	0	0.005627	0.006767	0.002266	0	0.009461	0.009935	0.009497	0.004481	0.014785	0.0047	Bacteria	Armatimonadetes	Fimbriimonadia	Fimbriimonadales	Fimbriimonadaceae
OTU001975	0	0	5	3	3	0	0	0	0	0	2	3	3	3	8	0	0	0.01401	0.007701	0.009461	0	0	0	0	0	0.009461	0.004968	0.007123	0.006722	0.008871	0.018802	Bacteria
OTU001987	0	0	0	0	3	0	1	0	1	3	2	0	7	9	4	0	0	0	0	0.009461	0	0.002813	0	0.002266	0.00723	0.009461	0.004968	0	0.015685	0.026612	0.009401	Bacteria	Proteobacteria	Deltaproteobacteria	Myxococcales	P3OB-42
OTU002046	4	3	6	0	1	1	0	2	0	2	1	3	3	0	4	0.009938	0.007593	0.016811	0	0.003154	0.00336	0	0.004511	0	0.00482	0.003154	0.002484	0.007123	0.006722	0	0.009401	Bacteria	Acidobacteria	Acidobacteriia	Acidobacteriales	Acidobacteriaceae_Subgroup_1
OTU002048	6	5	2	4	6	2	0	0	0	3	0	0	1	0	1	0.014907	0.012654	0.005604	0.010269	0.018922	0.00672	0	0	0	0.00723	0.018922	0	0	0.002241	0	0.00235	Bacteria	Acidobacteria	Acidobacteriia	Acidobacteriales
OTU002065	7	3	0	9	2	0	0	2	0	0	0	2	3	0	2	0.017391	0.007593	0	0.023104	0.006307	0	0	0.004511	0	0	0.006307	0	0.004748	0.006722	0	0.0047	Bacteria	Chloroflexi	Ktedonobacteria	Ktedonobacterales	Ktedonobacteraceae
OTU002087	3	10	6	7	2	0	0	0	0	0	1	0	0	1	0	0.007453	0.025309	0.016811	0.01797	0.006307	0	0	0	0	0	0.006307	0.002484	0	0	0.002957	0	Bacteria	Dependentiae	Babeliae	Babeliales
OTU002088	4	9	5	7	3	0	1	0	0	0	0	0	0	0	1	0.009938	0.022778	0.01401	0.01797	0.009461	0	0.002813	0	0	0	0.009461	0	0	0	0	0.00235	Bacteria	Planctomycetes	Planctomycetacia	Isosphaerales	Isosphaeraceae
OTU002094	11	7	1	6	2	0	0	1	0	0	0	1	1	0	0	0.027329	0.017716	0.002802	0.015403	0.006307	0	0	0.002256	0	0	0.006307	0	0.002374	0.002241	0	0	Bacteria	Proteobacteria	Gammaproteobacteria	Diplorickettsiales	Diplorickettsiaceae	Aquicella
OTU002096	0	0	0	3	0	0	2	1	1	1	1	5	1	12	3	0	0	0	0.007701	0	0	0.005627	0.002256	0.002266	0.00241	0	0.002484	0.011871	0.002241	0.035483	0.007051	Bacteria	Firmicutes	Bacilli	Bacillales
OTU002106	5	3	2	1	1	0	0	0	0	0	5	2	4	4	3	0.012422	0.007593	0.005604	0.002567	0.003154	0	0	0	0	0	0.003154	0.012419	0.004748	0.008963	0.011828	0.007051	Bacteria	Elusimicrobia	Elusimicrobia	Lineage_IV
OTU002133	0	2	0	0	1	0	0	1	0	0	5	4	11	2	4	0	0.005062	0	0	0.003154	0	0	0.002256	0	0	0.003154	0.012419	0.009497	0.024648	0.005914	0.009401	Bacteria	Proteobacteria	Gammaproteobacteria	Diplorickettsiales	Diplorickettsiaceae	Aquicella
OTU000837	1	0	5	1	1	5	1	3	5	2	3	1	0	0	1	0.002484	0	0.01401	0.002567	0.003154	0.016799	0.002813	0.006767	0.011331	0.00482	0.003154	0.007451	0.002374	0	0	0.00235	Bacteria	Proteobacteria	Gammaproteobacteria	Betaproteobacteriales	Methylophilaceae	Methylophilus
OTU001601	0	0	0	0	0	5	4	9	6	2	0	1	2	0	0	0	0	0	0	0	0.016799	0.011253	0.0203	0.013597	0.00482	0	0	0.002374	0.004481	0	0	Bacteria	Armatimonadetes	Fimbriimonadia	Fimbriimonadales	Fimbriimonadaceae
OTU001693	0	1	0	0	0	1	0	0	0	0	1	3	12	2	9	0	0.002531	0	0	0	0.00336	0	0	0	0	0	0.002484	0.007123	0.026888	0.005914	0.021152	Bacteria	Proteobacteria	Gammaproteobacteria	KF-JG30-C25
OTU001746	0	0	0	0	0	2	4	10	2	7	0	1	1	1	1	0	0	0	0	0	0.00672	0.011253	0.022556	0.004532	0.01687	0	0	0.002374	0.002241	0.002957	0.00235	Bacteria	Proteobacteria	Gammaproteobacteria	Betaproteobacteriales	TRA3-20
OTU001839	0	0	0	0	0	9	4	4	4	7	0	0	0	0	1	0	0	0	0	0	0.030238	0.011253	0.009022	0.009065	0.01687	0	0	0	0	0	0.00235	Bacteria	Planctomycetes	Planctomycetacia	Pirellulales	Pirellulaceae
OTU001908	0	0	0	0	0	0	0	0	0	0	4	10	7	1	7	0	0	0	0	0	0	0	0	0	0	0	0.009935	0.023742	0.015685	0.002957	0.016452	Bacteria	Patescibacteria	Saccharimonadia	Saccharimonadales
OTU001998	1	3	0	4	2	2	1	2	3	0	4	3	2	1	1	0.002484	0.007593	0	0.010269	0.006307	0.00672	0.002813	0.004511	0.006799	0	0.006307	0.009935	0.007123	0.004481	0.002957	0.00235	Bacteria
OTU002039	0	0	0	0	0	1	9	6	4	1	1	1	2	0	4	0	0	0	0	0	0.00336	0.02532	0.013534	0.009065	0.00241	0	0.002484	0.002374	0.004481	0	0.009401	Bacteria	Planctomycetes	Planctomycetacia	Gemmatales	Gemmataceae	Gemmata
OTU002045	3	1	0	2	7	2	0	0	1	1	1	3	2	2	4	0.007453	0.002531	0	0.005134	0.022076	0.00672	0	0	0.002266	0.00241	0.022076	0.002484	0.007123	0.004481	0.005914	0.009401	Bacteria	Patescibacteria	Saccharimonadia	Saccharimonadales
OTU002052	3	0	1	3	0	0	0	0	0	0	1	5	8	3	5	0.007453	0	0.002802	0.007701	0	0	0	0	0	0	0	0.002484	0.011871	0.017926	0.008871	0.011751	Bacteria	Proteobacteria	Gammaproteobacteria	Xanthomonadales	Rhodanobacteraceae	Chujaibacter	Xanthomonadales_bacterium_66-474
OTU002060	0	0	0	0	0	0	6	4	5	4	2	0	5	0	3	0	0	0	0	0	0	0.01688	0.009022	0.011331	0.00964	0	0.004968	0	0.011203	0	0.007051	Bacteria	Proteobacteria	Alphaproteobacteria
OTU002072	0	2	1	1	1	5	0	1	4	0	1	4	2	1	6	0	0.005062	0.002802	0.002567	0.003154	0.016799	0	0.002256	0.009065	0	0.003154	0.002484	0.009497	0.004481	0.002957	0.014101	Bacteria	Chloroflexi	JG30-KF-CM66
OTU002093	1	0	0	0	0	1	3	6	8	3	3	1	0	2	1	0.002484	0	0	0	0	0.00336	0.00844	0.013534	0.018129	0.00723	0	0.007451	0.002374	0	0.005914	0.00235	Bacteria	Patescibacteria	Parcubacteria	Candidatus_Nomurabacteria
OTU002103	7	4	0	5	1	0	1	0	2	1	5	0	2	1	0	0.017391	0.010124	0	0.012836	0.003154	0	0.002813	0	0.004532	0.00241	0.003154	0.012419	0	0.004481	0.002957	0	Bacteria	Acidobacteria	Acidobacteriia	Subgroup_13
OTU002114	2	0	4	0	0	0	1	7	7	2	3	0	0	2	1	0.004969	0	0.011208	0	0	0	0.002813	0.015789	0.015863	0.00482	0	0.007451	0	0	0.005914	0.00235	Bacteria	Verrucomicrobia	Verrucomicrobiae	Verrucomicrobiales	Verrucomicrobiaceae	Roseimicrobium
OTU002115	6	4	4	4	4	0	1	2	0	0	0	1	0	2	1	0.014907	0.010124	0.011208	0.010269	0.012615	0	0.002813	0.004511	0	0	0.012615	0	0.002374	0	0.005914	0.00235	Bacteria	Proteobacteria	Gammaproteobacteria	Betaproteobacteriales	Burkholderiaceae	Burkholderia-Caballeronia-Paraburkholderia
OTU002135	1	0	1	0	0	5	7	5	4	5	1	0	0	0	0	0.002484	0	0.002802	0	0	0.016799	0.019693	0.011278	0.009065	0.01205	0	0.002484	0	0	0	0	Bacteria	Proteobacteria	Deltaproteobacteria	Myxococcales	Haliangiaceae	Haliangium
OTU002136	6	3	5	5	10	0	0	0	0	0	0	0	0	0	0	0.014907	0.007593	0.01401	0.012836	0.031537	0	0	0	0	0	0.031537	0	0	0	0	0	Bacteria	Proteobacteria	Deltaproteobacteria	Oligoflexales	0319-6G20
OTU002145	1	3	0	14	2	0	1	3	1	2	0	1	0	1	0	0.002484	0.007593	0	0.03594	0.006307	0	0.002813	0.006767	0.002266	0.00482	0.006307	0	0.002374	0	0.002957	0	Bacteria	Chloroflexi
OTU002162	6	7	1	5	2	0	0	1	1	0	1	0	0	3	2	0.014907	0.017716	0.002802	0.012836	0.006307	0	0	0.002256	0.002266	0	0.006307	0.002484	0	0	0.008871	0.0047	Bacteria	Elusimicrobia	Lineage_IIb
OTU002178	2	1	1	0	1	0	0	0	0	0	6	10	3	3	2	0.004969	0.002531	0.002802	0	0.003154	0	0	0	0	0	0.003154	0.014903	0.023742	0.006722	0.008871	0.0047	Bacteria
OTU000434	0	2	1	0	4	0	1	4	2	2	5	2	0	3	2	0	0.005062	0.002802	0	0.012615	0	0.002813	0.009022	0.004532	0.00482	0.012615	0.012419	0.004748	0	0.008871	0.0047	Bacteria	Armatimonadetes	Fimbriimonadia	Fimbriimonadales	Fimbriimonadaceae
OTU000484	0	1	0	1	1	0	3	0	0	0	0	2	3	16	1	0	0.002531	0	0.002567	0.003154	0	0.00844	0	0	0	0.003154	0	0.004748	0.006722	0.047311	0.00235	Bacteria	Cyanobacteria	Melainabacteria	Obscuribacterales
OTU000575	1	2	1	0	1	5	6	4	4	3	0	1	0	0	0	0.002484	0.005062	0.002802	0	0.003154	0.016799	0.01688	0.009022	0.009065	0.00723	0.003154	0	0.002374	0	0	0	Bacteria	Acidobacteria	Acidobacteriia	Solibacterales	Solibacteraceae_Subgroup_3	Bryobacter
OTU000764	0	1	0	0	0	0	0	16	2	6	0	2	0	1	0	0	0.002531	0	0	0	0	0	0.03609	0.004532	0.01446	0	0	0.004748	0	0.002957	0	Bacteria	Deinococcus-Thermus	Deinococci	Deinococcales	Trueperaceae	Truepera
OTU000861	0	0	1	0	0	5	3	6	3	7	1	2	0	0	0	0	0	0.002802	0	0	0.016799	0.00844	0.013534	0.006799	0.01687	0	0.002484	0.004748	0	0	0	Bacteria	Spirochaetes	Spirochaetia	Spirochaetales	Spirochaetaceae	Salinispira
OTU000945	0	0	0	0	0	2	3	10	7	5	0	1	0	0	0	0	0	0	0	0	0.00672	0.00844	0.022556	0.015863	0.01205	0	0	0.002374	0	0	0	Bacteria	Dependentiae	Babeliae	Babeliales
OTU001118	0	0	0	1	0	4	1	6	4	5	3	1	0	1	2	0	0	0	0.002567	0	0.013439	0.002813	0.013534	0.009065	0.01205	0	0.007451	0.002374	0	0.002957	0.0047	Bacteria	Proteobacteria	Deltaproteobacteria	PB19
OTU001198	0	0	1	0	1	2	0	1	0	0	2	7	3	5	6	0	0	0.002802	0	0.003154	0.00672	0	0.002256	0	0	0.003154	0.004968	0.01662	0.006722	0.014785	0.014101	Bacteria	Firmicutes	Bacilli	Bacillales	Paenibacillaceae
OTU001317	2	0	0	0	0	3	5	3	3	3	1	5	3	0	0	0.004969	0	0	0	0	0.010079	0.014067	0.006767	0.006799	0.00723	0	0.002484	0.011871	0.006722	0	0	Bacteria	Bacteroidetes	Bacteroidia	Sphingobacteriales	NS11-12_marine_group	Bacteroidetes_bacterium_UKL13-3
OTU001478	0	0	0	2	0	4	5	2	1	9	0	3	1	1	0	0	0	0	0.005134	0	0.013439	0.014067	0.004511	0.002266	0.02169	0	0	0.007123	0.002241	0.002957	0	Bacteria	Proteobacteria	Gammaproteobacteria	Xanthomonadales	Rhodanobacteraceae
OTU001715	0	2	0	2	3	0	3	0	3	2	3	3	5	2	0	0	0.005062	0	0.005134	0.009461	0	0.00844	0	0.006799	0.00482	0.009461	0.007451	0.007123	0.011203	0.005914	0	Bacteria	Proteobacteria	Gammaproteobacteria	Betaproteobacteriales	Burkholderiaceae
OTU001849	0	0	0	0	0	0	2	6	6	2	3	2	1	0	6	0	0	0	0	0	0	0.005627	0.013534	0.013597	0.00482	0	0.007451	0.004748	0.002241	0	0.014101	Bacteria	Actinobacteria	Acidimicrobiia	Microtrichales	Ilumatobacteraceae	CL500-29_marine_group
OTU001856	3	0	0	0	0	2	0	0	1	1	4	6	4	2	5	0.007453	0	0	0	0	0.00672	0	0	0.002266	0.00241	0	0.009935	0.014245	0.008963	0.005914	0.011751	Bacteria	Bacteroidetes	Bacteroidia	Sphingobacteriales	envOPS_17
OTU002001	2	1	0	0	0	6	2	5	7	3	0	0	0	1	1	0.004969	0.002531	0	0	0	0.020159	0.005627	0.011278	0.015863	0.00723	0	0	0	0	0.002957	0.00235	Bacteria	Planctomycetes	Phycisphaerae	Tepidisphaerales	WD2101_soil_group
OTU002070	7	0	1	0	1	0	0	0	0	0	0	3	2	5	9	0.017391	0	0.002802	0	0.003154	0	0	0	0	0	0.003154	0	0.007123	0.004481	0.014785	0.021152	Bacteria	Actinobacteria	Acidimicrobiia
OTU002078	0	0	0	0	0	0	0	1	0	1	2	9	10	2	3	0	0	0	0	0	0	0	0.002256	0	0.00241	0	0.004968	0.021368	0.022407	0.005914	0.007051	Bacteria	Proteobacteria	Gammaproteobacteria	Diplorickettsiales	Diplorickettsiaceae	Aquicella
OTU002084	0	0	0	0	0	3	3	10	6	3	1	1	0	1	0	0	0	0	0	0	0.010079	0.00844	0.022556	0.013597	0.00723	0	0.002484	0.002374	0	0.002957	0	Bacteria	Patescibacteria	Parcubacteria	Candidatus_Adlerbacteria
OTU002100	1	8	4	3	0	0	1	0	0	0	0	3	0	2	6	0.002484	0.020247	0.011208	0.007701	0	0	0.002813	0	0	0	0	0	0.007123	0	0.005914	0.014101	Bacteria	Planctomycetes	Phycisphaerae	Tepidisphaerales	WD2101_soil_group
OTU002120	0	0	0	0	0	6	2	4	2	3	3	4	0	3	1	0	0	0	0	0	0.020159	0.005627	0.009022	0.004532	0.00723	0	0.007451	0.009497	0	0.008871	0.00235	Bacteria	Patescibacteria	Saccharimonadia	Saccharimonadales
OTU002126	2	6	5	4	4	0	2	0	1	1	1	0	2	0	0	0.004969	0.015185	0.01401	0.010269	0.012615	0	0.005627	0	0.002266	0.00241	0.012615	0.002484	0	0.004481	0	0	Bacteria	Chloroflexi	Ktedonobacteria	Ktedonobacterales	Ktedonobacteraceae	FCPS473
OTU002150	0	0	0	1	0	0	2	4	7	2	3	4	3	0	2	0	0	0	0.002567	0	0	0.005627	0.009022	0.015863	0.00482	0	0.007451	0.009497	0.006722	0	0.0047	Bacteria	Patescibacteria	Saccharimonadia	Saccharimonadales
OTU002156	0	0	0	1	0	2	11	6	6	2	0	0	0	0	0	0	0	0	0.002567	0	0.00672	0.030947	0.013534	0.013597	0.00482	0	0	0	0	0	0	Bacteria	Patescibacteria	Gracilibacteria	Candidatus_Peregrinibacteria
OTU002159	0	0	1	0	3	0	0	0	0	0	1	6	8	5	4	0	0	0.002802	0	0.009461	0	0	0	0	0	0.009461	0.002484	0.014245	0.017926	0.014785	0.009401	Bacteria	Chloroflexi	Ktedonobacteria	B12-WMSP1
OTU002160	0	0	0	0	0	2	2	9	7	5	2	0	0	0	1	0	0	0	0	0	0.00672	0.005627	0.0203	0.015863	0.01205	0	0.004968	0	0	0	0.00235	Bacteria	Chlamydiae	Chlamydiae	Chlamydiales	cvE6
OTU002165	8	2	4	2	4	1	0	2	1	0	2	1	1	0	0	0.019876	0.005062	0.011208	0.005134	0.012615	0.00336	0	0.004511	0.002266	0	0.012615	0.004968	0.002374	0.002241	0	0	Bacteria	Chlamydiae	Chlamydiae	Chlamydiales	Simkaniaceae
OTU002175	0	0	0	0	0	0	0	1	0	0	3	10	2	2	10	0	0	0	0	0	0	0	0.002256	0	0	0	0.007451	0.023742	0.004481	0.005914	0.023502	Bacteria	Patescibacteria	Parcubacteria	Candidatus_Nomurabacteria
OTU002200	0	0	0	0	0	1	0	0	1	0	3	3	7	7	6	0	0	0	0	0	0.00336	0	0	0.002266	0	0	0.007451	0.007123	0.015685	0.020698	0.014101	Bacteria	Patescibacteria	Parcubacteria	Candidatus_Kaiserbacteria
OTU000608	0	0	2	5	0	2	1	7	2	5	2	1	0	0	0	0	0	0.005604	0.012836	0	0.00672	0.002813	0.015789	0.004532	0.01205	0	0.004968	0.002374	0	0	0	Bacteria	Bacteroidetes	Bacteroidia	Cytophagales	Microscillaceae	Ohtaekwangia	Globodera_pallida
OTU000692	1	2	0	1	3	2	3	3	5	0	4	2	1	0	0	0.002484	0.005062	0	0.002567	0.009461	0.00672	0.00844	0.006767	0.011331	0	0.009461	0.009935	0.004748	0.002241	0	0	Bacteria	Proteobacteria	Alphaproteobacteria	Sphingomonadales	Sphingomonadaceae	DSSF69
OTU000780	0	0	0	0	1	1	7	5	7	4	1	0	1	0	0	0	0	0	0	0.003154	0.00336	0.019693	0.011278	0.015863	0.00964	0.003154	0.002484	0	0.002241	0	0	Bacteria
OTU000787	1	1	0	0	1	0	1	1	3	0	4	6	2	4	3	0.002484	0.002531	0	0	0.003154	0	0.002813	0.002256	0.006799	0	0.003154	0.009935	0.014245	0.004481	0.011828	0.007051	Bacteria	Proteobacteria	Gammaproteobacteria	Oceanospirillales	Pseudohongiellaceae	BIyi10
OTU000927	1	0	0	0	1	1	2	6	4	5	1	2	2	2	0	0.002484	0	0	0	0.003154	0.00336	0.005627	0.013534	0.009065	0.01205	0.003154	0.002484	0.004748	0.004481	0.005914	0	Bacteria	Acidobacteria	Subgroup_6	Acidobacteria_bacterium_SCN_69-37
OTU000967	0	0	0	0	0	6	5	4	5	2	1	2	2	0	0	0	0	0	0	0	0.020159	0.014067	0.009022	0.011331	0.00482	0	0.002484	0.004748	0.004481	0	0	Bacteria	Armatimonadetes	Fimbriimonadia	Fimbriimonadales	Fimbriimonadaceae
OTU000984	0	1	0	0	1	2	2	5	4	2	3	5	0	2	0	0	0.002531	0	0	0.003154	0.00672	0.005627	0.011278	0.009065	0.00482	0.003154	0.007451	0.011871	0	0.005914	0	Bacteria	Bacteroidetes	Bacteroidia	Sphingobacteriales	Sphingobacteriaceae	Mucilaginibacter
OTU001034	0	0	1	1	0	1	0	0	0	0	4	2	1	4	13	0	0	0.002802	0.002567	0	0.00336	0	0	0	0	0	0.009935	0.004748	0.002241	0.011828	0.030553	Bacteria	Proteobacteria	Alphaproteobacteria
OTU001285	0	1	0	0	1	3	6	4	4	6	0	0	1	0	1	0	0.002531	0	0	0.003154	0.010079	0.01688	0.009022	0.009065	0.01446	0.003154	0	0	0.002241	0	0.00235	Bacteria	Proteobacteria	Alphaproteobacteria
OTU001466	0	0	0	0	0	2	0	2	1	0	1	1	6	14	0	0	0	0	0	0	0.00672	0	0.004511	0.002266	0	0	0.002484	0.002374	0.013444	0.041397	0	Bacteria	Firmicutes	Clostridia	Clostridiales	Family_XI
OTU001823	0	1	0	0	2	1	4	7	2	8	2	0	0	0	0	0	0.002531	0	0	0.006307	0.00336	0.011253	0.015789	0.004532	0.01928	0.006307	0.004968	0	0	0	0	Bacteria	Proteobacteria	Gammaproteobacteria
OTU001824	0	0	0	0	0	3	6	1	9	3	1	0	0	3	1	0	0	0	0	0	0.010079	0.01688	0.002256	0.020396	0.00723	0	0.002484	0	0	0.008871	0.00235	Bacteria	Chloroflexi	Dehalococcoidia	S085
OTU001829	0	1	1	1	1	1	3	6	6	2	0	2	0	3	0	0	0.002531	0.002802	0.002567	0.003154	0.00336	0.00844	0.013534	0.013597	0.00482	0.003154	0	0.004748	0	0.008871	0	Bacteria	Proteobacteria	Gammaproteobacteria	Legionellales	Legionellaceae	Legionella
OTU001831	1	1	0	1	2	0	0	0	0	0	8	5	3	2	4	0.002484	0.002531	0	0.002567	0.006307	0	0	0	0	0	0.006307	0.01987	0.011871	0.006722	0.005914	0.009401	Bacteria	Chlamydiae	Chlamydiae	Chlamydiales	Simkaniaceae
OTU001903	0	3	1	0	1	1	5	4	3	1	0	2	1	0	5	0	0.007593	0.002802	0	0.003154	0.00336	0.014067	0.009022	0.006799	0.00241	0.003154	0	0.004748	0.002241	0	0.011751	Bacteria	Verrucomicrobia	Verrucomicrobiae	Opitutales	Opitutaceae
OTU001904	7	4	2	2	1	0	3	5	0	2	0	0	1	0	0	0.017391	0.010124	0.005604	0.005134	0.003154	0	0.00844	0.011278	0	0.00482	0.003154	0	0	0.002241	0	0	Bacteria	Verrucomicrobia	Verrucomicrobiae	Opitutales	Opitutaceae
OTU001969	0	1	0	0	1	6	8	3	3	4	0	1	0	0	0	0	0.002531	0	0	0.003154	0.020159	0.022507	0.006767	0.006799	0.00964	0.003154	0	0.002374	0	0	0	Bacteria	Patescibacteria	Saccharimonadia	Saccharimonadales
OTU002006	0	3	5	3	0	0	0	0	1	1	3	3	0	3	5	0	0.007593	0.01401	0.007701	0	0	0	0	0.002266	0.00241	0	0.007451	0.007123	0	0.008871	0.011751	Bacteria	Proteobacteria	Gammaproteobacteria	Diplorickettsiales	Diplorickettsiaceae	Aquicella
OTU002071	0	0	0	0	0	3	5	2	0	10	0	2	0	4	1	0	0	0	0	0	0.010079	0.014067	0.004511	0	0.0241	0	0	0.004748	0	0.011828	0.00235	Bacteria	Proteobacteria	Alphaproteobacteria	Paracaedibacterales	Paracaedibacteraceae	Candidatus_Paracaedibacter	endosymbiont_of_Acanthamoeba_sp_KA/E9
OTU002073	1	0	1	0	2	0	4	1	1	3	1	2	8	1	2	0.002484	0	0.002802	0	0.006307	0	0.011253	0.002256	0.002266	0.00723	0.006307	0.002484	0.004748	0.017926	0.002957	0.0047	Bacteria	Proteobacteria	Alphaproteobacteria	Elsterales
OTU002095	1	3	0	2	4	0	1	0	1	2	2	1	4	3	3	0.002484	0.007593	0	0.005134	0.012615	0	0.002813	0	0.002266	0.00482	0.012615	0.004968	0.002374	0.008963	0.008871	0.007051	Bacteria	Proteobacteria	Gammaproteobacteria	Diplorickettsiales	Diplorickettsiaceae	Aquicella
OTU002109	1	0	1	0	0	2	6	2	3	3	1	5	0	0	3	0.002484	0	0.002802	0	0	0.00672	0.01688	0.004511	0.006799	0.00723	0	0.002484	0.011871	0	0	0.007051	Bacteria	Chloroflexi	OLB14
OTU002124	0	1	0	0	0	1	4	9	4	5	1	0	0	1	1	0	0.002531	0	0	0	0.00336	0.011253	0.0203	0.009065	0.01205	0	0.002484	0	0	0.002957	0.00235	Bacteria	Acidobacteria	Subgroup_6
OTU002155	0	0	1	5	2	0	1	0	1	2	3	5	3	1	3	0	0	0.002802	0.012836	0.006307	0	0.002813	0	0.002266	0.00482	0.006307	0.007451	0.011871	0.006722	0.002957	0.007051	Bacteria	Acidobacteria	Acidobacteriia	Solibacterales	Solibacteraceae_Subgroup_3
OTU002158	2	3	1	1	9	0	0	1	1	0	2	1	1	4	1	0.004969	0.007593	0.002802	0.002567	0.028383	0	0	0.002256	0.002266	0	0.028383	0.004968	0.002374	0.002241	0.011828	0.00235	Bacteria	Proteobacteria	Deltaproteobacteria	Oligoflexales	0319-6G20
OTU002180	4	1	1	2	6	2	1	1	0	3	2	0	1	2	1	0.009938	0.002531	0.002802	0.005134	0.018922	0.00672	0.002813	0.002256	0	0.00723	0.018922	0.004968	0	0.002241	0.005914	0.00235	Bacteria	Chloroflexi	Ktedonobacteria	Ktedonobacterales	Ktedonobacteraceae
OTU002189	3	2	9	2	1	0	0	1	1	1	1	0	2	4	0	0.007453	0.005062	0.025217	0.005134	0.003154	0	0	0.002256	0.002266	0.00241	0.003154	0.002484	0	0.004481	0.011828	0	Bacteria	Planctomycetes	Planctomycetacia	Isosphaerales	Isosphaeraceae	Candidatus_Nostocoida
OTU002212	0	0	0	0	1	0	0	0	0	0	2	3	8	6	7	0	0	0	0	0.003154	0	0	0	0	0	0.003154	0.004968	0.007123	0.017926	0.017742	0.016452	Bacteria	Patescibacteria	Saccharimonadia	Saccharimonadales
OTU002228	2	5	6	2	7	0	2	0	0	0	2	0	1	0	0	0.004969	0.012654	0.016811	0.005134	0.022076	0	0.005627	0	0	0	0.022076	0.004968	0	0.002241	0	0	Bacteria	Chloroflexi	Ktedonobacteria	Ktedonobacterales	Ktedonobacteraceae	FCPS473
OTU000454	1	0	3	3	1	1	3	4	0	2	3	5	0	0	0	0.002484	0	0.008406	0.007701	0.003154	0.00336	0.00844	0.009022	0	0.00482	0.003154	0.007451	0.011871	0	0	0	Bacteria	Proteobacteria	Gammaproteobacteria	211ds20
OTU000590	1	0	1	0	1	0	4	1	3	1	0	3	6	2	3	0.002484	0	0.002802	0	0.003154	0	0.011253	0.002256	0.006799	0.00241	0.003154	0	0.007123	0.013444	0.005914	0.007051	Bacteria	Bacteroidetes	Bacteroidia	Cytophagales	Cytophagaceae	Cytophaga	Cytophaga_hutchinsonii_ATCC_33406
OTU000664	1	0	0	1	2	1	1	6	2	8	0	1	1	0	2	0.002484	0	0	0.002567	0.006307	0.00336	0.002813	0.013534	0.004532	0.01928	0.006307	0	0.002374	0.002241	0	0.0047	Bacteria	Proteobacteria	Alphaproteobacteria	Rhizobiales	Hyphomicrobiaceae
OTU000830	1	1	0	1	0	0	0	2	2	0	2	7	7	3	0	0.002484	0.002531	0	0.002567	0	0	0	0.004511	0.004532	0	0	0.004968	0.01662	0.015685	0.008871	0	Bacteria	Proteobacteria	Deltaproteobacteria	Myxococcales	BIrii41
OTU000887	1	0	0	2	1	1	0	0	1	1	5	7	2	3	2	0.002484	0	0	0.005134	0.003154	0.00336	0	0	0.002266	0.00241	0.003154	0.012419	0.01662	0.004481	0.008871	0.0047	Bacteria	Chlamydiae	Chlamydiae	Chlamydiales	Simkaniaceae
OTU001006	0	0	1	0	0	1	7	6	7	2	0	0	0	2	0	0	0	0.002802	0	0	0.00336	0.019693	0.013534	0.015863	0.00482	0	0	0	0	0.005914	0	Bacteria	Proteobacteria	Alphaproteobacteria	Rhodospirillales
OTU001153	0	0	0	0	0	2	4	5	5	9	1	0	0	0	0	0	0	0	0	0	0.00672	0.011253	0.011278	0.011331	0.02169	0	0.002484	0	0	0	0	Bacteria	Verrucomicrobia	Verrucomicrobiae	Verrucomicrobiales	Rubritaleaceae	Luteolibacter
OTU001277	2	1	0	0	0	0	1	5	3	1	2	4	3	1	3	0.004969	0.002531	0	0	0	0	0.002813	0.011278	0.006799	0.00241	0	0.004968	0.009497	0.006722	0.002957	0.007051	Bacteria	Proteobacteria	Gammaproteobacteria	Betaproteobacteriales	Burkholderiaceae	Duganella
OTU001420	1	0	2	0	0	5	3	2	4	9	0	0	0	0	0	0.002484	0	0.005604	0	0	0.016799	0.00844	0.004511	0.009065	0.02169	0	0	0	0	0	0	Bacteria	Bacteroidetes	Bacteroidia	Cytophagales	Spirosomaceae	Emticicia	Emticicia_sp_NL128
OTU001677	0	0	0	0	0	2	4	1	7	5	1	2	0	1	3	0	0	0	0	0	0.00672	0.011253	0.002256	0.015863	0.01205	0	0.002484	0.004748	0	0.002957	0.007051	Bacteria	Patescibacteria	Parcubacteria	Candidatus_Adlerbacteria	Candidatus_Adlerbacteria_bacterium_RIFOXYC1_FULL_48_26
OTU001813	0	0	0	0	0	3	6	4	7	6	0	0	0	0	0	0	0	0	0	0	0.010079	0.01688	0.009022	0.015863	0.01446	0	0	0	0	0	0	Bacteria	Bacteroidetes	Bacteroidia	Sphingobacteriales	KD3-93
OTU001944	0	0	2	2	1	3	2	3	3	2	1	0	1	3	3	0	0	0.005604	0.005134	0.003154	0.010079	0.005627	0.006767	0.006799	0.00482	0.003154	0.002484	0	0.002241	0.008871	0.007051	Bacteria	Firmicutes	Bacilli	Bacillales	Alicyclobacillaceae	Tumebacillus
OTU002053	0	1	0	0	1	0	4	11	4	3	1	1	0	0	0	0	0.002531	0	0	0.003154	0	0.011253	0.024812	0.009065	0.00723	0.003154	0.002484	0.002374	0	0	0	Bacteria	Proteobacteria	Gammaproteobacteria	Betaproteobacteriales	Burkholderiaceae	Burkholderia-Caballeronia-Paraburkholderia
OTU002061	0	0	0	0	0	1	2	3	3	1	4	5	4	1	2	0	0	0	0	0	0.00336	0.005627	0.006767	0.006799	0.00241	0	0.009935	0.011871	0.008963	0.002957	0.0047	Bacteria	Bacteroidetes	Bacteroidia	Sphingobacteriales	CWT_CU03-E12
OTU002085	0	0	0	0	0	0	0	0	0	3	6	3	9	1	4	0	0	0	0	0	0	0	0	0	0.00723	0	0.014903	0.007123	0.020166	0.002957	0.009401	Bacteria	Chlamydiae	Chlamydiae	Chlamydiales	cvE6
OTU002092	2	0	1	0	0	2	2	4	7	3	2	0	0	2	1	0.004969	0	0.002802	0	0	0.00672	0.005627	0.009022	0.015863	0.00723	0	0.004968	0	0	0.005914	0.00235	Bacteria	Planctomycetes	Planctomycetacia	Isosphaerales	Isosphaeraceae
OTU002098	0	0	0	0	0	0	1	8	8	8	0	0	0	1	0	0	0	0	0	0	0	0.002813	0.018045	0.018129	0.01928	0	0	0	0	0.002957	0	Bacteria	Verrucomicrobia	Verrucomicrobiae	Pedosphaerales	Pedosphaeraceae
OTU002138	0	1	0	0	1	4	0	0	8	2	1	0	5	1	3	0	0.002531	0	0	0.003154	0.013439	0	0	0.018129	0.00482	0.003154	0.002484	0	0.011203	0.002957	0.007051	Bacteria	Planctomycetes	Planctomycetacia	Planctomycetales
OTU002140	4	4	8	6	3	0	1	0	0	0	0	0	0	0	0	0.009938	0.010124	0.022415	0.015403	0.009461	0	0.002813	0	0	0	0.009461	0	0	0	0	0	Bacteria	Verrucomicrobia	Verrucomicrobiae	Verrucomicrobiales	Verrucomicrobiaceae
OTU002190	4	4	5	3	10	0	0	0	0	0	0	0	0	0	0	0.009938	0.010124	0.01401	0.007701	0.031537	0	0	0	0	0	0.031537	0	0	0	0	0	Bacteria	Proteobacteria	Gammaproteobacteria	Diplorickettsiales	Diplorickettsiaceae	Aquicella
OTU002192	0	5	1	2	1	0	2	1	0	1	2	1	3	2	5	0	0.012654	0.002802	0.005134	0.003154	0	0.005627	0.002256	0	0.00241	0.003154	0.004968	0.002374	0.006722	0.005914	0.011751	Bacteria	Patescibacteria	Parcubacteria	Candidatus_Adlerbacteria
OTU002198	0	5	2	2	2	3	1	1	1	7	0	2	0	0	0	0	0.012654	0.005604	0.005134	0.006307	0.010079	0.002813	0.002256	0.002266	0.01687	0.006307	0	0.004748	0	0	0	Bacteria
OTU002206	0	0	0	0	0	3	2	7	4	2	5	1	2	0	0	0	0	0	0	0	0.010079	0.005627	0.015789	0.009065	0.00482	0	0.012419	0.002374	0.004481	0	0	Bacteria	Gemmatimonadetes	Gemmatimonadetes	Gemmatimonadales	Gemmatimonadaceae	Gemmatimonas
OTU002208	8	1	5	4	2	0	0	0	0	0	0	4	0	1	1	0.019876	0.002531	0.01401	0.010269	0.006307	0	0	0	0	0	0.006307	0	0.009497	0	0.002957	0.00235	Bacteria	Patescibacteria
OTU002216	0	2	0	0	0	0	1	1	1	1	6	3	6	0	5	0	0.005062	0	0	0	0	0.002813	0.002256	0.002266	0.00241	0	0.014903	0.007123	0.013444	0	0.011751	Bacteria	Proteobacteria	Gammaproteobacteria	Diplorickettsiales	Diplorickettsiaceae	Aquicella
OTU002219	1	12	5	4	1	0	0	2	1	0	0	0	0	0	0	0.002484	0.030371	0.01401	0.010269	0.003154	0	0	0.004511	0.002266	0	0.003154	0	0	0	0	0	Bacteria	Acidobacteria	Acidobacteriia	Subgroup_13
OTU002231	8	2	3	2	6	0	0	0	0	0	0	0	1	0	4	0.019876	0.005062	0.008406	0.005134	0.018922	0	0	0	0	0	0.018922	0	0	0.002241	0	0.009401	Bacteria	Patescibacteria	Saccharimonadia	Saccharimonadales
OTU002234	1	1	1	0	0	4	7	6	3	1	0	1	0	0	1	0.002484	0.002531	0.002802	0	0	0.013439	0.019693	0.013534	0.006799	0.00241	0	0	0.002374	0	0	0.00235	Bacteria	Firmicutes	Bacilli	Bacillales	Alicyclobacillaceae	Tumebacillus
OTU002243	4	1	2	1	1	2	4	4	5	1	0	0	0	1	0	0.009938	0.002531	0.005604	0.002567	0.003154	0.00672	0.011253	0.009022	0.011331	0.00241	0.003154	0	0	0	0.002957	0	Bacteria	Firmicutes	Bacilli	Bacillales	Bacillaceae	Bacillus
OTU002248	0	0	1	1	0	0	0	1	3	2	6	4	3	0	5	0	0	0.002802	0.002567	0	0	0	0.002256	0.006799	0.00482	0	0.014903	0.009497	0.006722	0	0.011751	Bacteria	Proteobacteria	Alphaproteobacteria
OTU002251	7	7	2	3	6	0	0	0	0	0	0	0	0	1	0	0.017391	0.017716	0.005604	0.007701	0.018922	0	0	0	0	0	0.018922	0	0	0	0.002957	0	Bacteria	Proteobacteria	Deltaproteobacteria	Oligoflexales	0319-6G20
OTU002257	4	7	0	0	5	2	0	1	1	3	0	0	0	3	0	0.009938	0.017716	0	0	0.015768	0.00672	0	0.002256	0.002266	0.00723	0.015768	0	0	0	0.008871	0	Bacteria	Firmicutes	Bacilli	Bacillales	Bacillaceae	Bacillus
OTU000708	0	1	0	0	0	0	1	2	3	3	6	7	0	2	0	0	0.002531	0	0	0	0	0.002813	0.004511	0.006799	0.00723	0	0.014903	0.01662	0	0.005914	0	Bacteria	Planctomycetes	Planctomycetacia	Pirellulales	Pirellulaceae
OTU000963	0	0	0	1	0	2	1	7	6	7	1	0	0	0	0	0	0	0	0.002567	0	0.00672	0.002813	0.015789	0.013597	0.01687	0	0.002484	0	0	0	0	Bacteria	Planctomycetes	Planctomycetacia	Pirellulales	Pirellulaceae
OTU000989	1	0	0	0	0	3	1	4	1	0	5	1	3	4	2	0.002484	0	0	0	0	0.010079	0.002813	0.009022	0.002266	0	0	0.012419	0.002374	0.006722	0.011828	0.0047	Bacteria	Bacteroidetes	Bacteroidia	Chitinophagales	Chitinophagaceae	Chitinophaga
OTU001014	1	0	0	1	3	1	2	1	6	5	2	3	0	0	0	0.002484	0	0	0.002567	0.009461	0.00336	0.005627	0.002256	0.013597	0.01205	0.009461	0.004968	0.007123	0	0	0	Bacteria	Planctomycetes	Planctomycetacia	Pirellulales	Pirellulaceae
OTU001033	2	1	1	2	1	0	7	4	0	0	1	5	1	0	0	0.004969	0.002531	0.002802	0.005134	0.003154	0	0.019693	0.009022	0	0	0.003154	0.002484	0.011871	0.002241	0	0	Bacteria	Patescibacteria	Saccharimonadia	Saccharimonadales
OTU001238	0	0	0	0	0	0	1	0	1	3	1	5	3	8	3	0	0	0	0	0	0	0.002813	0	0.002266	0.00723	0	0.002484	0.011871	0.006722	0.023655	0.007051	Bacteria	Verrucomicrobia	Verrucomicrobiae	Chthoniobacterales	Chthoniobacteraceae	Chthoniobacter	Verrucomicrobia_bacterium_WY51
OTU001339	0	0	0	0	0	1	1	12	9	1	0	0	0	0	1	0	0	0	0	0	0.00336	0.002813	0.027067	0.020396	0.00241	0	0	0	0	0	0.00235	Bacteria	Bacteroidetes	Bacteroidia	Chitinophagales	Chitinophagaceae
OTU001421	0	0	0	0	1	0	0	1	0	0	9	2	3	0	9	0	0	0	0	0.003154	0	0	0.002256	0	0	0.003154	0.022354	0.004748	0.006722	0	0.021152	Bacteria	Planctomycetes	Planctomycetacia	Gemmatales	Gemmataceae	Gemmata
OTU001667	1	0	0	0	0	4	0	3	12	3	1	0	0	1	0	0.002484	0	0	0	0	0.013439	0	0.006767	0.027194	0.00723	0	0.002484	0	0	0.002957	0	Bacteria	Planctomycetes	Phycisphaerae	Phycisphaerales	Phycisphaeraceae	SM1A02
OTU001703	2	2	4	0	0	1	3	3	3	3	3	0	0	1	0	0.004969	0.005062	0.011208	0	0	0.00336	0.00844	0.006767	0.006799	0.00723	0	0.007451	0	0	0.002957	0	Bacteria	Proteobacteria	Deltaproteobacteria	Bdellovibrionales	Bdellovibrionaceae	Bdellovibrio
OTU001782	0	0	0	1	0	3	8	4	3	5	0	0	1	0	0	0	0	0	0.002567	0	0.010079	0.022507	0.009022	0.006799	0.01205	0	0	0	0.002241	0	0	Bacteria	Proteobacteria	Gammaproteobacteria	Betaproteobacteriales	Nitrosomonadaceae	MND1
OTU001786	1	0	1	1	0	9	0	2	1	6	1	0	1	0	2	0.002484	0	0.002802	0.002567	0	0.030238	0	0.004511	0.002266	0.01446	0	0.002484	0	0.002241	0	0.0047	Bacteria	Proteobacteria	Deltaproteobacteria	Bdellovibrionales	Bdellovibrionaceae	Bdellovibrio
OTU001977	5	2	6	3	1	0	0	3	0	0	1	2	1	0	1	0.012422	0.005062	0.016811	0.007701	0.003154	0	0	0.006767	0	0	0.003154	0.002484	0.004748	0.002241	0	0.00235	Bacteria
OTU001993	3	3	2	1	2	0	0	0	0	0	3	3	8	0	0	0.007453	0.007593	0.005604	0.002567	0.006307	0	0	0	0	0	0.006307	0.007451	0.007123	0.017926	0	0	Bacteria	Proteobacteria	Alphaproteobacteria	Micropepsales	Micropepsaceae
OTU001999	3	0	2	4	1	2	1	2	3	1	5	1	0	0	0	0.007453	0	0.005604	0.010269	0.003154	0.00672	0.002813	0.004511	0.006799	0.00241	0.003154	0.012419	0.002374	0	0	0	Bacteria	Patescibacteria	Saccharimonadia	Saccharimonadales
OTU002005	5	0	1	0	1	0	0	1	1	0	3	3	7	2	1	0.012422	0	0.002802	0	0.003154	0	0	0.002256	0.002266	0	0.003154	0.007451	0.007123	0.015685	0.005914	0.00235	Bacteria	Cyanobacteria	Melainabacteria	Obscuribacterales
OTU002083	0	2	1	0	0	0	1	1	0	1	2	4	7	2	4	0	0.005062	0.002802	0	0	0	0.002813	0.002256	0	0.00241	0	0.004968	0.009497	0.015685	0.005914	0.009401	Bacteria
OTU002086	0	0	0	3	0	2	1	5	1	2	1	3	1	5	1	0	0	0	0.007701	0	0.00672	0.002813	0.011278	0.002266	0.00482	0	0.002484	0.007123	0.002241	0.014785	0.00235	Bacteria	Firmicutes	Bacilli	Bacillales	Paenibacillaceae	Cohnella
OTU002152	0	1	1	0	0	0	0	2	1	6	1	3	2	3	5	0	0.002531	0.002802	0	0	0	0	0.004511	0.002266	0.01446	0	0.002484	0.007123	0.004481	0.008871	0.011751	Bacteria	Proteobacteria	Alphaproteobacteria	Acetobacterales	Acetobacteraceae	Acidiphilium
OTU002157	5	2	2	4	1	3	0	0	0	2	1	1	4	0	0	0.012422	0.005062	0.005604	0.010269	0.003154	0.010079	0	0	0	0.00482	0.003154	0.002484	0.002374	0.008963	0	0	Bacteria	Chloroflexi	Ktedonobacteria	Ktedonobacterales	JG30-KF-AS9
OTU002171	4	5	2	4	3	0	0	1	1	0	0	1	0	4	0	0.009938	0.012654	0.005604	0.010269	0.009461	0	0	0.002256	0.002266	0	0.009461	0	0.002374	0	0.011828	0	Bacteria	Proteobacteria	Deltaproteobacteria	Oligoflexales	0319-6G20
OTU002188	0	0	1	2	0	3	4	4	6	1	0	0	4	0	0	0	0	0.002802	0.005134	0	0.010079	0.011253	0.009022	0.013597	0.00241	0	0	0	0.008963	0	0	Bacteria	Patescibacteria	Parcubacteria	Candidatus_Kaiserbacteria
OTU002199	0	1	0	0	0	5	7	3	4	5	0	0	0	0	0	0	0.002531	0	0	0	0.016799	0.019693	0.006767	0.009065	0.01205	0	0	0	0	0	0	Bacteria	Proteobacteria	Gammaproteobacteria	Gammaproteobacteria_Incertae_Sedis	Unknown_Family	Candidatus_Ovatusbacter
OTU002211	3	2	9	5	5	0	1	0	0	0	0	0	0	0	0	0.007453	0.005062	0.025217	0.012836	0.015768	0	0.002813	0	0	0	0.015768	0	0	0	0	0	Bacteria	Acidobacteria	Holophagae	Holophagales	Holophagaceae	Geothrix
OTU002214	9	2	2	4	1	0	0	1	0	0	0	2	4	0	0	0.02236	0.005062	0.005604	0.010269	0.003154	0	0	0.002256	0	0	0.003154	0	0.004748	0.008963	0	0	Bacteria	Dependentiae	Babeliae	Babeliales	Vermiphilaceae
OTU002233	0	0	0	0	0	0	2	4	9	9	0	0	0	1	0	0	0	0	0	0	0	0.005627	0.009022	0.020396	0.02169	0	0	0	0	0.002957	0	Bacteria	Verrucomicrobia	Verrucomicrobiae	Pedosphaerales	Pedosphaeraceae
OTU002255	4	1	1	0	1	2	5	3	2	2	3	1	0	0	0	0.009938	0.002531	0.002802	0	0.003154	0.00672	0.014067	0.006767	0.004532	0.00482	0.003154	0.007451	0.002374	0	0	0	Bacteria	Planctomycetes	Phycisphaerae	Tepidisphaerales	CPla-3_termite_group
OTU002274	0	2	4	0	1	0	4	4	3	7	0	0	0	0	0	0	0.005062	0.011208	0	0.003154	0	0.011253	0.009022	0.006799	0.01687	0.003154	0	0	0	0	0	Bacteria	Patescibacteria	Parcubacteria
OTU002288	0	0	1	1	1	1	0	4	4	6	1	0	0	6	0	0	0	0.002802	0.002567	0.003154	0.00336	0	0.009022	0.009065	0.01446	0.003154	0.002484	0	0	0.017742	0	Bacteria	Firmicutes	Bacilli	Bacillales	Alicyclobacillaceae
OTU000459	1	0	0	1	1	1	1	0	1	0	16	2	0	0	0	0.002484	0	0	0.002567	0.003154	0.00336	0.002813	0	0.002266	0	0.003154	0.039741	0.004748	0	0	0	Bacteria	Bacteroidetes	Bacteroidia	Chitinophagales	Chitinophagaceae	Chitinophaga
OTU000469	0	1	0	0	2	1	0	3	1	3	5	8	0	0	0	0	0.002531	0	0	0.006307	0.00336	0	0.006767	0.002266	0.00723	0.006307	0.012419	0.018994	0	0	0	Bacteria	Chloroflexi	Anaerolineae	SBR1031	A4b
OTU000532	0	5	0	1	0	0	1	1	1	5	5	5	0	0	0	0	0.012654	0	0.002567	0	0	0.002813	0.002256	0.002266	0.01205	0	0.012419	0.011871	0	0	0	Bacteria	Patescibacteria	Parcubacteria	Candidatus_Kaiserbacteria
OTU000565	0	2	4	2	3	0	2	3	2	0	5	1	0	0	0	0	0.005062	0.011208	0.005134	0.009461	0	0.005627	0.006767	0.004532	0	0.009461	0.012419	0.002374	0	0	0	Bacteria	Proteobacteria	Gammaproteobacteria	Betaproteobacteriales	Nitrosomonadaceae	Ellin6067
OTU000693	0	0	0	0	0	2	2	7	0	1	4	1	3	4	0	0	0	0	0	0	0.00672	0.005627	0.015789	0	0.00241	0	0.009935	0.002374	0.006722	0.011828	0	Bacteria	Bacteroidetes	Bacteroidia	Chitinophagales	Chitinophagaceae
OTU000695	0	0	2	0	1	3	3	3	0	6	0	3	0	0	3	0	0	0.005604	0	0.003154	0.010079	0.00844	0.006767	0	0.01446	0.003154	0	0.007123	0	0	0.007051	Bacteria	Bacteroidetes	Bacteroidia	Cytophagales	Microscillaceae	Ohtaekwangia
OTU000722	0	1	0	2	3	3	5	0	2	4	1	1	2	0	0	0	0.002531	0	0.005134	0.009461	0.010079	0.014067	0	0.004532	0.00964	0.009461	0.002484	0.002374	0.004481	0	0	Bacteria	Planctomycetes	Phycisphaerae	Phycisphaerales	Phycisphaeraceae	SM1A02
OTU000749	0	2	0	0	0	2	1	1	2	5	3	7	0	0	1	0	0.005062	0	0	0	0.00672	0.002813	0.002256	0.004532	0.01205	0	0.007451	0.01662	0	0	0.00235	Bacteria	Proteobacteria	Gammaproteobacteria	R7C24
OTU000866	2	0	0	1	0	3	1	2	4	7	1	2	0	1	0	0.004969	0	0	0.002567	0	0.010079	0.002813	0.004511	0.009065	0.01687	0	0.002484	0.004748	0	0.002957	0	Bacteria	Planctomycetes	Planctomycetacia	Planctomycetales	Rubinisphaeraceae	Planctomicrobium
OTU001029	0	1	2	5	0	3	3	2	1	6	1	0	0	0	0	0	0.002531	0.005604	0.012836	0	0.010079	0.00844	0.004511	0.002266	0.01446	0	0.002484	0	0	0	0	Bacteria	Proteobacteria	Deltaproteobacteria	Bdellovibrionales	Bdellovibrionaceae	Bdellovibrio	Bdellovibrio_bacteriovorus
OTU001123	0	1	0	0	0	0	2	0	0	0	3	2	5	7	4	0	0.002531	0	0	0	0	0.005627	0	0	0	0	0.007451	0.004748	0.011203	0.020698	0.009401	Bacteria	Firmicutes	Bacilli	Bacillales	Bacillaceae	Bacillus
OTU001173	1	1	2	0	1	2	0	0	2	0	0	4	3	7	1	0.002484	0.002531	0.005604	0	0.003154	0.00672	0	0	0.004532	0	0.003154	0	0.009497	0.006722	0.020698	0.00235	Bacteria	Proteobacteria	Deltaproteobacteria	Myxococcales
OTU001291	0	0	0	0	1	3	3	3	5	3	1	3	0	1	1	0	0	0	0	0.003154	0.010079	0.00844	0.006767	0.011331	0.00723	0.003154	0.002484	0.007123	0	0.002957	0.00235	Bacteria	Chloroflexi	Anaerolineae	Caldilineales	Caldilineaceae
OTU001335	1	3	1	0	0	1	1	0	3	1	1	2	4	4	2	0.002484	0.007593	0.002802	0	0	0.00336	0.002813	0	0.006799	0.00241	0	0.002484	0.004748	0.008963	0.011828	0.0047	Bacteria	Proteobacteria	Alphaproteobacteria	Sphingomonadales	Sphingomonadaceae	Sphingomonas
OTU001341	0	1	0	0	0	0	1	3	1	0	2	6	5	3	2	0	0.002531	0	0	0	0	0.002813	0.006767	0.002266	0	0	0.004968	0.014245	0.011203	0.008871	0.0047	Bacteria
OTU001358	0	0	0	0	0	1	6	4	5	6	2	0	0	0	0	0	0	0	0	0	0.00336	0.01688	0.009022	0.011331	0.01446	0	0.004968	0	0	0	0	Bacteria	Bacteroidetes	Bacteroidia	Chitinophagales	Saprospiraceae
OTU001471	1	2	0	0	0	0	0	0	1	2	6	3	3	3	3	0.002484	0.005062	0	0	0	0	0	0	0.002266	0.00482	0	0.014903	0.007123	0.006722	0.008871	0.007051	Bacteria	Firmicutes	Bacilli	Bacillales	Bacillaceae	Oceanobacillus
OTU001488	0	0	1	2	0	0	0	1	1	1	2	5	2	7	2	0	0	0.002802	0.005134	0	0	0	0.002256	0.002266	0.00241	0	0.004968	0.011871	0.004481	0.020698	0.0047	Bacteria	Firmicutes	Clostridia	Clostridiales	Clostridiaceae_2	Alkaliphilus
OTU001744	0	1	0	0	0	4	4	2	3	7	0	1	1	0	1	0	0.002531	0	0	0	0.013439	0.011253	0.004511	0.006799	0.01687	0	0	0.002374	0.002241	0	0.00235	Bacteria	Actinobacteria	Acidimicrobiia	Microtrichales	Iamiaceae	Iamia
OTU001801	3	1	2	0	6	1	2	1	0	2	1	2	1	1	1	0.007453	0.002531	0.005604	0	0.018922	0.00336	0.005627	0.002256	0	0.00482	0.018922	0.002484	0.004748	0.002241	0.002957	0.00235	Bacteria	Chloroflexi	Ktedonobacteria	C0119
OTU001985	4	3	5	1	0	0	1	1	1	0	2	2	2	1	1	0.009938	0.007593	0.01401	0.002567	0	0	0.002813	0.002256	0.002266	0	0	0.004968	0.004748	0.004481	0.002957	0.00235	Bacteria	Firmicutes	Bacilli	Bacillales	Alicyclobacillaceae	Tumebacillus
OTU001986	1	1	1	0	0	3	4	3	5	3	0	2	0	1	0	0.002484	0.002531	0.002802	0	0	0.010079	0.011253	0.006767	0.011331	0.00723	0	0	0.004748	0	0.002957	0	Bacteria	Planctomycetes	Planctomycetacia	Planctomycetales
OTU002176	1	3	3	1	4	0	1	1	0	0	1	2	0	4	3	0.002484	0.007593	0.008406	0.002567	0.012615	0	0.002813	0.002256	0	0	0.012615	0.002484	0.004748	0	0.011828	0.007051	Bacteria	Firmicutes	Clostridia	Clostridiales	Clostridiaceae_1	Clostridium_sensu_stricto_8
OTU002210	2	7	2	1	1	2	1	0	0	3	0	0	4	1	0	0.004969	0.017716	0.005604	0.002567	0.003154	0.00672	0.002813	0	0	0.00723	0.003154	0	0	0.008963	0.002957	0	Bacteria	Proteobacteria	Alphaproteobacteria	Elsterales
OTU002213	2	7	3	1	0	0	0	1	0	0	3	0	0	5	2	0.004969	0.017716	0.008406	0.002567	0	0	0	0.002256	0	0	0	0.007451	0	0	0.014785	0.0047	Bacteria	Chloroflexi	Ktedonobacteria	Ktedonobacterales	JG30-KF-AS9
OTU002250	5	4	10	3	0	0	0	0	0	0	0	1	0	1	0	0.012422	0.010124	0.028019	0.007701	0	0	0	0	0	0	0	0	0.002374	0	0.002957	0	Bacteria	Chloroflexi	Chloroflexia
OTU002262	0	4	0	2	1	1	0	0	0	0	5	3	3	4	1	0	0.010124	0	0.005134	0.003154	0.00336	0	0	0	0	0.003154	0.012419	0.007123	0.006722	0.011828	0.00235	Bacteria	Cyanobacteria	Melainabacteria	Obscuribacterales
OTU002276	1	3	5	1	4	1	0	0	0	0	0	0	1	3	5	0.002484	0.007593	0.01401	0.002567	0.012615	0.00336	0	0	0	0	0.012615	0	0	0.002241	0.008871	0.011751	Bacteria	Planctomycetes	Planctomycetacia	Gemmatales	Gemmataceae
OTU002282	1	8	4	4	6	0	0	0	0	0	0	0	0	1	0	0.002484	0.020247	0.011208	0.010269	0.018922	0	0	0	0	0	0.018922	0	0	0	0.002957	0	Bacteria	Chloroflexi	Ktedonobacteria	Ktedonobacterales	Ktedonobacteraceae
OTU002293	2	0	0	0	0	1	7	1	3	1	4	3	0	0	2	0.004969	0	0	0	0	0.00336	0.019693	0.002256	0.006799	0.00241	0	0.009935	0.007123	0	0	0.0047	Bacteria	Patescibacteria	Parcubacteria	Candidatus_Kaiserbacteria
OTU002325	3	8	1	0	1	0	1	2	2	5	1	0	0	0	0	0.007453	0.020247	0.002802	0	0.003154	0	0.002813	0.004511	0.004532	0.01205	0.003154	0.002484	0	0	0	0	Bacteria	Chloroflexi	Ktedonobacteria	Ktedonobacterales	Ktedonobacteraceae	JG30a-KF-32
[truncated: 14,462 more rows]
