# Supplementary material for: Soil chemistry, metabarcoding, and metabolome analyses reveal that a sugarcane—Dictyophora indusiata intercropping system can enhance soil health by reducing soil nitrogen loss
Source: Front Microbiol. 2023 May 25;14:1193990. doi: 10.3389/fmicb.2023.1193990 (PMC10249477; doi:10.3389/fmicb.2023.1193990)
Supplement: Supplementary file 4 [file Table_4.XLSX]

## Sheet: Table S4
Table S4. Taxonomic statistics of fungal OTUs.
OTU ID	BAS2_tags	BAS3_tags	BAS4_tags	BAS5_tags	BAS1_tags	CK2_tags	CK3_tags	CK4_tags	CK5_tags	CK1_tags	DIS2_tags	DIS3_tags	DIS4_tags	DIS5_tags	DIS1_tags	BAS2_relative_abundance	BAS3_relative_abundance	BAS4_relative_abundance	BAS5_relative_abundance	BAS1_relative_abundance	CK2_relative_abundance	CK3_relative_abundance	CK4_relative_abundance	CK5_relative_abundance	CK1_relative_abundance	DIS2_relative_abundance	DIS3_relative_abundance	DIS4_relative_abundance	DIS5_relative_abundance	DIS1_relative_abundance	Domain	Phylum	Class	Order	Family	Genus	Species
OTU000001	2271	2307	5442	585	3393	1012	1426	1222	2990	193	17324	16854	17900	20339	13881	2.24554	2.04127	4.5284	0.492217	2.97027	0.840392	1.22113	1.01767	2.71111	0.170783	15.4098	14.3549	16.3148	16.8573	12.4377	Fungi	Basidiomycota	Agaricomycetes	Phallales	Phallaceae
OTU000005	592	905	782	1749	1581	5370	6200	4708	9695	16442	6229	10793	8396	12796	11225	0.585362	0.800757	0.650718	1.4716	1.38403	4.45939	5.30926	3.92078	8.7907	14.5493	5.54073	9.19265	7.65249	10.6055	10.0579	Fungi	Basidiomycota	Agaricomycetes
OTU000004	13238	19642	14255	11005	13359	1453	1370	1781	919	2817	916	1173	657	1564	1025	13.0896	17.3795	11.8619	9.25957	11.6946	1.20661	1.17318	1.4832	0.83328	2.49272	0.814787	0.999072	0.598819	1.29627	0.918426	Fungi	Basidiomycota	Agaricomycetes	Russulales	Peniophoraceae	Subulicystidium
OTU000006	6154	7958	8570	11300	7956	2076	2165	2364	1736	2747	7374	5950	5030	5820	4466	6.085	7.04136	7.13127	9.50778	6.96477	1.72397	1.85396	1.96872	1.57407	2.43078	6.55921	5.06776	4.58456	4.82371	4.00165	Fungi	Ascomycota	Sordariomycetes	Sordariales	Chaetomiaceae
OTU000011	1738	2418	577	543	3077	15228	12524	12667	16752	12596	358	726	471	81	502	1.71851	2.13948	0.480133	0.456878	2.69364	12.6457	10.7247	10.549	15.1895	11.146	0.318443	0.618351	0.42929	0.067134	0.449805	Fungi	Mucoromycota	Mucoromycetes	Mucorales	Cunninghamellaceae	Gongronella	Gongronella_butleri
OTU000002	1625	1740	3744	442	2440	832	953	996	2164	141	11903	11514	12545	14074	10166	1.60678	1.53958	3.11546	0.371897	2.136	0.690915	0.816085	0.829461	1.96215	0.124769	10.5878	9.80674	11.4341	11.6648	9.10899	Fungi	Basidiomycota	Agaricomycetes	Phallales	Phallaceae
OTU000012	2922	3390	1017	1288	1127	11333	14603	16791	9654	8334	630	1111	528	79	944	2.88924	2.99952	0.846266	1.08372	0.986589	9.41123	12.505	13.9834	8.75352	7.37463	0.560389	0.946265	0.481242	0.065476	0.845848	Fungi	Mucoromycota	Mucoromycetes	Mucorales	Cunninghamellaceae	Gongronella	Gongronella_butleri
OTU000010	435	555	656	1138	1059	4505	3910	3865	8843	7388	5107	8640	6242	10059	9611	0.430122	0.491072	0.545871	0.957509	0.927061	3.74107	3.34826	3.21874	8.01817	6.53753	4.5427	7.35889	5.68923	8.33706	8.6117	Fungi	Basidiomycota	Agaricomycetes
OTU000009	2053	2474	2826	2570	3212	2925	3647	1616	1111	730	7818	5638	4785	8522	19220	2.02998	2.18903	2.35157	2.16239	2.81182	2.429	3.12305	1.34579	1.00737	0.645966	6.95416	4.80202	4.36126	7.06317	17.2216	Fungi	Ascomycota	Sordariomycetes	Sordariales	Sordariales_fam_Incertae_sedis	Conlarium
OTU000008	9872	10175	10115	13975	10993	638	759	656	406	1381	559	540	345	831	550	9.76131	9.00299	8.41689	11.7585	9.6234	0.529812	0.649957	0.546312	0.36813	1.22203	0.497234	0.459931	0.314448	0.688746	0.492814	Fungi	Basidiomycota
OTU000014	697	1125	570	732	1069	4612	4971	4936	5057	5066	2534	1722	2733	1847	1806	0.689185	0.995417	0.474308	0.615902	0.935815	3.82993	4.25683	4.11066	4.58531	4.48283	2.25401	1.46667	2.49098	1.53082	1.61822	Fungi	Ascomycota	Eurotiomycetes	Chaetothyriales	Chaetothyriaceae
OTU000007	3342	3914	5088	5710	4630	1009	929	1116	353	1300	1695	4016	918	1125	1589	3.30453	3.46317	4.23383	4.80438	4.05316	0.837901	0.795533	0.929396	0.320074	1.15035	1.50771	3.42052	0.836706	0.932418	1.42378	Fungi	Ascomycota
OTU000019	19	11	136	324	146	364	685	328	213	1527	9578	4818	3461	4679	4350	0.018787	0.009733	0.113168	0.272613	0.12781	0.302275	0.586588	0.273156	0.193132	1.35122	8.51969	4.1036	3.15451	3.87803	3.89771	Fungi
OTU000017	1163	1188	1226	782	10779	916	665	616	535	540	3054	3212	1269	1599	1614	1.14996	1.05116	1.02018	0.657972	9.43606	0.760671	0.569461	0.513	0.485098	0.477838	2.71655	2.73574	1.15662	1.32528	1.44619	Fungi	Ascomycota	Sordariomycetes	Sordariales	Sordariales_fam_Incertae_sedis	Conlarium
OTU000018	1126	2379	1392	1557	2016	1176	453	484	436	525	2633	2304	5257	3551	2133	1.11337	2.10497	1.15831	1.31005	1.76483	0.976582	0.387919	0.403071	0.395332	0.464565	2.34207	1.96237	4.79146	2.94313	1.91122	Fungi	Ascomycota	Sordariomycetes	Sordariales	Sordariales_fam_Incertae_sedis	Conlarium
OTU000015	780	708	883	772	2501	1431	1966	2939	1324	1864	1717	2507	3154	2261	2096	0.771254	0.626449	0.734762	0.649558	2.1894	1.18834	1.68355	2.44758	1.2005	1.64943	1.52728	2.13527	2.8747	1.87395	1.87807	Fungi	Basidiomycota	Agaricomycetes	Agaricales	Psathyrellaceae	Coprinopsis
OTU000020	411	881	2712	824	569	1053	799	1428	688	717	3302	4068	3037	4030	2317	0.406392	0.779522	2.25671	0.693311	0.498109	0.874439	0.68421	1.18923	0.623827	0.634463	2.93715	3.46481	2.76806	3.34013	2.07609	Fungi	Ascomycota
OTU000021	346	362	293	282	477	6046	5771	3826	1755	3059	1082	885	578	454	1078	0.34212	0.320303	0.243811	0.237274	0.417571	5.02076	4.9419	3.18626	1.5913	2.70686	0.962445	0.753775	0.526815	0.376283	0.965915	Fungi	Ascomycota
OTU000022	425	427	1558	1010	481	385	365	721	854	281	4363	6135	3900	2780	2225	0.420235	0.377816	1.29644	0.849811	0.421073	0.319714	0.312562	0.600443	0.774343	0.248653	3.88091	5.22532	3.55463	2.30411	1.99366	Fungi	Ascomycota	Sordariomycetes	Sordariales	Chaetomiaceae
OTU000025	575	419	889	888	729	2338	3120	3358	3241	2397	1435	1041	2284	840	909	0.568553	0.370737	0.739755	0.74716	0.638175	1.94154	2.67176	2.79652	2.9387	2.12107	1.27644	0.886644	2.08174	0.696206	0.814487	Fungi	Basidiomycota	Tremellomycetes	Tremellales	Trimorphomycetaceae	Saitozyma	Saitozyma_podzolica
OTU000027	3547	3311	3769	2407	3269	746	772	1193	871	743	361	366	383	562	429	3.50723	2.92962	3.13626	2.02524	2.86172	0.619498	0.661089	0.993521	0.789758	0.65747	0.321112	0.311731	0.349083	0.465795	0.384395	Fungi	Ascomycota	Sordariomycetes
OTU000030	3935	2799	2488	7729	1704	136	143	135	139	485	196	208	186	336	227	3.89088	2.4766	2.07031	6.50315	1.4917	0.112938	0.122456	0.112427	0.126035	0.429169	0.174343	0.177158	0.169529	0.278482	0.203398	Fungi	Basidiomycota	Agaricomycetes	Agaricales
OTU000003	1331	823	2314	2540	1171	1041	1692	781	108	1228	1926	1028	528	415	1372	1.31608	0.728203	1.92552	2.13715	1.02511	0.864474	1.44891	0.650411	0.097926	1.08664	1.71319	0.875572	0.481242	0.343959	1.22935	Fungi	Ascomycota	Sordariomycetes	Sordariales	Lasiosphaeriaceae
OTU000031	1689	1669	1259	2942	1958	3766	878	897	702	816	218	399	262	310	355	1.67006	1.47676	1.04764	2.47539	1.71406	3.12739	0.75186	0.747014	0.636521	0.722066	0.193912	0.339838	0.238798	0.256933	0.318089	Fungi	Chytridiomycota	Rhizophydiomycetes	Rhizophydiales	Terramycetaceae	Boothiomyces	Boothiomyces_macroporosum
OTU000032	268	253	331	283	338	2496	2451	2923	2167	2396	822	849	522	669	727	0.264995	0.223858	0.275432	0.238115	0.295889	2.07274	2.09887	2.43425	1.96487	2.12019	0.731174	0.723113	0.475774	0.554478	0.65141	Fungi	Ascomycota
OTU000026	2003	2864	2002	3623	2851	434	265	253	133	434	229	227	157	519	414	1.98054	2.53411	1.6659	3.04838	2.4958	0.360405	0.226928	0.210696	0.120594	0.38404	0.203697	0.193341	0.143097	0.430156	0.370954	Fungi	Ascomycota
OTU000034	890	1558	3913	4464	955	965	167	438	211	390	287	305	340	867	320	0.880021	1.37854	3.25609	3.75599	0.836018	0.801362	0.143008	0.364763	0.191319	0.345105	0.255288	0.259776	0.309891	0.718584	0.286728	Fungi	Basidiomycota	Agaricomycetes	Agaricales	Cortinariaceae	Gymnopilus	Gymnopilus_purpureosquamulosus
OTU000033	358	291	408	307	472	2409	2299	3727	1718	2217	193	240	730	207	302	0.353986	0.257481	0.339505	0.258309	0.413194	2.0005	1.96871	3.10382	1.55775	1.96179	0.171675	0.204414	0.665354	0.171565	0.2706	Fungi	Ascomycota	Dothideomycetes	Pleosporales	Pleosporaceae	Curvularia
OTU000028	1944	1479	1561	2026	1211	377	239	384	272	305	1000	949	1197	1147	927	1.9222	1.30864	1.29894	1.70467	1.06012	0.313071	0.204664	0.319792	0.246629	0.26989	0.889506	0.808286	1.091	0.950652	0.830615	Fungi	Ascomycota	Dothideomycetes	Pleosporales	Cucurbitariaceae	Pyrenochaetopsis	Pyrenochaetopsis_leptospora
OTU000035	1274	1093	4504	1550	919	367	324	463	330	451	430	813	495	541	556	1.25971	0.967103	3.74787	1.30417	0.804503	0.304767	0.277452	0.385583	0.299219	0.399083	0.382487	0.692451	0.451165	0.44839	0.49819	Fungi	Ascomycota	Sordariomycetes	Hypocreales	Hypocreaceae
OTU000037	502	719	386	698	491	1684	1645	1674	1936	1975	436	351	308	193	285	0.496371	0.636182	0.321198	0.587295	0.429827	1.39844	1.40867	1.39409	1.75542	1.74765	0.387824	0.298955	0.280725	0.159962	0.255367	Fungi	Ascomycota
OTU000016	1618	1883	1640	2056	1837	260	303	418	76	343	290	422	124	203	357	1.59986	1.66611	1.36468	1.72991	1.60813	0.215911	0.259469	0.348107	0.068911	0.303516	0.257957	0.359427	0.113019	0.16825	0.319881	Fungi	Ascomycota	Sordariomycetes	Pleurotheciales	Pleurotheciaceae	Pleurotheciella
OTU000041	6	4	0	39	4	3941	1774	864	2314	1632	49	12	59	0	105	0.005933	0.003539	0	0.032814	0.003502	3.27271	1.51913	0.719532	2.09816	1.44413	0.043586	0.010221	0.053775	0	0.094083
OTU000040	2341	997	2110	1197	1580	226	201	146	212	279	190	180	90	187	96	2.31475	0.88216	1.75577	1.00715	1.38315	0.187676	0.172123	0.121588	0.192226	0.246883	0.169006	0.15331	0.08203	0.154989	0.086018	Fungi	Ascomycota	Sordariomycetes	Hypocreales	Nectriaceae
OTU000042	1098	1351	1085	814	1026	322	365	426	317	386	846	448	317	509	325	1.08569	1.19538	0.90285	0.684897	0.898172	0.267397	0.312562	0.354769	0.287432	0.341566	0.752522	0.381572	0.288928	0.421867	0.291208	Fungi	Ascomycota	Sordariomycetes	Sordariales	Chaetomiaceae	Arcopilus	Arcopilus_cupreus
OTU000045	79	67	476	173	102	8	8	4	261	8	166	164	7162	333	146	0.078114	0.059283	0.396089	0.145562	0.089292	0.006643	0.006851	0.003331	0.236655	0.007079	0.147658	0.139683	6.52776	0.275996	0.13082	Fungi	Basidiomycota	Agaricomycetes	Agaricales	Psathyrellaceae	Coprinellus
OTU000047	128	212	242	151	244	1273	823	1417	1146	771	667	477	282	276	428	0.126565	0.187581	0.201373	0.127051	0.2136	1.05713	0.704762	1.18007	1.03911	0.682247	0.5933	0.406272	0.257027	0.228753	0.383499	Fungi	Ascomycota
OTU000049	164	239	101	308	124	771	1265	1464	937	934	217	473	358	310	481	0.162161	0.211471	0.084044	0.25915	0.108551	0.640259	1.08326	1.21921	0.849601	0.826483	0.193023	0.402865	0.326297	0.256933	0.430988	Fungi	Ascomycota	Dothideomycetes	Pleosporales	Pleosporaceae	Curvularia
OTU000052	383	315	260	196	150	1092	796	753	1950	898	58	194	456	26	46	0.378705	0.278717	0.216351	0.164914	0.131312	0.906826	0.681641	0.627092	1.76811	0.794627	0.051591	0.165234	0.415619	0.021549	0.041217	Fungi	Mucoromycota	Mucoromycetes	Mucorales	Cunninghamellaceae	Cunninghamella	Cunninghamella_elegans
OTU000044	182	177	66	76	183	1591	1289	1885	969	650	67	93	116	20	138	0.179959	0.156612	0.05492	0.063946	0.1602	1.32121	1.10381	1.56981	0.878617	0.575175	0.059597	0.07921	0.105728	0.016576	0.123651	Fungi	Ascomycota	Sordariomycetes	Sordariales	Lasiosphaeriaceae	Arnium
OTU000053	177	70	6	10	118	1350	2678	887	1227	361	218	35	102	114	55	0.175015	0.061937	0.004993	0.008414	0.103299	1.12108	2.29326	0.738687	1.11255	0.319444	0.193912	0.02981	0.092967	0.094485	0.049281	Fungi	Ascomycota
OTU000051	334	586	894	958	336	261	238	426	184	303	521	776	412	573	558	0.330255	0.518501	0.743915	0.806058	0.294138	0.216741	0.203807	0.354769	0.166837	0.26812	0.463432	0.660937	0.375515	0.474912	0.499982	Fungi	Ascomycota	Sordariomycetes	Hypocreales	Hypocreaceae
OTU000057	1085	1300	817	841	1763	190	95	75	67	137	55	50	28	131	42	1.07283	1.15026	0.679842	0.707615	1.54335	0.157781	0.081352	0.062459	0.060751	0.121229	0.048923	0.042586	0.02552	0.108575	0.037633	Fungi	Ascomycota
OTU000038	717	1030	818	1028	1053	135	350	101	65	186	367	91	113	227	93	0.70896	0.911359	0.680674	0.864956	0.921808	0.112108	0.299717	0.084112	0.058937	0.164589	0.326449	0.077507	0.102993	0.188141	0.08333	Fungi	Ascomycota	Sordariomycetes	Sordariales	Chaetomiaceae	Zopfiella	Zopfiella_marina
OTU000013	188	203	601	695	180	871	381	527	51	470	437	543	148	141	899	0.185892	0.179617	0.500104	0.584771	0.157574	0.723302	0.326263	0.438881	0.046243	0.415896	0.388714	0.462486	0.134894	0.116863	0.805527	Fungi	Ascomycota	Sordariomycetes	Sordariales	Lasiosphaeriaceae
OTU000058	87	94	7	85	83	1042	659	1553	964	1285	35	80	51	40	81	0.086024	0.083173	0.005825	0.071519	0.072659	0.865305	0.564323	1.29333	0.874083	1.13708	0.031133	0.068138	0.046484	0.033153	0.072578	Fungi	Ascomycota	Eurotiomycetes	Chaetothyriales	Trichomeriaceae
OTU000059	48	65	21	63	125	1396	900	1024	836	877	54	192	53	105	107	0.047462	0.057513	0.017475	0.053008	0.109426	1.15928	0.7707	0.852779	0.758022	0.776044	0.048033	0.163531	0.048307	0.087026	0.095875	Fungi	Ascomycota	Eurotiomycetes
OTU000064	1264	1124	1154	641	671	60	61	102	100	109	31	59	37	67	27	1.24983	0.994532	0.960266	0.539335	0.587401	0.049826	0.052236	0.084945	0.090673	0.096452	0.027575	0.050252	0.033723	0.055531	0.024193	Fungi
OTU000062	77	52	19	25	87	1362	706	947	868	1220	20	29	35	4	55	0.076137	0.04601	0.01581	0.021035	0.076161	1.13104	0.604571	0.788654	0.787037	1.07956	0.01779	0.0247	0.031901	0.003315	0.049281	Fungi	Basidiomycota	Agaricomycetes	Thelephorales	Thelephoraceae	Thelephora
OTU000063	30	211	1	47	38	1070	316	465	299	939	395	237	177	930	240	0.029664	0.186696	0.000832	0.039546	0.033266	0.888557	0.270601	0.387248	0.271111	0.830907	0.351355	0.201858	0.161326	0.770799	0.215046
OTU000060	195	191	430	2678	1108	59	58	43	30	163	101	78	57	106	96	0.192813	0.169	0.357812	2.25326	0.969956	0.048995	0.049667	0.03581	0.027202	0.144236	0.08984	0.066434	0.051952	0.087855	0.086018	Fungi	Ascomycota	Sordariomycetes	Sordariales	Lasiosphaeriaceae	Podospora	Podospora_communis
OTU000065	31	37	54	47	109	167	1208	372	895	57	77	72	68	2126	56	0.030652	0.032738	0.044934	0.039546	0.09542	0.138681	1.03445	0.309799	0.811519	0.050438	0.068492	0.061324	0.061978	1.76206	0.050177	Fungi	Chytridiomycota	Spizellomycetes	Spizellomycetales	Spizellomycetaceae	Spizellomyces	Spizellomyces_dolichospermus
OTU000023	976	983	842	783	611	47	132	351	24	59	80	280	10	40	39	0.965056	0.869773	0.700645	0.658814	0.534876	0.03903	0.113036	0.29231	0.021761	0.052208	0.07116	0.238483	0.009114	0.033153	0.034945	Fungi	Ascomycota
OTU000066	50	108	28	85	97	1501	746	1224	670	590	25	47	11	8	36	0.049439	0.09556	0.023299	0.071519	0.084915	1.24647	0.638824	1.01934	0.607506	0.522082	0.022238	0.040031	0.010026	0.006631	0.032257	Fungi	Chytridiomycota	Spizellomycetes	Spizellomycetales	Spizellomycetaceae	Kochiomyces
OTU000054	3247	8	25	1533	12	35	37	88	19	90	31	62	11	4	20	3.21059	0.007079	0.020803	1.28986	0.010505	0.029065	0.031684	0.073286	0.017228	0.07964	0.027575	0.052807	0.010026	0.003315	0.017921	Alveolata	Ciliophora	Spirotrichea	Sporadotrichida	Oxytrichidae
OTU000036	69	1	3963	69	240	44	25	132	6	30	66	189	20	31	76	0.068226	0.000885	3.29769	0.058056	0.210099	0.036539	0.021408	0.109929	0.00544	0.026547	0.058707	0.160976	0.018229	0.025693	0.068098	Alveolata	Ciliophora	Spirotrichea
OTU000067	6	1	78	101	102	29	37	52	7	1	898	394	200	2256	743	0.005933	0.000885	0.064905	0.084981	0.089292	0.024082	0.031684	0.043305	0.006347	0.000885	0.798776	0.335579	0.182289	1.86981	0.665747	Fungi	Ascomycota	Sordariomycetes	Ophiostomatales	Ophiostomataceae
OTU000071	35	35	12	5	69	62	3771	98	228	108	118	25	19	3	9	0.034608	0.030969	0.009985	0.004207	0.060403	0.051486	3.22923	0.081614	0.206733	0.095568	0.104962	0.021293	0.017317	0.002486	0.008064	Fungi	Basidiomycota	Agaricomycetes	Geastrales	Sphaerobolaceae	Sphaerobolus
OTU000061	347	304	366	282	576	108	57	76	107	107	356	453	569	489	365	0.343109	0.268984	0.304556	0.237274	0.504237	0.089686	0.048811	0.063292	0.09702	0.094683	0.316664	0.385831	0.518612	0.405291	0.327049	Fungi	Ascomycota	Dothideomycetes	Pleosporales	Cucurbitariaceae	Pyrenochaetopsis	Pyrenochaetopsis_leptospora
OTU000069	335	209	425	368	290	135	447	546	345	276	186	168	445	244	129	0.331244	0.184926	0.353651	0.309634	0.253869	0.112108	0.382781	0.454704	0.31282	0.244228	0.165448	0.14309	0.405593	0.202231	0.115587	Fungi	Ascomycota	Dothideomycetes	Pleosporales	Didymosphaeriaceae	Paraconiothyrium
OTU000070	610	921	740	977	756	66	42	36	35	99	57	53	41	64	41	0.60316	0.814914	0.615769	0.822045	0.661811	0.054808	0.035966	0.029981	0.031735	0.087604	0.050702	0.045141	0.037369	0.053044	0.036737	Fungi
OTU000072	66	141	142	93	151	649	628	670	809	744	30	57	101	47	40	0.06526	0.124759	0.118161	0.07825	0.132187	0.538947	0.537777	0.557971	0.733541	0.658355	0.026685	0.048548	0.092056	0.038954	0.035841
OTU000076	776	525	469	1059	511	15	16	21	12	52	23	117	18	36	32	0.767299	0.464528	0.390264	0.891039	0.447335	0.012456	0.013701	0.017489	0.010881	0.046014	0.020459	0.099652	0.016406	0.029837	0.028673
OTU000074	628	270	454	522	405	74	27	48	35	48	228	229	134	213	161	0.620958	0.2389	0.377782	0.439209	0.354542	0.061452	0.023121	0.039974	0.031735	0.042474	0.202807	0.195045	0.122134	0.176538	0.14426	Fungi	Ascomycota	Sordariomycetes	Myrmecridiales	Myrmecridiaceae	Myrmecridium	Myrmecridium_schulzeri
OTU000029	375	150	341	332	273	184	145	157	18	172	166	618	139	118	273	0.370795	0.132722	0.283753	0.279344	0.238987	0.152799	0.124168	0.130748	0.016321	0.1522	0.147658	0.526365	0.126691	0.0978	0.244615	Fungi	Ascomycota	Sordariomycetes	Sordariales	Lasiosphaeriaceae
OTU000073	9	3	128	181	11	5	13	17	101	5	119	178	2171	191	149	0.008899	0.002654	0.106511	0.152293	0.00963	0.004152	0.011132	0.014157	0.091579	0.004424	0.105851	0.151607	1.97874	0.158304	0.133508	Fungi	Ascomycota	Sordariomycetes	Sordariales
OTU000078	165	156	53	50	63	221	263	440	280	327	219	476	321	77	95	0.16315	0.138031	0.044102	0.04207	0.055151	0.183524	0.225216	0.366428	0.253883	0.289357	0.194802	0.40542	0.292574	0.063819	0.085122	Fungi
OTU000079	99	72	28	97	185	424	372	446	621	498	90	119	48	42	50	0.09789	0.063707	0.023299	0.081615	0.161951	0.352101	0.318556	0.371425	0.563076	0.440673	0.080056	0.101355	0.043749	0.03481	0.044801	Fungi	Ascomycota	Eurotiomycetes	Eurotiales	Aspergillaceae	Aspergillus	Aspergillus_penicillioides
OTU000048	289	524	1023	506	177	53	67	88	22	62	72	116	31	28	70	0.285759	0.463643	0.851259	0.425747	0.154948	0.044013	0.057374	0.073286	0.019948	0.054863	0.064044	0.0988	0.028255	0.023207	0.062722	Fungi	Ascomycota	Sordariomycetes	Microascales
OTU000081	47	63	98	178	13	101	88	79	84	56	455	451	593	402	302	0.046473	0.055743	0.081548	0.149769	0.01138	0.083873	0.075357	0.065791	0.076165	0.049554	0.404725	0.384127	0.540486	0.333184	0.2706	Fungi	Ascomycota
OTU000083	52	20	182	72	454	169	73	82	24	1098	27	140	71	68	286	0.051417	0.017696	0.151446	0.060581	0.397437	0.140342	0.062512	0.068289	0.021761	0.971604	0.024017	0.119241	0.064713	0.05636	0.256263	Fungi	Ascomycota	Sordariomycetes	Sordariales	Sordariaceae
OTU000043	112	132	269	255	163	156	75	74	10	61	145	113	76	59	1056	0.110744	0.116796	0.22384	0.214556	0.142692	0.129547	0.064225	0.061627	0.009067	0.053978	0.128978	0.096245	0.06927	0.0489	0.946203	Fungi	Ascomycota	Eurotiomycetes	Chaetothyriales	Herpotrichiellaceae	Phialophora	Phialophora_cyclaminis
OTU000024	239	192	335	601	32	249	122	284	10	145	156	205	6	20	155	0.23632	0.169884	0.27876	0.505679	0.028013	0.206776	0.104473	0.236513	0.009067	0.128308	0.138763	0.174603	0.005469	0.016576	0.138884	Alveolata	Ciliophora	Spirotrichea	Sporadotrichida
OTU000086	14	20	5	8	17	596	392	567	528	439	10	19	15	0	15	0.013843	0.017696	0.004161	0.006731	0.014882	0.494934	0.335683	0.472193	0.478751	0.388465	0.008895	0.016183	0.013672	0	0.01344	Viridiplantae	Chlorophyta
OTU000082	145	203	97	155	130	92	259	451	331	176	214	79	127	65	109	0.143374	0.179617	0.080716	0.130416	0.113803	0.076399	0.22179	0.375589	0.300126	0.15574	0.190354	0.067286	0.115753	0.053873	0.097667	Fungi	Ascomycota	Dothideomycetes	Pleosporales	Thyridariaceae	Roussoella
OTU000087	133	201	220	164	121	303	290	322	409	225	34	27	50	25	34	0.131509	0.177848	0.183066	0.137989	0.105925	0.251619	0.248337	0.268159	0.370851	0.199099	0.030243	0.022997	0.045572	0.02072	0.030465	Viridiplantae	Chlorophyta	Chlorophyceae	Sphaeropleales	Scenedesmaceae
OTU000089	368	464	627	551	310	21	15	7	10	31	21	21	15	25	15	0.363874	0.410554	0.521739	0.46361	0.271378	0.017439	0.012845	0.00583	0.009067	0.027431	0.01868	0.017886	0.013672	0.02072	0.01344	Fungi
OTU000091	20	68	33	16	72	994	251	411	237	147	21	42	20	11	27	0.019776	0.060167	0.02746	0.013462	0.06303	0.825444	0.21494	0.342278	0.214894	0.130078	0.01868	0.035772	0.018229	0.009117	0.024193	Viridiplantae	Chlorophyta	Chlorophyceae
OTU000093	45	47	90	87	37	675	144	402	202	212	93	173	27	36	50	0.044495	0.041586	0.074891	0.073202	0.03239	0.560538	0.123312	0.334782	0.183158	0.187596	0.082724	0.147348	0.024609	0.029837	0.044801	Fungi	Chytridiomycota
OTU000092	372	407	322	245	523	44	39	36	48	69	26	19	79	32	48	0.367829	0.36012	0.267943	0.206142	0.45784	0.036539	0.033397	0.029981	0.043523	0.061057	0.023127	0.016183	0.072004	0.026522	0.043009	Fungi	Ascomycota	Sordariomycetes	Chaetosphaeriales	Chaetosphaeriaceae	Thozetella
OTU000090	128	37	80	106	138	53	73	55	42	30	521	210	146	366	187	0.126565	0.032738	0.06657	0.089188	0.120807	0.044013	0.062512	0.045804	0.038082	0.026547	0.463432	0.178862	0.133071	0.303347	0.167557	Fungi	Ascomycota	Sordariomycetes	Hypocreales	Hypocreaceae
OTU000100	269	616	592	304	219	10	8	8	6	24	8	29	9	6	8	0.265984	0.545046	0.492615	0.255785	0.191715	0.008304	0.006851	0.006662	0.00544	0.021237	0.007116	0.0247	0.008203	0.004973	0.007168	Fungi	Ascomycota
OTU000099	116	372	1193	137	95	5	1	6	6	15	21	32	23	29	34	0.114699	0.329151	0.992719	0.115271	0.083164	0.004152	0.000856	0.004997	0.00544	0.013273	0.01868	0.027255	0.020963	0.024036	0.030465	Fungi
OTU000102	21	23	2	20	42	292	310	441	355	518	15	11	9	3	9	0.020765	0.020351	0.001664	0.016828	0.036767	0.242485	0.265463	0.367261	0.321887	0.458371	0.013343	0.009369	0.008203	0.002486	0.008064	Fungi
OTU000084	160	239	244	254	153	25	39	42	24	48	156	154	126	259	135	0.158206	0.211471	0.203037	0.213715	0.133938	0.020761	0.033397	0.034977	0.021761	0.042474	0.138763	0.131165	0.114842	0.214663	0.120963	Fungi	Ascomycota	Sordariomycetes	Sordariales	Chaetomiaceae	Chaetomium
OTU000103	409	510	188	459	265	19	18	19	29	51	13	17	15	29	13	0.404414	0.451256	0.156439	0.386201	0.231984	0.015778	0.015414	0.015823	0.026295	0.045129	0.011564	0.014479	0.013672	0.024036	0.011648	Fungi	Basidiomycota
OTU000105	64	188	134	62	95	163	158	245	110	108	146	234	126	96	121	0.063282	0.166345	0.111504	0.052167	0.083164	0.13536	0.135301	0.204034	0.09974	0.095568	0.129868	0.199303	0.114842	0.079566	0.108419	Fungi	Mucoromycota	Umbelopsidomycetes	Umbelopsidales	Umbelopsidaceae	Umbelopsis	Umbelopsis_changbaiensis
OTU000104	13	44	41	19	23	593	285	430	204	258	33	24	14	28	27	0.012854	0.038932	0.034117	0.015987	0.020134	0.492443	0.244055	0.358101	0.184972	0.2283	0.029354	0.020441	0.01276	0.023207	0.024193	Viridiplantae	Chlorophyta
OTU000106	244	383	263	174	132	70	151	59	90	92	55	57	54	63	33	0.241264	0.338884	0.218848	0.146403	0.115554	0.05813	0.129306	0.049135	0.081605	0.081409	0.048923	0.048548	0.049218	0.052215	0.029569
OTU000039	55	159	43	32	81	48	146	56	60	20	322	287	110	218	201	0.054383	0.140686	0.035781	0.026925	0.070908	0.03986	0.125025	0.046636	0.054404	0.017698	0.286421	0.244445	0.100259	0.180682	0.180101	Fungi	Ascomycota
OTU000112	31	39	18	37	21	312	223	316	329	271	65	25	33	14	22	0.030652	0.034508	0.014978	0.031132	0.018384	0.259093	0.190962	0.263162	0.298313	0.239804	0.057818	0.021293	0.030078	0.011603	0.019713	Fungi	Ascomycota	Eurotiomycetes
OTU000108	34	1378	8	22	25	57	43	24	64	23	7	20	11	3	29	0.033619	1.21928	0.006657	0.018511	0.021885	0.047334	0.036822	0.019987	0.05803	0.020352	0.006227	0.017034	0.010026	0.002486	0.025985	Fungi	Ascomycota	Dothideomycetes	Pleosporales	Phaeosphaeriaceae
OTU000098	57	117	98	124	41	29	22	24	14	18	244	393	106	265	171	0.056361	0.103523	0.081548	0.104333	0.035892	0.024082	0.018839	0.019987	0.012694	0.015928	0.217039	0.334727	0.096613	0.219636	0.15322	Fungi	Ascomycota	Sordariomycetes
OTU000097	93	83	57	65	96	136	146	166	155	127	136	166	83	127	79	0.091957	0.07344	0.047431	0.054691	0.084039	0.112938	0.125025	0.138243	0.140542	0.11238	0.120973	0.141386	0.07565	0.10526	0.070786	Fungi	Ascomycota	Sordariomycetes	Sordariales	Chaetomiaceae	Arcopilus	Arcopilus_aureus
OTU000114	340	550	92	377	181	3	24	12	6	15	15	17	32	21	6	0.336188	0.486648	0.076555	0.317207	0.158449	0.002491	0.020552	0.009994	0.00544	0.013273	0.013343	0.014479	0.029166	0.017405	0.005376	Fungi	Chytridiomycota	Rhizophydiomycetes	Rhizophydiales	Kappamycetaceae	Kappamyces
OTU000115	4	618	2	2	1	14	10	147	600	8	4	39	26	116	41	0.003955	0.546816	0.001664	0.001683	0.000875	0.011626	0.008563	0.12242	0.544035	0.007079	0.003558	0.033217	0.023698	0.096143	0.036737	Alveolata	Ciliophora	Spirotrichea
OTU000117	2	11	2	6	19	341	81	792	186	102	9	33	18	12	15	0.001978	0.009733	0.001664	0.005048	0.016633	0.283176	0.069363	0.659571	0.168651	0.090258	0.008006	0.028107	0.016406	0.009946	0.01344	Fungi	Ascomycota	Dothideomycetes	Venturiales	Sympoventuriaceae	Scolecobasidium
OTU000110	248	91	249	106	116	79	262	126	79	43	79	76	37	15	21	0.245219	0.080518	0.207198	0.089188	0.101548	0.065604	0.224359	0.104932	0.071631	0.03805	0.070271	0.064731	0.033723	0.012432	0.018817	Fungi	Ascomycota	Dothideomycetes
OTU000050	222	167	306	333	111	73	60	51	8	56	78	49	13	28	66	0.219511	0.147764	0.254629	0.280185	0.097171	0.060621	0.05138	0.042472	0.007254	0.049554	0.069381	0.041734	0.011849	0.023207	0.059138	Fungi	Basidiomycota
OTU000107	30	49	47	37	43	134	288	232	130	253	53	99	73	108	19	0.029664	0.043356	0.03911	0.031132	0.037643	0.111277	0.246624	0.193208	0.117874	0.223876	0.047144	0.084321	0.066535	0.089512	0.017024	Fungi	Ascomycota	Sordariomycetes	Trichosphaeriales	Trichosphaeriaceae	Nigrospora	Nigrospora_oryzae
OTU000111	140	243	107	97	145	142	166	137	197	131	20	27	12	5	10	0.13843	0.21501	0.089037	0.081615	0.126935	0.117921	0.142151	0.114093	0.178625	0.11592	0.01779	0.022997	0.010937	0.004144	0.00896
OTU000094	173	187	263	382	170	8	8	21	10	32	29	18	109	17	18	0.17106	0.16546	0.218848	0.321414	0.14882	0.006643	0.006851	0.017489	0.009067	0.028316	0.025796	0.015331	0.099347	0.01409	0.016128	Fungi	Ascomycota	Sordariomycetes	Pleurotheciales	Pleurotheciaceae	Phaeoisaria
OTU000118	79	57	47	85	92	116	66	141	108	136	108	91	90	127	98	0.078114	0.050434	0.03911	0.071519	0.080538	0.09633	0.056518	0.117424	0.097926	0.120344	0.096067	0.077507	0.08203	0.10526	0.08781	Fungi	Ascomycota	Eurotiomycetes	Eurotiales	Trichocomaceae	Talaromyces
OTU000119	310	199	503	167	152	8	4	3	11	12	21	4	6	15	8	0.306524	0.176078	0.418556	0.140513	0.133063	0.006643	0.003425	0.002498	0.009974	0.010619	0.01868	0.003407	0.005469	0.012432	0.007168	Fungi	Ascomycota
OTU000095	171	117	302	190	416	22	26	37	7	17	26	15	9	35	13	0.169083	0.103523	0.2513	0.159865	0.364171	0.018269	0.022265	0.030813	0.006347	0.015043	0.023127	0.012776	0.008203	0.029009	0.011648	Fungi	Ascomycota	Sordariomycetes	Microascales	Microascaceae
OTU000123	5	8	0	8	11	498	145	352	174	131	6	11	3	0	6	0.004944	0.007079	0	0.006731	0.00963	0.413553	0.124168	0.293143	0.15777	0.11592	0.005337	0.009369	0.002734	0	0.005376	Viridiplantae	Chlorophyta
OTU000125	1	5	0	7	6	25	15	14	894	301	1	0	29	0	1	0.000989	0.004424	0	0.00589	0.005252	0.020761	0.012845	0.011659	0.810612	0.26635	0.00089	0	0.026432	0	0.000896	Alveolata	Ciliophora	Spirotrichea
OTU000128	407	445	137	88	150	7	6	1	4	9	1	1	5	4	1	0.402436	0.393743	0.114	0.074043	0.131312	0.005813	0.005138	0.000833	0.003627	0.007964	0.00089	0.000852	0.004557	0.003315	0.000896	Fungi	Rozellomycota	Rozellomycotina_cls_Incertae_sedis	Branch03
OTU000129	2	1	0	0	1	211	326	666	27	7	10	11	0	0	4	0.001978	0.000885	0	0	0.000875	0.17522	0.279165	0.554639	0.024482	0.006194	0.008895	0.009369	0	0	0.003584
OTU000130	44	46	30	25	34	179	115	211	147	213	26	63	21	14	28	0.043507	0.040701	0.024964	0.021035	0.029764	0.148646	0.098478	0.175719	0.133289	0.188481	0.023127	0.053659	0.01914	0.011603	0.025089	Fungi	Ascomycota	Eurotiomycetes	Eurotiales	Aspergillaceae	Aspergillus	Aspergillus_penicillioides
OTU000131	11	13	17	10	22	221	117	153	180	210	35	48	59	47	37	0.010877	0.011503	0.014146	0.008414	0.019259	0.183524	0.100191	0.127417	0.163211	0.185826	0.031133	0.040883	0.053775	0.038954	0.033153	Fungi	Ascomycota	Eurotiomycetes	Chaetothyriales	Trichomeriaceae
OTU000135	508	308	11	50	104	21	51	41	8	25	5	15	6	3	3	0.502304	0.272523	0.009153	0.04207	0.091043	0.017439	0.043673	0.034144	0.007254	0.022122	0.004448	0.012776	0.005469	0.002486	0.002688	Fungi	Mortierellomycota	Mortierellomycetes	Mortierellales	Mortierellaceae	Mortierella	Mortierella_elongata
OTU000132	19	77	19	22	18	378	153	167	111	125	13	19	13	8	16	0.018787	0.068131	0.01581	0.018511	0.015757	0.313901	0.131019	0.139076	0.100646	0.110611	0.011564	0.016183	0.011849	0.006631	0.014336	Viridiplantae	Chlorophyta
OTU000134	13	15	0	0	23	904	22	18	101	22	1	0	3	1	28	0.012854	0.013272	0	0	0.020134	0.750706	0.018839	0.01499	0.091579	0.019467	0.00089	0	0.002734	0.000829	0.025089	Fungi
OTU000126	96	70	18	670	142	10	9	6	5	38	22	11	8	25	19	0.094924	0.061937	0.014978	0.563736	0.124308	0.008304	0.007707	0.004997	0.004534	0.033626	0.019569	0.009369	0.007292	0.02072	0.017024	Fungi	Basidiomycota
OTU000137	4	2	2	1	4	956	13	16	28	15	22	15	2	10	19	0.003955	0.00177	0.001664	0.000841	0.003502	0.793888	0.011132	0.013325	0.025388	0.013273	0.019569	0.012776	0.001823	0.008288	0.017024	Alveolata	Ciliophora	Spirotrichea
OTU000133	94	128	142	68	159	57	133	46	18	22	33	114	18	34	34	0.092946	0.113256	0.118161	0.057215	0.13919	0.047334	0.113892	0.038308	0.016321	0.019467	0.029354	0.097096	0.016406	0.02818	0.030465	Fungi	Ascomycota	Dothideomycetes	Capnodiales	Teratosphaeriaceae	Devriesia	Devriesia_strelitziicola
OTU000139	40	109	133	53	46	62	64	122	60	120	49	63	43	75	34	0.039551	0.096445	0.110672	0.044594	0.040269	0.051486	0.054805	0.101601	0.054404	0.106186	0.043586	0.053659	0.039192	0.062161	0.030465	Fungi	Ascomycota	Eurotiomycetes	Eurotiales	Trichocomaceae	Talaromyces
OTU000068	181	30	131	127	62	79	19	148	11	60	19	80	8	53	54	0.17897	0.026544	0.109008	0.106857	0.054276	0.065604	0.01627	0.123253	0.009974	0.053093	0.016901	0.068138	0.007292	0.043927	0.048385	Fungi	Ascomycota	Sordariomycetes	Sordariales	Lasiosphaeriaceae	Podospora
OTU000140	18	6	0	25	40	249	241	131	163	121	20	7	12	8	13	0.017798	0.005309	0	0.021035	0.035016	0.206776	0.206376	0.109096	0.147796	0.107071	0.01779	0.005962	0.010937	0.006631	0.011648	Viridiplantae	Chlorophyta
OTU000141	18	67	17	26	33	161	125	109	146	147	22	42	16	9	5	0.017798	0.059283	0.014146	0.021876	0.028889	0.133699	0.107042	0.090774	0.132382	0.130078	0.019569	0.035772	0.014583	0.007459	0.00448	Fungi	Ascomycota	Eurotiomycetes	Eurotiales	Aspergillaceae	Aspergillus	Aspergillus_penicillioides
OTU000122	124	113	59	89	53	11	18	39	17	7	88	34	114	123	44	0.12261	0.099984	0.049095	0.074884	0.046397	0.009135	0.015414	0.032479	0.015414	0.006194	0.078276	0.028959	0.103905	0.101944	0.039425	Fungi	Ascomycota	Dothideomycetes	Pleosporales	Cucurbitariaceae	Pyrenochaetopsis	Pyrenochaetopsis_leptospora
OTU000142	14	19	1	20	19	124	161	215	150	181	6	5	6	5	5	0.013843	0.016811	0.000832	0.016828	0.016633	0.102973	0.13787	0.17905	0.136009	0.160164	0.005337	0.004259	0.005469	0.004144	0.00448	Fungi	Monoblepharomycota	Monoblepharidomycetes	Monoblepharidales	Oedogoniomycetaceae	Oedogoniomyces
OTU000145	0	0	0	4	0	221	108	109	190	263	6	5	11	1	1	0	0	0	0.003366	0	0.183524	0.092484	0.090774	0.172278	0.232725	0.005337	0.004259	0.010026	0.000829	0.000896
OTU000075	55	89	101	171	187	30	69	29	11	24	52	32	17	11	19	0.054383	0.078749	0.084044	0.143879	0.163702	0.024913	0.059087	0.024151	0.009974	0.021237	0.046254	0.027255	0.015495	0.009117	0.017024	Fungi	Ascomycota	Sordariomycetes	Pleurotheciales	Pleurotheciaceae	Pleurotheciella
OTU000146	7	14	18	13	17	74	9	59	97	227	120	155	9	60	14	0.006922	0.012387	0.014978	0.010938	0.014882	0.061452	0.007707	0.049135	0.087952	0.200869	0.106741	0.132017	0.008203	0.049729	0.012544	Fungi	Ascomycota	Eurotiomycetes	Eurotiales	Aspergillaceae
OTU000143	6	51	0	35	45	30	22	498	14	159	0	5	4	5	7	0.005933	0.045126	0	0.029449	0.039394	0.024913	0.018839	0.41473	0.012694	0.140697	0	0.004259	0.003646	0.004144	0.006272	Fungi
OTU000147	9	5	0	2	26	129	195	265	132	75	8	13	7	6	3	0.008899	0.004424	0	0.001683	0.022761	0.107125	0.166985	0.22069	0.119688	0.066366	0.007116	0.011072	0.00638	0.004973	0.002688	Viridiplantae	Chlorophyta
OTU000080	17	9	53	64	27	42	14	26	19	39	36	57	346	57	47	0.016809	0.007963	0.044102	0.053849	0.023636	0.034878	0.011989	0.021653	0.017228	0.034511	0.032022	0.048548	0.31536	0.047243	0.042113	Fungi	Ascomycota	Eurotiomycetes	Eurotiales	Trichocomaceae	Thermomyces
OTU000148	149	57	184	265	147	2	7	4	5	6	3	7	9	5	2	0.147329	0.050434	0.15311	0.22297	0.128685	0.001661	0.005994	0.003331	0.004534	0.005309	0.002669	0.005962	0.008203	0.004144	0.001792	Fungi	Ascomycota	Sordariomycetes	Pleurotheciales	Pleurotheciaceae	Phaeoisaria
OTU000153	17	6	0	1	16	19	681	10	9	11	29	7	0	1	3	0.016809	0.005309	0	0.000841	0.014007	0.015778	0.583163	0.008328	0.008161	0.009734	0.025796	0.005962	0	0.000829	0.002688	Fungi	Basidiomycota	Agaricomycetes	Agaricales	Tricholomataceae	Mycena
OTU000158	530	31	70	62	35	12	10	9	14	12	4	2	4	4	4	0.524057	0.027429	0.058248	0.052167	0.030639	0.009965	0.008563	0.007495	0.012694	0.010619	0.003558	0.001703	0.003646	0.003315	0.003584	Fungi
OTU000157	1	0	5	11	13	31	18	22	1	36	78	58	53	407	65	0.000989	0	0.004161	0.009255	0.01138	0.025743	0.015414	0.018321	0.000907	0.031856	0.069381	0.0494	0.048307	0.337328	0.058242	Viridiplantae	Chlorophyta	Chlorophyceae
OTU000151	6	50	1	45	6	117	166	129	44	114	21	17	43	27	8	0.005933	0.044241	0.000832	0.037863	0.005252	0.09716	0.142151	0.10743	0.039896	0.100877	0.01868	0.014479	0.039192	0.022378	0.007168	Fungi	Ascomycota	Dothideomycetes	Pleosporales	Pleosporaceae	Curvularia	Curvularia_lunata
OTU000156	30	30	18	40	25	74	269	57	58	69	28	17	27	9	24	0.029664	0.026544	0.014978	0.033656	0.021885	0.061452	0.230354	0.047469	0.05259	0.061057	0.024906	0.014479	0.024609	0.007459	0.021505	Fungi	Ascomycota	Dothideomycetes	Capnodiales	Teratosphaeriaceae	Fodinomyces	Fodinomyces_uranophilus
OTU000149	170	105	72	149	72	20	15	22	25	19	48	5	17	23	11	0.168094	0.092906	0.059913	0.125368	0.06303	0.016609	0.012845	0.018321	0.022668	0.016813	0.042696	0.004259	0.015495	0.019063	0.009856	Fungi	Ascomycota	Sordariomycetes
OTU000161	3	11	0	0	11	12	659	16	5	19	34	0	0	1	1	0.002966	0.009733	0	0	0.00963	0.009965	0.564323	0.013325	0.004534	0.016813	0.030243	0	0	0.000829	0.000896	Fungi	Basidiomycota	Agaricomycetes	Agaricales	Tricholomataceae
OTU000163	0	0	0	6	0	182	93	113	116	124	34	53	10	16	19	0	0	0	0.005048	0	0.151138	0.079639	0.094105	0.10518	0.109726	0.030243	0.045141	0.009114	0.013261	0.017024
OTU000150	30	26	16	16	26	51	35	61	39	143	60	88	35	49	79	0.029664	0.023005	0.013314	0.013462	0.022761	0.042352	0.029972	0.0508	0.035362	0.126539	0.05337	0.074952	0.031901	0.040612	0.070786	Fungi	Ascomycota	Sordariomycetes
OTU000166	15	6	6	4	9	55	205	16	154	22	57	81	57	16	27	0.014832	0.005309	0.004993	0.003366	0.007879	0.045673	0.175548	0.013325	0.139636	0.019467	0.050702	0.06899	0.051952	0.013261	0.024193	Fungi	Basidiomycota	Agaricomycetes
OTU000167	31	12	6	2	33	23	94	63	145	45	74	35	54	74	30	0.030652	0.010618	0.004993	0.001683	0.028889	0.0191	0.080495	0.052466	0.131475	0.03982	0.065823	0.02981	0.049218	0.061332	0.026881	Fungi	Ascomycota	Dothideomycetes	Pleosporales	Didymellaceae
OTU000162	37	64	196	91	76	22	61	11	16	22	46	35	5	19	19	0.036585	0.056628	0.163095	0.076567	0.066531	0.018269	0.052236	0.009161	0.014508	0.019467	0.040917	0.02981	0.004557	0.015748	0.017024	Fungi	Ascomycota	Sordariomycetes	Hypocreales	Bionectriaceae	Clonostachys
OTU000168	22	8	14	14	35	30	70	73	63	113	100	51	50	35	36	0.021753	0.007079	0.01165	0.01178	0.030639	0.024913	0.059943	0.060794	0.057124	0.099992	0.088951	0.043438	0.045572	0.029009	0.032257	Fungi	Basidiomycota	Tremellomycetes	Tremellales	Rhynchogastremataceae	Papiliotrema	Papiliotrema_laurentii
OTU000169	673	1	0	0	2	8	4	7	2	11	0	0	0	0	0	0.665454	0.000885	0	0	0.001751	0.006643	0.003425	0.00583	0.001813	0.009734	0	0	0	0	0	Alveolata	Ciliophora	Spirotrichea
OTU000172	17	34	91	33	6	32	20	42	65	17	65	63	81	108	24	0.016809	0.030084	0.075723	0.027766	0.005252	0.026574	0.017127	0.034977	0.058937	0.015043	0.057818	0.053659	0.073827	0.089512	0.021505	Viridiplantae	Chlorophyta	Chlorophyceae
OTU000170	0	6	1	3	9	7	16	221	1	73	102	57	22	109	69	0	0.005309	0.000832	0.002524	0.007879	0.005813	0.013701	0.184047	0.000907	0.064597	0.09073	0.048548	0.020052	0.090341	0.061826	Fungi	Ascomycota
OTU000180	3	3	0	0	2	66	258	130	196	5	12	6	5	0	3	0.002966	0.002654	0	0	0.001751	0.054808	0.220934	0.108263	0.177718	0.004424	0.010674	0.00511	0.004557	0	0.002688
OTU000152	82	111	75	39	86	35	17	21	46	28	30	35	41	27	15	0.081081	0.098214	0.062409	0.032814	0.075285	0.029065	0.014558	0.017489	0.041709	0.024777	0.026685	0.02981	0.037369	0.022378	0.01344	Fungi	Ascomycota	Sordariomycetes	Hypocreales	Hypocreaceae
OTU000178	211	24	7	31	29	30	81	47	34	157	14	6	6	2	9	0.208634	0.021236	0.005825	0.026083	0.025387	0.024913	0.069363	0.039141	0.030829	0.138927	0.012453	0.00511	0.005469	0.001658	0.008064	Fungi	Basidiomycota
OTU000160	255	158	21	34	51	25	18	32	15	23	21	11	9	5	4	0.252141	0.139801	0.017475	0.028607	0.044646	0.020761	0.015414	0.026649	0.013601	0.020352	0.01868	0.009369	0.008203	0.004144	0.003584	Fungi	Ascomycota	Sordariomycetes	Hypocreales	Nectriaceae	Fusarium	Fusarium_concentricum
OTU000182	4	5	13	10	4	131	125	147	151	76	2	6	1	1	6	0.003955	0.004424	0.010818	0.008414	0.003502	0.108786	0.107042	0.12242	0.136916	0.067251	0.001779	0.00511	0.000911	0.000829	0.005376	Fungi	Ascomycota	Sordariomycetes	Xylariales	Microdochiaceae	Idriella
OTU000175	3	9	0	2	3	148	82	156	132	121	2	2	4	0	10	0.002966	0.007963	0	0.001683	0.002626	0.122903	0.070219	0.129916	0.119688	0.107071	0.001779	0.001703	0.003646	0	0.00896	Viridiplantae	Chlorophyta	Trebouxiophyceae	Chlorellales	Chlorellaceae
OTU000177	61	80	42	74	56	48	54	48	32	84	16	11	18	22	19	0.060316	0.070785	0.034949	0.062263	0.049023	0.03986	0.046242	0.039974	0.029015	0.07433	0.014232	0.009369	0.016406	0.018234	0.017024	Fungi	Ascomycota	Eurotiomycetes	Eurotiales	Trichocomaceae	Talaromyces
OTU000159	3	0	9	21	1	3	25	11	4	25	230	272	31	11	18	0.002966	0	0.007489	0.017669	0.000875	0.002491	0.021408	0.009161	0.003627	0.022122	0.204586	0.231669	0.028255	0.009117	0.016128	Fungi	Ascomycota	Sordariomycetes	Chaetosphaeriales	Chaetosphaeriaceae	Chaetosphaeria	Chaetosphaeria_vermicularioides
OTU000179	98	18	30	41	28	16	34	14	20	17	267	20	19	17	21	0.096901	0.015927	0.024964	0.034497	0.024512	0.013287	0.029115	0.011659	0.018135	0.015043	0.237498	0.017034	0.017317	0.01409	0.018817	Fungi	Ascomycota	Sordariomycetes	Magnaporthales	Magnaporthaceae	Pseudophialophora
OTU000181	2	2	0	1	10	220	34	9	294	79	0	0	2	0	2	0.001978	0.00177	0	0.000841	0.008754	0.182694	0.029115	0.007495	0.266577	0.069906	0	0	0.001823	0	0.001792	Viridiplantae	Anthophyta	Eudicotyledonae	Myrtales	Myrtaceae	Eucalyptus
OTU000188	3	3	0	0	4	101	121	155	153	90	0	3	4	0	1	0.002966	0.002654	0	0	0.003502	0.083873	0.103616	0.129083	0.138729	0.07964	0	0.002555	0.003646	0	0.000896	Fungi
OTU000186	21	16	23	17	13	69	81	232	41	38	17	32	5	14	14	0.020765	0.014157	0.019139	0.014304	0.01138	0.057299	0.069363	0.193208	0.037176	0.033626	0.015122	0.027255	0.004557	0.011603	0.012544	Viridiplantae	Chlorophyta
OTU000056	2	1	59	84	21	90	41	49	5	80	57	27	6	3	84	0.001978	0.000885	0.049095	0.070677	0.018384	0.074738	0.03511	0.040807	0.004534	0.070791	0.050702	0.022997	0.005469	0.002486	0.075266	Fungi	Ascomycota	Sordariomycetes	Sordariales	Lasiosphaeriaceae	Podospora
OTU000191	2	4	0	10	6	134	89	126	123	71	3	2	4	0	6	0.001978	0.003539	0	0.008414	0.005252	0.111277	0.076214	0.104932	0.111527	0.062827	0.002669	0.001703	0.003646	0	0.005376	Viridiplantae	Chlorophyta
OTU000165	53	101	91	101	44	24	1	42	9	20	28	11	21	24	1	0.052406	0.089366	0.075723	0.084981	0.038518	0.01993	0.000856	0.034977	0.008161	0.017698	0.024906	0.009369	0.01914	0.019892	0.000896	Fungi	Ascomycota	Dothideomycetes	Pleosporales
OTU000190	86	16	4	93	40	58	9	54	56	58	13	24	8	16	22	0.085036	0.014157	0.003328	0.07825	0.035016	0.048165	0.007707	0.044971	0.050777	0.051323	0.011564	0.020441	0.007292	0.013261	0.019713	Fungi	Ascomycota	Sordariomycetes	Hypocreales	Nectriaceae	Fusarium	Fusarium_solani
OTU000196	73	98	60	23	109	13	30	54	26	5	11	12	5	16	12	0.072181	0.086712	0.049927	0.019352	0.09542	0.010796	0.02569	0.044971	0.023575	0.004424	0.009785	0.010221	0.004557	0.013261	0.010752	Fungi	Ascomycota	Sordariomycetes
OTU000194	6	11	0	2	12	113	134	69	104	67	5	4	5	3	7	0.005933	0.009733	0	0.001683	0.010505	0.093838	0.114749	0.057463	0.094299	0.059287	0.004448	0.003407	0.004557	0.002486	0.006272	Fungi	Ascomycota	Sordariomycetes	Sordariales	Sordariales_fam_Incertae_sedis	Tracylla
OTU000193	8	12	0	2	16	23	275	63	56	52	23	4	4	0	0	0.00791	0.010618	0	0.001683	0.014007	0.0191	0.235492	0.052466	0.050777	0.046014	0.020459	0.003407	0.003646	0	0	Fungi	Ascomycota	Sordariomycetes	Sordariales	Lasiosphaeriaceae	Echria	Echria_gigantospora
OTU000198	3	12	0	21	7	199	66	104	78	24	2	3	4	2	6	0.002966	0.010618	0	0.017669	0.006128	0.165255	0.056518	0.08661	0.070725	0.021237	0.001779	0.002555	0.003646	0.001658	0.005376	Viridiplantae	Chlorophyta
OTU000200	4	4	0	2	4	20	207	127	16	128	9	4	0	0	2	0.003955	0.003539	0	0.001683	0.003502	0.016609	0.177261	0.105765	0.014508	0.113265	0.008006	0.003407	0	0	0.001792	Fungi
OTU000121	81	110	28	75	35	49	22	21	46	34	0	20	0	1	3	0.080092	0.09733	0.023299	0.063105	0.030639	0.040691	0.018839	0.017489	0.041709	0.030086	0	0.017034	0	0.000829	0.002688	Alveolata	Ciliophora	Oligohymenophorea
OTU000195	110	41	41	148	37	16	4	10	35	11	9	32	13	9	5	0.108767	0.036277	0.034117	0.124527	0.03239	0.013287	0.003425	0.008328	0.031735	0.009734	0.008006	0.027255	0.011849	0.007459	0.00448	Fungi	Ascomycota	Sordariomycetes	Hypocreales	Nectriaceae	Gibberella
OTU000046	16	2	37	48	2	35	27	107	7	60	43	61	7	1	65	0.015821	0.00177	0.030788	0.040387	0.001751	0.029065	0.023121	0.089109	0.006347	0.053093	0.038249	0.051955	0.00638	0.000829	0.058242	Alveolata	Ciliophora	Spirotrichea
OTU000192	46	8	10	32	27	44	50	43	59	128	29	9	16	5	3	0.045484	0.007079	0.008321	0.026925	0.023636	0.036539	0.042817	0.03581	0.053497	0.113265	0.025796	0.007666	0.014583	0.004144	0.002688	Fungi	Ascomycota	Dothideomycetes	Pleosporales	Periconiaceae	Periconia
OTU000206	45	5	1	4	3	17	9	325	47	11	0	24	5	0	2	0.044495	0.004424	0.000832	0.003366	0.002626	0.014117	0.007707	0.270657	0.042616	0.009734	0	0.020441	0.004557	0	0.001792	Metazoa	Nematoda	Chromadorea	Rhabditida	Pratylenchidae	Pratylenchus	Pratylenchus_goodeyi
OTU000136	15	140	39	18	2	8	11	48	85	73	10	32	11	3	1	0.014832	0.123874	0.032453	0.015145	0.001751	0.006643	0.00942	0.039974	0.077072	0.064597	0.008895	0.027255	0.010026	0.002486	0.000896	Metazoa	Nematoda	Chromadorea	Rhabditida	Pratylenchidae	Pratylenchus	Pratylenchus_goodeyi
OTU000205	2	339	14	16	4	21	6	6	45	10	0	1	7	21	1	0.001978	0.299952	0.01165	0.013462	0.003502	0.017439	0.005138	0.004997	0.040803	0.008849	0	0.000852	0.00638	0.017405	0.000896	Fungi	Ascomycota	Dothideomycetes	Pleosporales	Didymosphaeriaceae
OTU000207	1	19	18	3	2	73	85	109	111	67	0	0	1	0	3	0.000989	0.016811	0.014978	0.002524	0.001751	0.060621	0.072788	0.090774	0.100646	0.059287	0	0	0.000911	0	0.002688
OTU000183	31	73	52	37	17	85	10	8	26	15	26	35	31	22	23	0.030652	0.064591	0.04327	0.031132	0.014882	0.070586	0.008563	0.006662	0.023575	0.013273	0.023127	0.02981	0.028255	0.018234	0.020609	Fungi	Ascomycota	Dothideomycetes	Capnodiales
OTU000199	124	164	71	34	64	6	1	6	0	2	1	3	2	5	0	0.12261	0.14511	0.059081	0.028607	0.056026	0.004983	0.000856	0.004997	0	0.00177	0.00089	0.002555	0.001823	0.004144	0
OTU000209	3	3	0	19	4	87	46	122	52	138	4	1	1	1	2	0.002966	0.002654	0	0.015987	0.003502	0.072247	0.039391	0.101601	0.04715	0.122114	0.003558	0.000852	0.000911	0.000829	0.001792	Viridiplantae	Chlorophyta	Ulvophyceae
OTU000211	2	2	0	18	5	153	53	193	26	11	0	2	3	1	7	0.001978	0.00177	0	0.015145	0.004377	0.127055	0.045386	0.160729	0.023575	0.009734	0	0.001703	0.002734	0.000829	0.006272	Viridiplantae	Chlorophyta	Chlorophyceae
OTU000055	65	2	60	35	0	87	17	54	0	17	17	27	0	0	86	0.064271	0.00177	0.049927	0.029449	0	0.072247	0.014558	0.044971	0	0.015043	0.015122	0.022997	0	0	0.077058	Alveolata	Ciliophora	Spirotrichea
OTU000203	91	19	107	49	74	3	11	4	9	11	6	10	23	15	26	0.08998	0.016811	0.089037	0.041228	0.06478	0.002491	0.00942	0.003331	0.008161	0.009734	0.005337	0.008517	0.020963	0.012432	0.023297	Fungi	Ascomycota	Sordariomycetes	Myrmecridiales	Myrmecridiaceae	Myrmecridium	Myrmecridium_schulzeri
OTU000212	3	6	1	1	8	34	72	27	166	50	1	63	20	1	4	0.002966	0.005309	0.000832	0.000841	0.007003	0.028235	0.061656	0.022485	0.150516	0.044244	0.00089	0.053659	0.018229	0.000829	0.003584	Fungi	Ascomycota	Dothideomycetes	Botryosphaeriales	Botryosphaeriaceae	Lasiodiplodia
OTU000127	22	27	44	46	37	41	20	61	42	39	11	27	2	15	13	0.021753	0.02389	0.036613	0.038704	0.03239	0.034048	0.017127	0.0508	0.038082	0.034511	0.009785	0.022997	0.001823	0.012432	0.011648	Fungi	Ascomycota	Eurotiomycetes	Eurotiales	Aspergillaceae	Aspergillus
OTU000216	3	0	0	1	4	78	41	146	79	64	1	8	13	0	4	0.002966	0	0	0.000841	0.003502	0.064773	0.03511	0.121588	0.071631	0.056633	0.00089	0.006814	0.011849	0	0.003584	Viridiplantae	Chlorophyta	Ulvophyceae
OTU000215	21	1	0	0	26	139	52	35	76	38	14	4	22	9	3	0.020765	0.000885	0	0	0.022761	0.115429	0.044529	0.029148	0.068911	0.033626	0.012453	0.003407	0.020052	0.007459	0.002688	Viridiplantae	Chlorophyta
OTU000155	52	60	156	55	30	3	7	14	6	3	7	17	4	12	8	0.051417	0.053089	0.129811	0.046277	0.026262	0.002491	0.005994	0.011659	0.00544	0.002655	0.006227	0.014479	0.003646	0.009946	0.007168	Fungi	Ascomycota	Sordariomycetes	Microascales	Microascaceae	Pseudallescheria	Pseudallescheria_boydii
OTU000213	12	14	4	0	26	18	266	15	28	27	11	8	0	0	2	0.011865	0.012387	0.003328	0	0.022761	0.014948	0.227785	0.012492	0.025388	0.023892	0.009785	0.006814	0	0	0.001792	Fungi	Basidiomycota	Agaricomycetes	Geastrales	Sphaerobolaceae	Sphaerobolus
OTU000109	53	59	57	52	28	20	9	36	9	19	21	25	11	9	18	0.052406	0.052204	0.047431	0.043753	0.024512	0.016609	0.007707	0.029981	0.008161	0.016813	0.01868	0.021293	0.010026	0.007459	0.016128	Fungi	Ascomycota	Sordariomycetes	Sordariales	Chaetomiaceae	Mycothermus	Mycothermus_thermophilus
OTU000226	99	65	27	139	36	8	13	1	2	7	4	5	1	3	11	0.09789	0.057513	0.022467	0.116954	0.031515	0.006643	0.011132	0.000833	0.001813	0.006194	0.003558	0.004259	0.000911	0.002486	0.009856	Fungi	Ascomycota	Sordariomycetes	Sordariales	Lasiosphaeriaceae
OTU000227	6	5	11	14	36	20	12	22	23	2	12	204	7	29	17	0.005933	0.004424	0.009153	0.01178	0.031515	0.016609	0.010276	0.018321	0.020855	0.00177	0.010674	0.173752	0.00638	0.024036	0.015232	Fungi	Ascomycota	Sordariomycetes
OTU000144	11	17	24	14	17	10	26	14	25	27	28	67	44	84	11	0.010877	0.015042	0.019971	0.01178	0.014882	0.008304	0.022265	0.011659	0.022668	0.023892	0.024906	0.057065	0.040104	0.069621	0.009856	Fungi	Ascomycota	Sordariomycetes	Sordariales
OTU000228	39	158	32	50	117	12	0	2	0	4	2	1	0	2	0	0.038563	0.139801	0.026628	0.04207	0.102423	0.009965	0	0.001666	0	0.00354	0.001779	0.000852	0	0.001658	0	Fungi	Ascomycota	Sordariomycetes	Xylariales	Microdochiaceae	Idriella
OTU000223	9	22	14	13	16	33	37	74	49	27	18	44	24	17	20	0.008899	0.019466	0.01165	0.010938	0.014007	0.027404	0.031684	0.061627	0.04443	0.023892	0.016011	0.037476	0.021875	0.01409	0.017921	Fungi	Ascomycota	Eurotiomycetes	Eurotiales	Trichocomaceae	Talaromyces	Talaromyces_aerugineus
OTU000224	0	2	0	5	2	59	61	111	87	79	0	4	2	0	5	0	0.00177	0	0.004207	0.001751	0.048995	0.052236	0.09244	0.078885	0.069906	0	0.003407	0.001823	0	0.00448	Viridiplantae	Chlorophyta	Chlorophyceae	Volvocales	Chlamydomonadaceae	Lobomonas	Lobomonas_francei
OTU000231	0	1	0	1	0	116	75	126	49	33	2	4	0	0	3	0	0.000885	0	0.000841	0	0.09633	0.064225	0.104932	0.04443	0.029201	0.001779	0.003407	0	0	0.002688
OTU000187	1	2	6	2	2	11	1	0	0	0	6	4	4	186	184	0.000989	0.00177	0.004993	0.001683	0.001751	0.009135	0.000856	0	0	0	0.005337	0.003407	0.003646	0.15416	0.164869	Alveolata	Ciliophora	Spirotrichea
OTU000210	28	49	52	5	21	10	24	9	12	156	4	24	1	10	1	0.027686	0.043356	0.04327	0.004207	0.018384	0.008304	0.020552	0.007495	0.010881	0.138042	0.003558	0.020441	0.000911	0.008288	0.000896	Fungi	Ascomycota	Dothideomycetes	Pleosporales	Phaeosphaeriaceae
OTU000217	45	49	5	37	109	49	5	38	6	34	7	5	5	6	4	0.044495	0.043356	0.004161	0.031132	0.09542	0.040691	0.004282	0.031646	0.00544	0.030086	0.006227	0.004259	0.004557	0.004973	0.003584	Fungi	Ascomycota	Sordariomycetes	Hypocreales	Bionectriaceae	Clonostachys
OTU000225	4	2	7	8	8	82	26	56	66	81	1	26	2	2	33	0.003955	0.00177	0.005825	0.006731	0.007003	0.068095	0.022265	0.046636	0.059844	0.071676	0.00089	0.022145	0.001823	0.001658	0.029569	Fungi	Ascomycota	Eurotiomycetes	Eurotiales	Aspergillaceae	Aspergillus
OTU000229	20	24	4	1	3	81	45	101	61	54	2	4	3	0	1	0.019776	0.021236	0.003328	0.000841	0.002626	0.067265	0.038535	0.084112	0.05531	0.047784	0.001779	0.003407	0.002734	0	0.000896
OTU000233	0	0	6	2	1	1	47	9	26	1	61	109	68	35	30	0	0	0.004993	0.001683	0.000875	0.00083	0.040248	0.007495	0.023575	0.000885	0.05426	0.092838	0.061978	0.029009	0.026881	Fungi	Basidiomycota	Tremellomycetes	Tremellales
OTU000218	7	1	25	21	5	4	23	8	8	4	36	103	57	58	29	0.006922	0.000885	0.020803	0.017669	0.004377	0.003322	0.019696	0.006662	0.007254	0.00354	0.032022	0.087728	0.051952	0.048071	0.025985	Fungi	Ascomycota	Dothideomycetes	Pleosporales	Tetraplosphaeriaceae
OTU000220	1	1	0	0	3	355	0	9	3	5	0	0	0	3	6	0.000989	0.000885	0	0	0.002626	0.294802	0	0.007495	0.00272	0.004424	0	0	0	0.002486	0.005376	Alveolata	Ciliophora	Spirotrichea	Sporadotrichida	Oxytrichidae
OTU000230	1	14	8	3	2	34	23	34	47	144	17	20	22	5	10	0.000989	0.012387	0.006657	0.002524	0.001751	0.028235	0.019696	0.028315	0.042616	0.127423	0.015122	0.017034	0.020052	0.004144	0.00896	Viridiplantae	Chlorophyta	Trebouxiophyceae	Chlorellales	Koliellaceae	Pseudochlorella	Pseudochlorella_pyrenoidosa
OTU000234	3	9	1	0	3	119	58	74	40	17	9	4	9	21	15	0.002966	0.007963	0.000832	0	0.002626	0.098821	0.049667	0.061627	0.036269	0.015043	0.008006	0.003407	0.008203	0.017405	0.01344	Fungi	Ascomycota	Eurotiomycetes	Chaetothyriales	Herpotrichiellaceae	Coniosporium
OTU000238	51	34	3	22	9	2	61	29	39	36	10	10	8	18	39	0.050428	0.030084	0.002496	0.018511	0.007879	0.001661	0.052236	0.024151	0.035362	0.031856	0.008895	0.008517	0.007292	0.014919	0.034945	Viridiplantae	Chlorophyta	Chlorophyceae
OTU000237	27	232	23	21	24	1	4	13	5	10	2	3	0	5	0	0.026697	0.205277	0.019139	0.017669	0.02101	0.00083	0.003425	0.010826	0.004534	0.008849	0.001779	0.002555	0	0.004144	0	Fungi
OTU000239	5	4	1	7	9	66	53	92	32	87	1	2	2	0	8	0.004944	0.003539	0.000832	0.00589	0.007879	0.054808	0.045386	0.076617	0.029015	0.076985	0.00089	0.001703	0.001823	0	0.007168	Fungi	Basidiomycota	Agaricomycetes	Thelephorales	Thelephoraceae	Thelephora	Thelephora_palmata
OTU000222	5	7	25	5	10	75	49	53	59	21	14	11	6	18	8	0.004944	0.006194	0.020803	0.004207	0.008754	0.062282	0.04196	0.044138	0.053497	0.018583	0.012453	0.009369	0.005469	0.014919	0.007168	Fungi	Ascomycota
OTU000236	12	39	10	9	25	44	68	27	31	39	13	13	9	17	4	0.011865	0.034508	0.008321	0.007573	0.021885	0.036539	0.058231	0.022485	0.028108	0.034511	0.011564	0.011072	0.008203	0.01409	0.003584	Viridiplantae	Chlorophyta
OTU000242	0	1	0	1	5	69	26	83	50	114	0	6	2	0	3	0	0.000885	0	0.000841	0.004377	0.057299	0.022265	0.069122	0.045336	0.100877	0	0.00511	0.001823	0	0.002688	Fungi	Ascomycota
OTU000245	29	21	57	20	23	16	20	48	34	23	40	7	4	11	2	0.028675	0.018581	0.047431	0.016828	0.020134	0.013287	0.017127	0.039974	0.030829	0.020352	0.03558	0.005962	0.003646	0.009117	0.001792	Fungi
OTU000248	37	29	31	21	13	36	31	36	40	22	5	4	37	9	1	0.036585	0.02566	0.025796	0.017669	0.01138	0.029895	0.026546	0.029981	0.036269	0.019467	0.004448	0.003407	0.033723	0.007459	0.000896	Fungi	Glomeromycota	Glomeromycetes	Glomerales	Glomeraceae
OTU000235	20	1	0	11	10	16	10	91	43	45	36	9	10	29	11	0.019776	0.000885	0	0.009255	0.008754	0.013287	0.008563	0.075784	0.038989	0.03982	0.032022	0.007666	0.009114	0.024036	0.009856	Fungi	Ascomycota	Eurotiomycetes	Eurotiales	Aspergillaceae	Penicillium	Penicillium_decumbens
OTU000246	20	53	14	15	32	27	23	41	44	21	11	4	10	2	16	0.019776	0.046895	0.01165	0.012621	0.028013	0.022422	0.019696	0.034144	0.039896	0.018583	0.009785	0.003407	0.009114	0.001658	0.014336	Fungi	Ascomycota	Sordariomycetes	Xylariales	Xylariales_fam_Incertae_sedis	Phialemoniopsis	Phialemoniopsis_curvata
OTU000252	2	3	0	1	4	11	4	0	287	10	0	0	8	0	0	0.001978	0.002654	0	0.000841	0.003502	0.009135	0.003425	0	0.26023	0.008849	0	0	0.007292	0	0	Fungi	Basidiobolomycota	Basidiobolomycetes	Basidiobolales	Basidiobolaceae	Basidiobolus	Basidiobolus_ranarum
OTU000174	10	5	11	13	11	2	11	14	6	2	30	89	75	30	20	0.009888	0.004424	0.009153	0.010938	0.00963	0.001661	0.00942	0.011659	0.00544	0.00177	0.026685	0.075803	0.068358	0.024864	0.017921	Fungi	Basidiomycota
OTU000250	56	73	45	34	43	19	8	2	17	10	3	3	10	0	3	0.055372	0.064591	0.037445	0.028607	0.037643	0.015778	0.006851	0.001666	0.015414	0.008849	0.002669	0.002555	0.009114	0	0.002688	Fungi	Ascomycota	Eurotiomycetes	Eurotiales	Aspergillaceae
OTU000256	9	3	1	4	3	78	60	54	6	60	12	7	4	13	7	0.008899	0.002654	0.000832	0.003366	0.002626	0.064773	0.05138	0.044971	0.00544	0.053093	0.010674	0.005962	0.003646	0.010775	0.006272	Fungi	Ascomycota	Eurotiomycetes	Eurotiales	Trichocomaceae	Rasamsonia
OTU000253	8	62	2	2	9	16	27	93	15	57	3	6	2	9	7	0.00791	0.054859	0.001664	0.001683	0.007879	0.013287	0.023121	0.07745	0.013601	0.050438	0.002669	0.00511	0.001823	0.007459	0.006272	Fungi	Ascomycota	Dothideomycetes	Pleosporales	Pleosporaceae	Curvularia	Curvularia_lunata
OTU000257	0	43	0	63	14	44	1	2	86	3	0	3	51	2	4	0	0.038047	0	0.053008	0.012256	0.036539	0.000856	0.001666	0.077978	0.002655	0	0.002555	0.046484	0.001658	0.003584	Fungi	Mucoromycota	Mucoromycetes	Mucorales	Mucoraceae	Mucor	Mucor_irregularis
OTU000184	0	1	10	8	8	5	14	1	4	2	140	34	26	37	24	0	0.000885	0.008321	0.006731	0.007003	0.004152	0.011989	0.000833	0.003627	0.00177	0.124531	0.028959	0.023698	0.030666	0.021505	Fungi	Ascomycota	Sordariomycetes	Ophiostomatales	Ophiostomataceae
OTU000259	0	14	1	10	16	25	7	15	33	24	1	16	13	129	9	0	0.012387	0.000832	0.008414	0.014007	0.020761	0.005994	0.012492	0.029922	0.021237	0.00089	0.013628	0.011849	0.106917	0.008064	Fungi
OTU000260	5	11	11	9	6	18	35	32	50	22	23	31	8	41	11	0.004944	0.009733	0.009153	0.007573	0.005252	0.014948	0.029972	0.026649	0.045336	0.019467	0.020459	0.026403	0.007292	0.033981	0.009856	Viridiplantae	Chlorophyta
OTU000232	30	38	80	18	29	9	16	4	13	5	19	14	8	18	11	0.029664	0.033623	0.06657	0.015145	0.025387	0.007474	0.013701	0.003331	0.011787	0.004424	0.016901	0.011924	0.007292	0.014919	0.009856	Fungi	Ascomycota	Dothideomycetes	Capnodiales	Dissoconiaceae	Ramichloridium
OTU000268	0	0	0	0	0	0	2	1	0	0	52	100	32	102	15	0	0	0	0	0	0	0.001713	0.000833	0	0	0.046254	0.085172	0.029166	0.084539	0.01344
OTU000197	7	18	25	15	13	55	17	76	37	12	5	6	5	10	2	0.006922	0.015927	0.020803	0.012621	0.01138	0.045673	0.014558	0.063292	0.033549	0.010619	0.004448	0.00511	0.004557	0.008288	0.001792	Fungi	Basidiomycota	Tremellomycetes	Tremellales	Trimorphomycetaceae	Saitozyma	Saitozyma_flava
OTU000262	27	62	1	28	8	2	4	68	1	4	60	15	2	18	3	0.026697	0.054859	0.000832	0.023559	0.007003	0.001661	0.003425	0.05663	0.000907	0.00354	0.05337	0.012776	0.001823	0.014919	0.002688	Fungi	Ascomycota
OTU000261	37	51	18	64	22	6	10	13	14	9	19	18	6	5	10	0.036585	0.045126	0.014978	0.053849	0.019259	0.004983	0.008563	0.010826	0.012694	0.007964	0.016901	0.015331	0.005469	0.004144	0.00896	Fungi
OTU000269	1	1	0	0	1	2	56	233	2	1	0	4	0	0	0	0.000989	0.000885	0	0	0.000875	0.001661	0.047955	0.194041	0.001813	0.000885	0	0.003407	0	0	0	Viridiplantae	Chlorophyta
OTU000173	87	29	86	35	45	1	2	2	0	1	3	4	0	2	0	0.086024	0.02566	0.071562	0.029449	0.039394	0.00083	0.001713	0.001666	0	0.000885	0.002669	0.003407	0	0.001658	0
OTU000266	0	7	18	8	7	71	42	37	62	17	8	7	1	8	1	0	0.006194	0.014978	0.006731	0.006128	0.05896	0.035966	0.030813	0.056217	0.015043	0.007116	0.005962	0.000911	0.006631	0.000896	Viridiplantae	Chlorophyta	Chlorophyceae	Chlamydomonadales	Actinochloridaceae	Actinochloris	Actinochloris_sphaerica
OTU000247	6	31	59	3	27	0	27	1	4	20	20	28	43	15	8	0.005933	0.027429	0.049095	0.002524	0.023636	0	0.023121	0.000833	0.003627	0.017698	0.01779	0.023848	0.039192	0.012432	0.007168	Fungi	Ascomycota	Dothideomycetes	Pleosporales	Periconiaceae	Periconia
OTU000258	30	54	49	11	49	68	11	4	3	1	3	1	1	3	3	0.029664	0.04778	0.040774	0.009255	0.042895	0.056469	0.00942	0.003331	0.00272	0.000885	0.002669	0.000852	0.000911	0.002486	0.002688	Fungi	Ascomycota	Sordariomycetes	Sordariales
OTU000264	1	3	0	1	4	30	15	119	15	76	11	7	0	6	1	0.000989	0.002654	0	0.000841	0.003502	0.024913	0.012845	0.099102	0.013601	0.067251	0.009785	0.005962	0	0.004973	0.000896	Viridiplantae	Chlorophyta	Trebouxiophyceae	Trebouxiales	Trebouxiaceae	Myrmecia	Myrmecia_israeliensis
OTU000154	3	1	8	13	11	2	17	2	4	3	62	92	3	19	45	0.002966	0.000885	0.006657	0.010938	0.00963	0.001661	0.014558	0.001666	0.003627	0.002655	0.055149	0.078359	0.002734	0.015748	0.040321	Fungi	Ascomycota	Orbiliomycetes	Orbiliales	Orbiliaceae
OTU000278	9	20	1	6	10	32	28	17	49	16	16	36	13	12	20	0.008899	0.017696	0.000832	0.005048	0.008754	0.026574	0.023977	0.014157	0.04443	0.014158	0.014232	0.030662	0.011849	0.009946	0.017921	Fungi	Ascomycota	Eurotiomycetes	Eurotiales	Aspergillaceae	Aspergillus	Aspergillus_penicillioides
OTU000274	76	68	29	39	40	4	1	4	2	6	2	2	1	7	3	0.075148	0.060167	0.024131	0.032814	0.035016	0.003322	0.000856	0.003331	0.001813	0.005309	0.001779	0.001703	0.000911	0.005802	0.002688	Fungi	Basidiomycota
OTU000276	5	2	0	1	10	53	25	74	21	52	8	1	8	12	11	0.004944	0.00177	0	0.000841	0.008754	0.044013	0.021408	0.061627	0.019041	0.046014	0.007116	0.000852	0.007292	0.009946	0.009856	Viridiplantae	Chlorophyta	Chlorophyceae
OTU000254	4	121	1	1	6	3	25	32	9	5	43	6	7	2	16	0.003955	0.107063	0.000832	0.000841	0.005252	0.002491	0.021408	0.026649	0.008161	0.004424	0.038249	0.00511	0.00638	0.001658	0.014336	Fungi	Ascomycota	Dothideomycetes	Pleosporales	Pleosporaceae	Bipolaris	Bipolaris_yamadae
OTU000273	27	1	0	0	7	2	1	211	1	8	1	10	0	0	10	0.026697	0.000885	0	0	0.006128	0.001661	0.000856	0.175719	0.000907	0.007079	0.00089	0.008517	0	0	0.00896	Fungi	Ascomycota	Sordariomycetes	Sordariales	Lasiosphaeriaceae
OTU000283	166	42	22	26	13	3	1	1	0	2	0	0	0	3	0	0.164139	0.037162	0.018307	0.021876	0.01138	0.002491	0.000856	0.000833	0	0.00177	0	0	0	0.002486	0
OTU000279	3	6	0	8	8	9	4	32	1	197	4	2	0	0	0	0.002966	0.005309	0	0.006731	0.007003	0.007474	0.003425	0.026649	0.000907	0.174322	0.003558	0.001703	0	0	0	Fungi	Ascomycota	Sordariomycetes	Sordariales	Sordariales_fam_Incertae_sedis	Conlarium
OTU000280	1	1	6	11	0	5	0	34	2	4	38	37	42	27	66	0.000989	0.000885	0.004993	0.009255	0	0.004152	0	0.028315	0.001813	0.00354	0.033801	0.031514	0.038281	0.022378	0.059138	Fungi	Ascomycota	Eurotiomycetes	Eurotiales	Trichocomaceae	Talaromyces
OTU000277	2	9	1	1	2	58	53	62	39	27	1	3	2	2	7	0.001978	0.007963	0.000832	0.000841	0.001751	0.048165	0.045386	0.051633	0.035362	0.023892	0.00089	0.002555	0.001823	0.001658	0.006272	Viridiplantae	Chlorophyta	Trebouxiophyceae	Chlorellales	Chlorellaceae	Auxenochlorella	Auxenochlorella_protothecoides
OTU000286	9	8	25	15	71	44	17	27	24	2	2	0	7	7	11	0.008899	0.007079	0.020803	0.012621	0.062154	0.036539	0.014558	0.022485	0.021761	0.00177	0.001779	0	0.00638	0.005802	0.009856
OTU000287	1	4	1	8	0	38	28	70	41	48	9	7	10	3	1	0.000989	0.003539	0.000832	0.006731	0	0.031556	0.023977	0.058295	0.037176	0.042474	0.008006	0.005962	0.009114	0.002486	0.000896	Fungi	Ascomycota	Eurotiomycetes
OTU000290	0	1	0	0	4	41	20	88	66	43	0	2	0	0	1	0	0.000885	0	0	0.003502	0.034048	0.017127	0.073286	0.059844	0.03805	0	0.001703	0	0	0.000896	Viridiplantae	Chlorophyta
OTU000282	11	0	2	1	2	7	19	32	40	32	25	24	43	14	12	0.010877	0	0.001664	0.000841	0.001751	0.005813	0.01627	0.026649	0.036269	0.028316	0.022238	0.020441	0.039192	0.011603	0.010752	Fungi	Ascomycota	Eurotiomycetes	Onygenales
OTU000285	5	11	2	1	2	34	111	47	26	12	8	3	1	1	0	0.004944	0.009733	0.001664	0.000841	0.001751	0.028235	0.095053	0.039141	0.023575	0.010619	0.007116	0.002555	0.000911	0.000829	0	Fungi
OTU000288	15	25	16	28	11	33	22	14	24	35	10	4	19	2	4	0.014832	0.02212	0.013314	0.023559	0.00963	0.027404	0.018839	0.011659	0.021761	0.030971	0.008895	0.003407	0.017317	0.001658	0.003584	Fungi	Glomeromycota	Glomeromycetes	Glomerales	Glomeraceae
OTU000292	1	0	0	1	3	40	32	60	73	42	6	0	2	0	2	0.000989	0	0	0.000841	0.002626	0.033217	0.027403	0.049968	0.066191	0.037165	0.005337	0	0.001823	0	0.001792	Viridiplantae	Chlorophyta	Ulvophyceae
OTU000295	26	32	9	2	6	41	34	36	40	30	3	0	1	1	0	0.025708	0.028314	0.007489	0.001683	0.005252	0.034048	0.029115	0.029981	0.036269	0.026547	0.002669	0	0.000911	0.000829	0	Fungi
OTU000270	3	2	19	1	3	55	25	78	27	5	25	0	5	1	9	0.002966	0.00177	0.01581	0.000841	0.002626	0.045673	0.021408	0.064958	0.024482	0.004424	0.022238	0	0.004557	0.000829	0.008064	Fungi	Ascomycota	Eurotiomycetes	Eurotiales	Aspergillaceae	Aspergillus
OTU000113	13	4	42	18	24	11	10	72	1	10	6	26	2	4	8	0.012854	0.003539	0.034949	0.015145	0.02101	0.009135	0.008563	0.059961	0.000907	0.008849	0.005337	0.022145	0.001823	0.003315	0.007168	Fungi	Ascomycota	Sordariomycetes	Microascales
OTU000301	9	10	10	14	16	27	7	56	14	39	7	23	5	5	8	0.008899	0.008848	0.008321	0.01178	0.014007	0.022422	0.005994	0.046636	0.012694	0.034511	0.006227	0.01959	0.004557	0.004144	0.007168	Fungi
OTU000291	34	26	54	86	34	0	2	0	0	3	0	2	1	5	2	0.033619	0.023005	0.044934	0.07236	0.029764	0	0.001713	0	0	0.002655	0	0.001703	0.000911	0.004144	0.001792	Fungi
OTU000300	0	0	0	0	0	36	24	83	43	51	0	4	2	0	0	0	0	0	0	0	0.029895	0.020552	0.069122	0.038989	0.045129	0	0.003407	0.001823	0	0
OTU000297	75	86	19	29	27	0	0	4	0	0	0	1	1	0	0	0.074159	0.076094	0.01581	0.024401	0.023636	0	0	0.003331	0	0	0	0.000852	0.000911	0	0	Fungi	Rozellomycota	Rozellomycotina_cls_Incertae_sedis
OTU000303	0	1	0	0	1	5	15	192	0	24	0	4	0	0	0	0	0.000885	0	0	0.000875	0.004152	0.012845	0.159896	0	0.021237	0	0.003407	0	0	0	Alveolata	Ciliophora	Oligohymenophorea
OTU000302	32	25	18	113	2	1	2	1	1	1	10	14	3	10	8	0.031641	0.02212	0.014978	0.095078	0.001751	0.00083	0.001713	0.000833	0.000907	0.000885	0.008895	0.011924	0.002734	0.008288	0.007168	Fungi	Ascomycota	Sordariomycetes	Microascales	Microascaceae	Scedosporium	Scedosporium_prolificans
OTU000096	9	0	9	35	36	11	7	32	1	7	21	38	6	12	16	0.008899	0	0.007489	0.029449	0.031515	0.009135	0.005994	0.026649	0.000907	0.006194	0.01868	0.032365	0.005469	0.009946	0.014336	Fungi	Ascomycota	Orbiliomycetes	Orbiliales	Orbiliaceae
OTU000263	31	83	69	14	28	1	1	5	0	5	0	0	1	1	1	0.030652	0.07344	0.057416	0.01178	0.024512	0.00083	0.000856	0.004164	0	0.004424	0	0	0.000911	0.000829	0.000896	Fungi	Mortierellomycota	Mortierellomycetes	Mortierellales	Mortierellaceae	Mortierella	Mortierella_ambigua
OTU000299	2	16	0	0	18	10	167	3	6	4	13	0	0	1	0	0.001978	0.014157	0	0	0.015757	0.008304	0.143008	0.002498	0.00544	0.00354	0.011564	0	0	0.000829	0	Fungi	Ascomycota	Dothideomycetes	Pleosporales
OTU000304	20	10	1	8	10	12	8	13	15	83	10	11	23	10	1	0.019776	0.008848	0.000832	0.006731	0.008754	0.009965	0.006851	0.010826	0.013601	0.073445	0.008895	0.009369	0.020963	0.008288	0.000896	Fungi	Ascomycota	Eurotiomycetes	Eurotiales	Trichocomaceae	Talaromyces	Talaromyces_trachyspermus
OTU000306	3	3	0	5	0	35	0	5	2	176	0	2	0	0	2	0.002966	0.002654	0	0.004207	0	0.029065	0	0.004164	0.001813	0.15574	0	0.001703	0	0	0.001792	Viridiplantae	Chlorophyta	Chlorophyceae
OTU000311	9	1	37	165	1	0	0	1	0	6	4	4	1	4	0	0.008899	0.000885	0.030788	0.13883	0.000875	0	0	0.000833	0	0.005309	0.003558	0.003407	0.000911	0.003315	0	Fungi
OTU000313	0	0	0	0	2	41	21	86	39	34	2	1	0	0	2	0	0	0	0	0.001751	0.034048	0.017983	0.07162	0.035362	0.030086	0.001779	0.000852	0	0	0.001792	Fungi	Rozellomycota	Rozellomycotina_cls_Incertae_sedis	Branch02
OTU000077	4	2	39	7	7	15	19	39	1	13	16	51	1	4	9	0.003955	0.00177	0.032453	0.00589	0.006128	0.012456	0.01627	0.032479	0.000907	0.011504	0.014232	0.043438	0.000911	0.003315	0.008064	Fungi	Ascomycota	Eurotiomycetes	Eurotiales	Trichocomaceae	Talaromyces	Talaromyces_columbinus
OTU000275	22	16	9	11	2	7	8	3	3	0	51	28	19	31	16	0.021753	0.014157	0.007489	0.009255	0.001751	0.005813	0.006851	0.002498	0.00272	0	0.045365	0.023848	0.017317	0.025693	0.014336	Fungi	Basidiomycota	Tremellomycetes	Tremellales	Cuniculitremaceae	Kockovaella
OTU000314	101	64	38	5	8	0	3	2	1	1	2	0	0	0	0	0.099868	0.056628	0.031621	0.004207	0.007003	0	0.002569	0.001666	0.000907	0.000885	0.001779	0	0	0	0	Fungi
OTU000316	0	3	5	0	2	87	23	9	24	52	6	5	2	1	5	0	0.002654	0.004161	0	0.001751	0.072247	0.019696	0.007495	0.021761	0.046014	0.005337	0.004259	0.001823	0.000829	0.00448	Fungi	Mortierellomycota	Mortierellomycetes	Mortierellales	Mortierellaceae	Mortierella
OTU000281	0	16	19	3	121	11	3	17	5	6	1	5	1	6	6	0	0.014157	0.01581	0.002524	0.105925	0.009135	0.002569	0.014157	0.004534	0.005309	0.00089	0.004259	0.000911	0.004973	0.005376	Fungi	Ascomycota	Sordariomycetes	Sordariales	Lasiosphaeriaceae	Schizothecium
OTU000322	1	0	0	2	3	29	85	47	7	5	6	6	0	23	4	0.000989	0	0	0.001683	0.002626	0.024082	0.072788	0.039141	0.006347	0.004424	0.005337	0.00511	0	0.019063	0.003584	Fungi
OTU000319	19	5	1	30	1	20	5	12	2	92	3	24	0	0	3	0.018787	0.004424	0.000832	0.025242	0.000875	0.016609	0.004282	0.009994	0.001813	0.081409	0.002669	0.020441	0	0	0.002688	Fungi	Mucoromycota	Umbelopsidomycetes	Umbelopsidales	Umbelopsidaceae	Umbelopsis
OTU000317	44	1	0	0	103	46	2	1	1	5	0	0	0	7	6	0.043507	0.000885	0	0	0.090167	0.0382	0.001713	0.000833	0.000907	0.004424	0	0	0	0.005802	0.005376	Fungi	Ascomycota	Dothideomycetes	Pleosporales	Periconiaceae	Periconia
OTU000320	2	20	52	1	2	21	40	16	19	31	3	6	2	0	0	0.001978	0.017696	0.04327	0.000841	0.001751	0.017439	0.034253	0.013325	0.017228	0.027431	0.002669	0.00511	0.001823	0	0	Viridiplantae	Chlorophyta	Chlorophyceae
OTU000308	24	2	13	12	44	24	5	7	14	4	10	32	4	14	5	0.023731	0.00177	0.010818	0.010097	0.038518	0.01993	0.004282	0.00583	0.012694	0.00354	0.008895	0.027255	0.003646	0.011603	0.00448	Fungi	Ascomycota	Dothideomycetes	Capnodiales	Dissoconiaceae	Ramichloridium	Ramichloridium_apiculatum
OTU000315	1	3	0	0	1	7	7	109	41	40	0	4	1	0	0	0.000989	0.002654	0	0	0.000875	0.005813	0.005994	0.090774	0.037176	0.035395	0	0.003407	0.000911	0	0	Fungi	Ascomycota
OTU000318	25	54	56	51	5	1	2	0	2	5	1	1	1	1	7	0.02472	0.04778	0.046599	0.042911	0.004377	0.00083	0.001713	0	0.001813	0.004424	0.00089	0.000852	0.000911	0.000829	0.006272	Fungi	Basidiomycota	Agaricomycetes	Russulales	Peniophoraceae	Subulicystidium
OTU000323	0	0	191	5	0	0	0	0	0	0	3	3	5	1	4	0	0	0.158935	0.004207	0	0	0	0	0	0	0.002669	0.002555	0.004557	0.000829	0.003584	Fungi
OTU000321	0	3	2	1	4	48	2	35	20	6	19	14	27	20	6	0	0.002654	0.001664	0.000841	0.003502	0.03986	0.001713	0.029148	0.018135	0.005309	0.016901	0.011924	0.024609	0.016576	0.005376	Fungi	Ascomycota	Eurotiomycetes	Eurotiales	Trichocomaceae	Talaromyces
OTU000325	0	1	17	1	5	29	109	15	7	6	10	4	3	0	0	0	0.000885	0.014146	0.000841	0.004377	0.024082	0.09334	0.012492	0.006347	0.005309	0.008895	0.003407	0.002734	0	0	Fungi
OTU000293	3	1	1	2	1	9	1	58	4	5	22	15	38	21	17	0.002966	0.000885	0.000832	0.001683	0.000875	0.007474	0.000856	0.048302	0.003627	0.004424	0.019569	0.012776	0.034635	0.017405	0.015232	Fungi	Ascomycota	Dothideomycetes	Capnodiales
OTU000329	0	8	0	4	0	34	32	39	72	2	1	1	4	1	0	0	0.007079	0	0.003366	0	0.028235	0.027403	0.032479	0.065284	0.00177	0.00089	0.000852	0.003646	0.000829	0	Viridiplantae	Chlorophyta
OTU000085	10	14	1	4	1	4	3	81	0	3	3	71	0	1	0	0.009888	0.012387	0.000832	0.003366	0.000875	0.003322	0.002569	0.067456	0	0.002655	0.002669	0.060472	0	0.000829	0	Fungi
OTU000333	2	1	1	1	1	60	24	68	7	19	0	9	1	0	2	0.001978	0.000885	0.000832	0.000841	0.000875	0.049826	0.020552	0.05663	0.006347	0.016813	0	0.007666	0.000911	0	0.001792	Fungi	Ascomycota	Leotiomycetes	Helotiales	Helotiales_fam_Incertae_sedis	Acidomelania	Acidomelania_panicicola
OTU000312	24	21	28	0	23	26	5	41	5	9	3	3	0	3	4	0.023731	0.018581	0.023299	0	0.020134	0.021591	0.004282	0.034144	0.004534	0.007964	0.002669	0.002555	0	0.002486	0.003584	Alveolata	Ciliophora	Spirotrichea
OTU000298	33	16	97	27	0	0	1	0	1	4	2	3	0	1	8	0.03263	0.014157	0.080716	0.022718	0	0	0.000856	0	0.000907	0.00354	0.001779	0.002555	0	0.000829	0.007168	Fungi	Ascomycota	Sordariomycetes	Pleurotheciales	Pleurotheciaceae	Phaeoisaria
OTU000332	60	46	35	18	23	0	6	0	1	0	0	0	0	3	1	0.059327	0.040701	0.029124	0.015145	0.020134	0	0.005138	0	0.000907	0	0	0	0	0.002486	0.000896
OTU000337	153	1	25	1	2	1	2	3	0	3	0	0	0	0	1	0.151284	0.000885	0.020803	0.000841	0.001751	0.00083	0.001713	0.002498	0	0.002655	0	0	0	0	0.000896	Fungi	Ascomycota	Dothideomycetes	Pleosporales	Didymosphaeriaceae	Pseudopithomyces
OTU000335	59	56	23	10	16	5	2	6	0	0	9	2	2	0	1	0.058338	0.04955	0.019139	0.008414	0.014007	0.004152	0.001713	0.004997	0	0	0.008006	0.001703	0.001823	0	0.000896	Alveolata	Ciliophora	Spirotrichea
OTU000324	12	18	6	17	4	7	9	20	0	1	17	58	5	11	4	0.011865	0.015927	0.004993	0.014304	0.003502	0.005813	0.007707	0.016656	0	0.000885	0.015122	0.0494	0.004557	0.009117	0.003584	Fungi	Basidiomycota
OTU000116	0	14	16	20	2	41	14	4	0	13	12	4	6	2	35	0	0.012387	0.013314	0.016828	0.001751	0.034048	0.011989	0.003331	0	0.011504	0.010674	0.003407	0.005469	0.001658	0.031361	Fungi	Ascomycota	Sordariomycetes	Microascales
OTU000171	26	90	24	1	11	0	4	22	1	0	0	4	0	0	0	0.025708	0.079633	0.019971	0.000841	0.00963	0	0.003425	0.018321	0.000907	0	0	0.003407	0	0	0	Viridiplantae	Anthophyta	Monocotyledonae	Poales	Poaceae	Oryza	Oryza_sativa
OTU000346	6	2	0	3	3	21	33	61	30	17	0	4	2	1	0	0.005933	0.00177	0	0.002524	0.002626	0.017439	0.028259	0.0508	0.027202	0.015043	0	0.003407	0.001823	0.000829	0	Fungi
OTU000347	0	16	87	46	12	1	2	2	0	5	5	2	0	1	1	0	0.014157	0.072394	0.038704	0.010505	0.00083	0.001713	0.001666	0	0.004424	0.004448	0.001703	0	0.000829	0.000896	Fungi	Mucoromycota	Mucoromycetes	Mucorales	Mucoraceae	Mucor	Mucor_moelleri
OTU000348	2	2	0	0	1	0	161	1	0	3	9	0	0	0	0	0.001978	0.00177	0	0	0.000875	0	0.13787	0.000833	0	0.002655	0.008006	0	0	0	0	Fungi	Basidiomycota
OTU000341	35	27	37	24	13	7	9	4	1	5	1	5	5	3	1	0.034608	0.02389	0.030788	0.020194	0.01138	0.005813	0.007707	0.003331	0.000907	0.004424	0.00089	0.004259	0.004557	0.002486	0.000896
OTU000354	31	0	1	19	11	28	9	0	10	8	1	5	2	19	31	0.030652	0	0.000832	0.015987	0.00963	0.023252	0.007707	0	0.009067	0.007079	0.00089	0.004259	0.001823	0.015748	0.027777	Viridiplantae	Anthophyta	Eudicotyledonae	Brassicales	Brassicaceae	Brassica	Brassica_napus
OTU000330	15	37	21	0	18	10	48	1	3	1	9	1	1	6	3	0.014832	0.032738	0.017475	0	0.015757	0.008304	0.041104	0.000833	0.00272	0.000885	0.008006	0.000852	0.000911	0.004973	0.002688	Fungi	Ascomycota
OTU000327	23	98	8	8	17	3	5	1	10	0	0	0	0	0	0	0.022742	0.086712	0.006657	0.006731	0.014882	0.002491	0.004282	0.000833	0.009067	0	0	0	0	0	0
OTU000352	0	1	36	29	11	18	6	31	22	14	0	3	0	1	0	0	0.000885	0.029956	0.024401	0.00963	0.014948	0.005138	0.025817	0.019948	0.012388	0	0.002555	0	0.000829	0	Fungi	Ascomycota
OTU000355	3	21	0	1	20	33	6	66	8	9	0	2	0	1	2	0.002966	0.018581	0	0.000841	0.017508	0.027404	0.005138	0.054964	0.007254	0.007964	0	0.001703	0	0.000829	0.001792	Fungi	Ascomycota	Sordariomycetes	Trichosphaeriales	Trichosphaeriaceae	Nigrospora
OTU000351	42	34	34	21	21	2	3	0	0	2	2	4	3	0	1	0.041529	0.030084	0.028292	0.017669	0.018384	0.001661	0.002569	0	0	0.00177	0.001779	0.003407	0.002734	0	0.000896	Fungi
OTU000344	2	15	1	0	30	21	2	1	0	1	2	4	5	78	5	0.001978	0.013272	0.000832	0	0.026262	0.017439	0.001713	0.000833	0	0.000885	0.001779	0.003407	0.004557	0.064648	0.00448	Fungi	Ascomycota	Dothideomycetes	Pleosporales	Lophiostomataceae
OTU000349	6	39	5	13	5	3	0	0	2	1	28	9	41	8	7	0.005933	0.034508	0.004161	0.010938	0.004377	0.002491	0	0	0.001813	0.000885	0.024906	0.007666	0.037369	0.006631	0.006272	Fungi
OTU000357	0	0	2	4	0	0	1	0	1	0	16	49	56	18	20	0	0	0.001664	0.003366	0	0	0.000856	0	0.000907	0	0.014232	0.041734	0.051041	0.014919	0.017921	Fungi	Basidiomycota	Agaricomycetes	Russulales
OTU000359	3	0	0	12	22	23	45	31	21	1	0	1	3	4	1	0.002966	0	0	0.010097	0.019259	0.0191	0.038535	0.025817	0.019041	0.000885	0	0.000852	0.002734	0.003315	0.000896	Viridiplantae	Chlorophyta	Chlorophyceae	Sphaeropleales	Bracteacoccaceae	Bracteacoccus
OTU000360	12	32	9	15	14	7	12	37	9	8	2	1	4	0	4	0.011865	0.028314	0.007489	0.012621	0.012256	0.005813	0.010276	0.030813	0.008161	0.007079	0.001779	0.000852	0.003646	0	0.003584	Fungi
OTU000367	0	2	0	0	1	9	13	132	0	2	1	3	0	0	1	0	0.00177	0	0	0.000875	0.007474	0.011132	0.109929	0	0.00177	0.00089	0.002555	0	0	0.000896	Fungi
OTU000328	14	76	2	0	1	10	4	2	0	5	9	28	3	6	3	0.013843	0.067246	0.001664	0	0.000875	0.008304	0.003425	0.001666	0	0.004424	0.008006	0.023848	0.002734	0.004973	0.002688	Fungi	Basidiomycota	Agaricomycetes	Sebacinales	Sebacinaceae	Chaetospermum	Chaetospermum_chaetosporum
OTU000365	7	19	0	2	3	20	30	29	23	27	2	0	1	0	0	0.006922	0.016811	0	0.001683	0.002626	0.016609	0.02569	0.024151	0.020855	0.023892	0.001779	0	0.000911	0	0	Fungi	Glomeromycota	Glomeromycetes	Glomerales	Glomeraceae
OTU000353	6	2	1	0	17	11	24	16	1	0	11	22	32	6	12	0.005933	0.00177	0.000832	0	0.014882	0.009135	0.020552	0.013325	0.000907	0	0.009785	0.018738	0.029166	0.004973	0.010752	Fungi
OTU000362	21	0	0	0	15	11	19	54	1	2	0	6	0	1	31	0.020765	0	0	0	0.013131	0.009135	0.01627	0.044971	0.000907	0.00177	0	0.00511	0	0.000829	0.027777	Fungi	Ascomycota	Dothideomycetes	Pleosporales	Pleosporaceae	Curvularia
OTU000363	43	19	29	34	8	2	2	1	0	1	6	4	2	3	7	0.042518	0.016811	0.024131	0.028607	0.007003	0.001661	0.001713	0.000833	0	0.000885	0.005337	0.003407	0.001823	0.002486	0.006272	Fungi	Glomeromycota	Glomeromycetes	Glomerales	Glomeraceae	Rhizophagus	Rhizophagus_clarus
OTU000369	2	7	8	15	11	3	34	20	20	4	10	3	5	10	9	0.001978	0.006194	0.006657	0.012621	0.00963	0.002491	0.029115	0.016656	0.018135	0.00354	0.008895	0.002555	0.004557	0.008288	0.008064	Fungi	Ascomycota	Sordariomycetes	Trichosphaeriales	Trichosphaeriaceae	Nigrospora	Nigrospora_oryzae
OTU000370	1	148	0	0	0	0	2	5	0	2	1	2	0	0	0	0.000989	0.130953	0	0	0	0	0.001713	0.004164	0	0.00177	0.00089	0.001703	0	0	0	Fungi	Ascomycota	Dothideomycetes	Pleosporales	Pleosporaceae	Curvularia	Curvularia_verruculosa
OTU000376	0	1	0	1	2	47	30	31	12	32	0	0	0	0	3	0	0.000885	0	0.000841	0.001751	0.03903	0.02569	0.025817	0.010881	0.028316	0	0	0	0	0.002688	Viridiplantae	Chlorophyta	Chlorophyceae
OTU000249	0	29	2	10	32	10	40	0	17	0	8	1	0	9	0	0	0.02566	0.001664	0.008414	0.028013	0.008304	0.034253	0	0.015414	0	0.007116	0.000852	0	0.007459	0	Fungi	Basidiomycota	Tremellomycetes	Tremellales	Bulleribasidiaceae	Hannaella
OTU000361	3	0	0	0	4	1	2	142	3	1	0	1	0	0	0	0.002966	0	0	0	0.003502	0.00083	0.001713	0.118256	0.00272	0.000885	0	0.000852	0	0	0	Fungi
OTU000374	8	1	0	0	3	1	125	2	3	0	8	2	0	4	0	0.00791	0.000885	0	0	0.002626	0.00083	0.107042	0.001666	0.00272	0	0.007116	0.001703	0	0.003315	0	Fungi	Ascomycota
OTU000378	3	0	0	0	4	65	22	25	29	5	0	1	0	0	2	0.002966	0	0	0	0.003502	0.053978	0.018839	0.02082	0.026295	0.004424	0	0.000852	0	0	0.001792	Viridiplantae	Chlorophyta	Trebouxiophyceae	Chlorellales	Chlorellaceae
OTU000343	16	5	16	27	0	4	23	4	0	2	29	19	2	5	3	0.015821	0.004424	0.013314	0.022718	0	0.003322	0.019696	0.003331	0	0.00177	0.025796	0.016183	0.001823	0.004144	0.002688	Fungi	Ascomycota	Dothideomycetes	Pleosporales
OTU000377	3	3	0	6	7	14	19	25	0	75	0	1	1	1	0	0.002966	0.002654	0	0.005048	0.006128	0.011626	0.01627	0.02082	0	0.066366	0	0.000852	0.000911	0.000829	0	Fungi	Ascomycota	Leotiomycetes	Helotiales
OTU000243	3	0	3	1	2	1	0	1	5	2	2	16	24	41	52	0.002966	0	0.002496	0.000841	0.001751	0.00083	0	0.000833	0.004534	0.00177	0.001779	0.013628	0.021875	0.033981	0.046593	Fungi	Ascomycota	Dothideomycetes	Pleosporales
OTU000368	17	9	10	9	6	16	8	6	12	5	10	16	19	5	5	0.016809	0.007963	0.008321	0.007573	0.005252	0.013287	0.006851	0.004997	0.010881	0.004424	0.008895	0.013628	0.017317	0.004144	0.00448	Fungi
OTU000265	4	2	1	1	0	2	1	0	3	0	18	19	63	22	16	0.003955	0.00177	0.000832	0.000841	0	0.001661	0.000856	0	0.00272	0	0.016011	0.016183	0.057421	0.018234	0.014336	Fungi	Ascomycota	Sordariomycetes	Sordariales	Sordariales_fam_Incertae_sedis	Conlarium
OTU000371	78	1	2	2	33	5	4	1	2	7	0	1	0	2	13	0.077125	0.000885	0.001664	0.001683	0.028889	0.004152	0.003425	0.000833	0.001813	0.006194	0	0.000852	0	0.001658	0.011648	Fungi	Ascomycota	Dothideomycetes	Pleosporales	Didymosphaeriaceae	Paraphaeosphaeria	Paraphaeosphaeria_parmeliae
OTU000386	0	34	1	2	1	6	1	2	2	99	0	1	0	0	0	0	0.030084	0.000832	0.001683	0.000875	0.004983	0.000856	0.001666	0.001813	0.087604	0	0.000852	0	0	0	Fungi	Ascomycota	Dothideomycetes	Pleosporales	Thyridariaceae
OTU000396	1	0	0	0	0	17	19	78	19	15	0	0	0	0	0	0.000989	0	0	0	0	0.014117	0.01627	0.064958	0.017228	0.013273	0	0	0	0	0	Fungi	Rozellomycota	Rozellomycotina_cls_Incertae_sedis	Branch02
OTU000385	35	63	15	3	20	3	0	5	0	1	1	0	0	0	2	0.034608	0.055743	0.012482	0.002524	0.017508	0.002491	0	0.004164	0	0.000885	0.00089	0	0	0	0.001792	Alveolata	Ciliophora	Spirotrichea
OTU000392	0	0	2	8	0	30	42	13	28	17	0	0	8	0	0	0	0	0.001664	0.006731	0	0.024913	0.035966	0.010826	0.025388	0.015043	0	0	0.007292	0	0	Fungi	Monoblepharomycota	Monoblepharidomycetes	Monoblepharidales
OTU000381	5	1	10	8	7	1	23	1	0	3	38	11	12	15	12	0.004944	0.000885	0.008321	0.006731	0.006128	0.00083	0.019696	0.000833	0	0.002655	0.033801	0.009369	0.010937	0.012432	0.010752	Fungi	Ascomycota	Sordariomycetes	Coniochaetales	Coniochaetaceae	Coniochaeta	Coniochaeta_cateniformis
OTU000176	41	14	13	14	22	2	1	14	0	6	2	7	0	3	6	0.04054	0.012387	0.010818	0.01178	0.019259	0.001661	0.000856	0.011659	0	0.005309	0.001779	0.005962	0	0.002486	0.005376	Fungi	Ascomycota	Sordariomycetes	Pleurotheciales	Pleurotheciaceae	Pleurotheciella
OTU000380	0	34	0	9	6	0	1	42	4	4	8	0	24	6	6	0	0.030084	0	0.007573	0.005252	0	0.000856	0.034977	0.003627	0.00354	0.007116	0	0.021875	0.004973	0.005376	Fungi	Ascomycota	Dothideomycetes	Pleosporales	Didymosphaeriaceae	Paraconiothyrium
OTU000393	57	33	5	20	17	0	0	1	2	0	3	2	0	2	2	0.056361	0.029199	0.004161	0.016828	0.014882	0	0	0.000833	0.001813	0	0.002669	0.001703	0	0.001658	0.001792	Fungi	Glomeromycota	Glomeromycetes	Glomerales	Glomeraceae	Rhizophagus	Rhizophagus_clarus
OTU000400	94	3	19	4	10	3	2	2	1	3	0	0	1	0	0	0.092946	0.002654	0.01581	0.003366	0.008754	0.002491	0.001713	0.001666	0.000907	0.002655	0	0	0.000911	0	0	Fungi	Mortierellomycota	Mortierellomycetes	Mortierellales	Mortierellaceae	Mortierella
OTU000390	28	13	3	10	36	5	0	3	6	22	0	1	7	5	2	0.027686	0.011503	0.002496	0.008414	0.031515	0.004152	0	0.002498	0.00544	0.019467	0	0.000852	0.00638	0.004144	0.001792	Fungi	Ascomycota	Dothideomycetes	Pleosporales	Pleosporaceae	Curvularia	Curvularia_intermedia
OTU000124	1	0	17	17	0	4	1	20	2	9	30	15	14	2	8	0.000989	0	0.014146	0.014304	0	0.003322	0.000856	0.016656	0.001813	0.007964	0.026685	0.012776	0.01276	0.001658	0.007168	Fungi	Basidiomycota	Agaricomycetes	Agaricales	Psathyrellaceae	Coprinopsis	Coprinopsis_scobicola
OTU000399	2	38	24	28	0	1	0	1	5	2	2	12	15	4	5	0.001978	0.033623	0.019971	0.023559	0	0.00083	0	0.000833	0.004534	0.00177	0.001779	0.010221	0.013672	0.003315	0.00448	Fungi	Ascomycota	Sordariomycetes	Hypocreales	Hypocreales_fam_Incertae_sedis	Acremonium	Acremonium_curvulum
OTU000397	0	12	19	13	17	6	1	17	1	3	12	11	2	16	8	0	0.010618	0.01581	0.010938	0.014882	0.004983	0.000856	0.014157	0.000907	0.002655	0.010674	0.009369	0.001823	0.013261	0.007168	Fungi	Ascomycota	Sordariomycetes	Hypocreales	Hypocreales_fam_Incertae_sedis	Acremonium	Acremonium_fusidioides
OTU000088	1	0	15	24	0	21	3	18	0	6	13	18	0	0	17	0.000989	0	0.012482	0.020194	0	0.017439	0.002569	0.01499	0	0.005309	0.011564	0.015331	0	0	0.015232	Alveolata	Ciliophora	Spirotrichea
OTU000402	57	34	16	2	18	0	0	0	0	8	1	0	0	0	0	0.056361	0.030084	0.013314	0.001683	0.015757	0	0	0	0	0.007079	0.00089	0	0	0	0
OTU000342	11	10	12	21	1	4	2	34	3	4	7	12	8	5	1	0.010877	0.008848	0.009985	0.017669	0.000875	0.003322	0.001713	0.028315	0.00272	0.00354	0.006227	0.010221	0.007292	0.004144	0.000896
OTU000358	0	16	16	13	8	9	7	9	3	3	12	24	7	5	2	0	0.014157	0.013314	0.010938	0.007003	0.007474	0.005994	0.007495	0.00272	0.002655	0.010674	0.020441	0.00638	0.004144	0.001792	Fungi	Ascomycota	Eurotiomycetes	Eurotiales	Aspergillaceae	Aspergillus
OTU000398	0	0	0	1	0	0	94	1	1	0	11	0	7	3	15	0	0	0	0.000841	0	0	0.080495	0.000833	0.000907	0	0.009785	0	0.00638	0.002486	0.01344
OTU000387	15	6	17	1	0	0	7	27	14	3	18	10	5	4	4	0.014832	0.005309	0.014146	0.000841	0	0	0.005994	0.022485	0.012694	0.002655	0.016011	0.008517	0.004557	0.003315	0.003584	Fungi	Ascomycota	Dothideomycetes	Capnodiales	Cladosporiaceae	Cladosporium	Cladosporium_halotolerans
OTU000403	11	0	10	16	0	0	0	0	0	0	68	7	12	3	4	0.010877	0	0.008321	0.013462	0	0	0	0	0	0	0.060486	0.005962	0.010937	0.002486	0.003584	Fungi	Ascomycota	Sordariomycetes	Sordariales	Chaetomiaceae	Humicola	Humicola_phialophoroides
OTU000404	19	34	8	0	22	21	8	1	14	2	0	0	0	1	1	0.018787	0.030084	0.006657	0	0.019259	0.017439	0.006851	0.000833	0.012694	0.00177	0	0	0	0.000829	0.000896	Fungi	Chytridiomycota	Rhizophydiomycetes	Rhizophydiales	Terramycetaceae	Boothiomyces	Boothiomyces_macroporosum
OTU000401	7	3	62	3	9	2	3	11	4	1	2	5	14	3	1	0.006922	0.002654	0.051591	0.002524	0.007879	0.001661	0.002569	0.009161	0.003627	0.000885	0.001779	0.004259	0.01276	0.002486	0.000896	Fungi	Basidiomycota	Agaricomycetes	Agaricales	Psathyrellaceae	Coprinellus
OTU000410	0	0	0	1	0	10	5	14	1	0	45	20	14	8	12	0	0	0	0.000841	0	0.008304	0.004282	0.011659	0.000907	0	0.040028	0.017034	0.01276	0.006631	0.010752	Fungi	Basidiomycota	Agaricomycetes	Agaricales	Tricholomataceae
OTU000101	1	0	2	16	0	5	11	34	0	37	6	17	0	0	0	0.000989	0	0.001664	0.013462	0	0.004152	0.00942	0.028315	0	0.032741	0.005337	0.014479	0	0	0	Alveolata	Ciliophora	Spirotrichea
OTU000379	7	8	3	2	1	0	2	5	5	0	1	57	1	22	15	0.006922	0.007079	0.002496	0.001683	0.000875	0	0.001713	0.004164	0.004534	0	0.00089	0.048548	0.000911	0.018234	0.01344	Fungi	Ascomycota
OTU000411	5	8	0	0	6	6	17	33	18	33	0	1	2	0	0	0.004944	0.007079	0	0	0.005252	0.004983	0.014558	0.027482	0.016321	0.029201	0	0.000852	0.001823	0	0	Fungi	Glomeromycota	Glomeromycetes	Glomerales	Glomeraceae
OTU000413	107	0	0	1	0	6	4	2	2	5	0	0	2	0	0	0.1058	0	0	0.000841	0	0.004983	0.003425	0.001666	0.001813	0.004424	0	0	0.001823	0	0	Fungi	Basidiomycota	Agaricomycetes	Polyporales	Polyporaceae	Lentinus	Lentinus_squarrosulus
OTU000382	6	15	10	17	13	0	3	2	0	5	18	20	8	10	1	0.005933	0.013272	0.008321	0.014304	0.01138	0	0.002569	0.001666	0	0.004424	0.016011	0.017034	0.007292	0.008288	0.000896	Fungi	Ascomycota	Sordariomycetes	Myrmecridiales	Myrmecridiaceae	Myrmecridium
OTU000394	13	15	17	1	10	0	0	22	7	27	3	2	2	8	1	0.012854	0.013272	0.014146	0.000841	0.008754	0	0	0.018321	0.006347	0.023892	0.002669	0.001703	0.001823	0.006631	0.000896	Fungi	Ascomycota	Dothideomycetes	Pleosporales	Didymellaceae
OTU000366	51	32	7	8	27	1	0	0	0	0	0	0	0	1	0	0.050428	0.028314	0.005825	0.006731	0.023636	0.00083	0	0	0	0	0	0	0	0.000829	0	Alveolata	Ciliophora	Oligohymenophorea	Oligohymenophorea_ord_Incertae_sedis
OTU000409	1	4	0	10	3	23	10	33	1	10	2	8	1	5	16	0.000989	0.003539	0	0.008414	0.002626	0.0191	0.008563	0.027482	0.000907	0.008849	0.001779	0.006814	0.000911	0.004144	0.014336	Fungi
OTU000420	102	0	2	0	13	2	0	0	3	1	0	1	0	0	0	0.100856	0	0.001664	0	0.01138	0.001661	0	0	0.00272	0.000885	0	0.000852	0	0	0	Fungi
OTU000364	42	38	14	10	10	0	0	2	0	0	0	5	2	0	0	0.041529	0.033623	0.01165	0.008414	0.008754	0	0	0.001666	0	0	0	0.004259	0.001823	0	0	Alveolata	Ciliophora	Spirotrichea
OTU000423	17	5	2	1	7	11	11	31	10	10	9	5	2	1	1	0.016809	0.004424	0.001664	0.000841	0.006128	0.009135	0.00942	0.025817	0.009067	0.008849	0.008006	0.004259	0.001823	0.000829	0.000896	Fungi
OTU000424	7	5	4	3	1	10	3	2	8	39	11	15	1	5	9	0.006922	0.004424	0.003328	0.002524	0.000875	0.008304	0.002569	0.001666	0.007254	0.034511	0.009785	0.012776	0.000911	0.004144	0.008064	Fungi
OTU000383	0	1	0	39	0	18	0	1	0	45	0	18	0	0	0	0	0.000885	0	0.032814	0	0.014948	0	0.000833	0	0.03982	0	0.015331	0	0	0	Fungi	Ascomycota	Saccharomycetes	Saccharomycetales	Saccharomycetales_fam_Incertae_sedis	Candida	Candida_intermedia
OTU000405	17	42	4	29	8	2	2	0	0	0	7	2	7	1	1	0.016809	0.037162	0.003328	0.024401	0.007003	0.001661	0.001713	0	0	0	0.006227	0.001703	0.00638	0.000829	0.000896	Fungi	Ascomycota	Sordariomycetes	Hypocreales	Stachybotryaceae
OTU000416	0	0	1	2	0	0	0	1	4	0	7	15	72	12	8	0	0	0.000832	0.001683	0	0	0	0.000833	0.003627	0	0.006227	0.012776	0.065624	0.009946	0.007168	Fungi	Basidiomycota	Agaricomycetes	Agaricales	Psathyrellaceae	Coprinopsis
OTU000428	7	12	23	5	1	9	24	23	8	9	0	0	1	0	0	0.006922	0.010618	0.019139	0.004207	0.000875	0.007474	0.020552	0.019154	0.007254	0.007964	0	0	0.000911	0	0	Fungi
OTU000356	4	12	17	8	16	6	6	22	11	3	0	5	0	2	9	0.003955	0.010618	0.014146	0.006731	0.014007	0.004983	0.005138	0.018321	0.009974	0.002655	0	0.004259	0	0.001658	0.008064
OTU000422	1	0	4	3	1	90	8	3	9	2	0	0	0	0	0	0.000989	0	0.003328	0.002524	0.000875	0.074738	0.006851	0.002498	0.008161	0.00177	0	0	0	0	0	Fungi
OTU000429	2	7	2	3	9	3	9	20	28	34	0	0	4	0	0	0.001978	0.006194	0.001664	0.002524	0.007879	0.002491	0.007707	0.016656	0.025388	0.030086	0	0	0.003646	0	0	Metazoa	Nematoda	Chromadorea	Rhabditida	Telotylenchidae	Tylenchorhynchus
OTU000412	16	18	18	10	12	2	2	12	1	19	1	1	0	7	1	0.015821	0.015927	0.014978	0.008414	0.010505	0.001661	0.001713	0.009994	0.000907	0.016813	0.00089	0.000852	0	0.005802	0.000896	Fungi	Ascomycota	Eurotiomycetes	Chaetothyriales
OTU000415	9	8	0	1	7	9	14	11	15	4	6	28	0	7	1	0.008899	0.007079	0	0.000841	0.006128	0.007474	0.011989	0.009161	0.013601	0.00354	0.005337	0.023848	0	0.005802	0.000896	Fungi	Ascomycota	Eurotiomycetes	Eurotiales	Aspergillaceae	Aspergillus
OTU000384	25	7	4	4	26	3	2	10	1	1	5	4	5	5	17	0.02472	0.006194	0.003328	0.003366	0.022761	0.002491	0.001713	0.008328	0.000907	0.000885	0.004448	0.003407	0.004557	0.004144	0.015232	Fungi	Chytridiomycota	Rhizophlyctidomycetes	Rhizophlyctidales	Rhizophlyctidaceae	Rhizophlyctis	Rhizophlyctis_rosea
OTU000432	3	0	0	0	0	6	24	25	48	10	2	0	0	0	0	0.002966	0	0	0	0	0.004983	0.020552	0.02082	0.043523	0.008849	0.001779	0	0	0	0
OTU000436	25	63	0	7	15	0	2	2	0	3	0	0	0	1	0	0.02472	0.055743	0	0.00589	0.013131	0	0.001713	0.001666	0	0.002655	0	0	0	0.000829	0	Fungi	Ascomycota	Eurotiomycetes	Chaetothyriales	Chaetothyriales_fam_Incertae_sedis	Strelitziana
OTU000434	42	39	6	2	21	2	0	2	1	0	0	0	0	1	0	0.041529	0.034508	0.004993	0.001683	0.018384	0.001661	0	0.001666	0.000907	0	0	0	0	0.000829	0	Alveolata	Ciliophora	Oligohymenophorea
OTU000408	0	0	13	8	1	1	0	36	1	23	1	19	4	4	4	0	0	0.010818	0.006731	0.000875	0.00083	0	0.029981	0.000907	0.020352	0.00089	0.016183	0.003646	0.003315	0.003584	Fungi	Ascomycota	Dothideomycetes	Pleosporales	Tetraplosphaeriaceae
OTU000345	1	25	44	2	0	25	2	0	1	1	2	0	3	2	4	0.000989	0.02212	0.036613	0.001683	0	0.020761	0.001713	0	0.000907	0.000885	0.001779	0	0.002734	0.001658	0.003584	Fungi	Ascomycota
OTU000433	40	69	0	0	0	0	1	0	1	1	0	0	0	0	0	0.039551	0.061052	0	0	0	0	0.000856	0	0.000907	0.000885	0	0	0	0	0	Fungi	Mucoromycota	Mucoromycetes	Mucorales	Mucoraceae	Mucor	Mucor_circinelloides
OTU000437	0	16	87	0	0	0	0	0	0	0	4	0	0	0	5	0	0.014157	0.072394	0	0	0	0	0	0	0	0.003558	0	0	0	0.00448	Fungi
OTU000445	0	0	3	0	0	0	2	0	0	0	98	0	2	4	3	0	0	0.002496	0	0	0	0.001713	0	0	0	0.087172	0	0.001823	0.003315	0.002688	Fungi	Chytridiomycota	Spizellomycetes	Spizellomycetales
OTU000440	8	9	18	26	6	1	9	18	1	2	8	1	1	3	0	0.00791	0.007963	0.014978	0.021876	0.005252	0.00083	0.007707	0.01499	0.000907	0.00177	0.007116	0.000852	0.000911	0.002486	0	Fungi	Ascomycota	Leotiomycetes	Rhytismatales	Rhytismataceae	Lophodermium	Lophodermium_agathidis
OTU000427	0	0	0	17	1	0	1	0	4	0	12	26	24	18	6	0	0	0	0.014304	0.000875	0	0.000856	0	0.003627	0	0.010674	0.022145	0.021875	0.014919	0.005376	Fungi	Ascomycota	Dothideomycetes	Pleosporales	Periconiaceae	Periconia
OTU000391	2	14	5	5	2	2	3	5	9	1	23	12	2	19	3	0.001978	0.012387	0.004161	0.004207	0.001751	0.001661	0.002569	0.004164	0.008161	0.000885	0.020459	0.010221	0.001823	0.015748	0.002688	Fungi	Ascomycota	Sordariomycetes
OTU000426	0	0	0	4	0	21	13	15	26	17	4	6	0	0	1	0	0	0	0.003366	0	0.017439	0.011132	0.012492	0.023575	0.015043	0.003558	0.00511	0	0	0.000896	Fungi
OTU000452	4	2	0	0	4	0	16	46	28	3	0	3	0	0	0	0.003955	0.00177	0	0	0.003502	0	0.013701	0.038308	0.025388	0.002655	0	0.002555	0	0	0	Fungi	Basidiomycota	Tremellomycetes	Tremellales
OTU000138	3	2	4	3	2	3	2	4	26	6	1	9	37	0	3	0.002966	0.00177	0.003328	0.002524	0.001751	0.002491	0.001713	0.003331	0.023575	0.005309	0.00089	0.007666	0.033723	0	0.002688	Fungi	Ascomycota	Sordariomycetes
OTU000450	0	0	0	0	2	23	11	46	5	11	1	4	2	0	0	0	0	0	0	0.001751	0.0191	0.00942	0.038308	0.004534	0.009734	0.00089	0.003407	0.001823	0	0	Viridiplantae	Chlorophyta
OTU000454	9	26	21	17	6	3	0	2	6	1	6	0	2	2	4	0.008899	0.023005	0.017475	0.014304	0.005252	0.002491	0	0.001666	0.00544	0.000885	0.005337	0	0.001823	0.001658	0.003584	Fungi	Ascomycota	Eurotiomycetes	Eurotiales	Aspergillaceae
OTU000446	35	17	0	0	27	1	2	13	1	3	0	3	1	1	0	0.034608	0.015042	0	0	0.023636	0.00083	0.001713	0.010826	0.000907	0.002655	0	0.002555	0.000911	0.000829	0	Fungi	Ascomycota	Dothideomycetes	Pleosporales
OTU000447	0	0	12	22	2	0	1	0	0	0	23	25	3	14	2	0	0	0.009985	0.018511	0.001751	0	0.000856	0	0	0	0.020459	0.021293	0.002734	0.011603	0.001792	Fungi	Ascomycota	Leotiomycetes	Helotiales	Helotiales_fam_Incertae_sedis	Satchmopsis	Satchmopsis_brasiliensis
OTU000461	1	5	9	1	3	19	1	57	4	0	0	2	1	0	1	0.000989	0.004424	0.007489	0.000841	0.002626	0.015778	0.000856	0.047469	0.003627	0	0	0.001703	0.000911	0	0.000896	Fungi	Basidiomycota	Agaricomycetes	Agaricales	Schizophyllaceae	Schizophyllum	Schizophyllum_commune
OTU000467	6	2	4	6	41	0	3	13	1	18	2	2	0	6	0	0.005933	0.00177	0.003328	0.005048	0.035892	0	0.002569	0.010826	0.000907	0.015928	0.001779	0.001703	0	0.004973	0	Fungi
OTU000451	0	10	7	0	1	10	9	13	39	3	0	5	1	0	4	0	0.008848	0.005825	0	0.000875	0.008304	0.007707	0.010826	0.035362	0.002655	0	0.004259	0.000911	0	0.003584	Fungi	Basidiomycota	Microbotryomycetes	Sporidiobolales	Sporidiobolaceae	Rhodotorula	Rhodotorula_toruloides
OTU000462	0	0	38	10	0	0	0	0	0	0	11	38	0	0	5	0	0	0.031621	0.008414	0	0	0	0	0	0	0.009785	0.032365	0	0	0.00448	Alveolata	Ciliophora	Oligohymenophorea	Oligohymenophorea_ord_Incertae_sedis	Vorticellidae	Vorticella
OTU000439	1	3	1	9	2	9	2	53	1	2	2	4	3	7	2	0.000989	0.002654	0.000832	0.007573	0.001751	0.007474	0.001713	0.044138	0.000907	0.00177	0.001779	0.003407	0.002734	0.005802	0.001792	Fungi	Ascomycota	Sordariomycetes	Hypocreales	Stachybotryaceae	Myrothecium	Myrothecium_inundatum
OTU000414	0	0	0	0	14	0	0	0	0	1	21	6	7	28	23	0	0	0	0	0.012256	0	0	0	0	0.000885	0.01868	0.00511	0.00638	0.023207	0.020609	Fungi	Ascomycota	Orbiliomycetes	Orbiliales	Orbiliaceae
OTU000457	2	23	0	0	61	1	1	7	0	1	0	0	0	4	0	0.001978	0.020351	0	0	0.0534	0.00083	0.000856	0.00583	0	0.000885	0	0	0	0.003315	0	Fungi	Ascomycota	Sordariomycetes	Hypocreales	Bionectriaceae	Clonostachys	Clonostachys_compactiuscula
OTU000470	22	5	39	3	22	3	0	0	2	0	2	0	0	1	1	0.021753	0.004424	0.032453	0.002524	0.019259	0.002491	0	0	0.001813	0	0.001779	0	0	0.000829	0.000896	Fungi	Mortierellomycota	Mortierellomycetes	Mortierellales	Mortierellaceae	Mortierella	Mortierella_chlamydospora
OTU000468	24	24	4	7	2	7	12	6	6	7	0	0	0	0	0	0.023731	0.021236	0.003328	0.00589	0.001751	0.005813	0.010276	0.004997	0.00544	0.006194	0	0	0	0	0
OTU000448	7	75	0	0	5	1	2	2	1	3	2	0	0	0	0	0.006922	0.066361	0	0	0.004377	0.00083	0.001713	0.001666	0.000907	0.002655	0.001779	0	0	0	0	Fungi
OTU000460	4	0	19	3	62	2	3	1	1	1	0	0	0	0	2	0.003955	0	0.01581	0.002524	0.054276	0.001661	0.002569	0.000833	0.000907	0.000885	0	0	0	0	0.001792	Fungi	Ascomycota	Orbiliomycetes	Orbiliales	Orbiliaceae	Arthrobotrys	Arthrobotrys_oligospora
OTU000473	1	9	3	1	0	17	10	24	12	20	0	0	0	0	1	0.000989	0.007963	0.002496	0.000841	0	0.014117	0.008563	0.019987	0.010881	0.017698	0	0	0	0	0.000896
OTU000479	12	18	16	37	10	0	0	0	0	3	1	0	0	1	0	0.011865	0.015927	0.013314	0.031132	0.008754	0	0	0	0	0.002655	0.00089	0	0	0.000829	0
OTU000449	0	9	8	0	15	6	4	24	0	24	0	2	1	2	2	0	0.007963	0.006657	0	0.013131	0.004983	0.003425	0.019987	0	0.021237	0	0.001703	0.000911	0.001658	0.001792	Fungi	Ascomycota	Eurotiomycetes	Eurotiales	Trichocomaceae	Talaromyces
OTU000464	15	45	19	3	3	1	0	0	0	0	4	0	5	2	0	0.014832	0.039817	0.01581	0.002524	0.002626	0.00083	0	0	0	0	0.003558	0	0.004557	0.001658	0	Fungi	Ascomycota	Dothideomycetes	Pleosporales	Torulaceae	Torula
OTU000474	9	10	7	2	2	5	14	25	14	0	2	1	0	4	2	0.008899	0.008848	0.005825	0.001683	0.001751	0.004152	0.011989	0.02082	0.012694	0	0.001779	0.000852	0	0.003315	0.001792	Viridiplantae	Chlorophyta
OTU000425	2	2	0	0	1	20	8	19	1	24	5	5	7	1	1	0.001978	0.00177	0	0	0.000875	0.016609	0.006851	0.015823	0.000907	0.021237	0.004448	0.004259	0.00638	0.000829	0.000896	Fungi	Ascomycota	Sordariomycetes	Xylariales	Apiosporaceae
OTU000466	2	0	0	0	1	63	5	4	0	14	1	3	0	0	3	0.001978	0	0	0	0.000875	0.052317	0.004282	0.003331	0	0.012388	0.00089	0.002555	0	0	0.002688	Fungi	Ascomycota	Sordariomycetes
OTU000482	1	0	0	0	0	3	79	1	8	4	0	0	0	0	0	0.000989	0	0	0	0	0.002491	0.06765	0.000833	0.007254	0.00354	0	0	0	0	0	Fungi
OTU000458	0	0	0	0	0	2	3	46	11	7	2	15	1	7	1	0	0	0	0	0	0.001661	0.002569	0.038308	0.009974	0.006194	0.001779	0.012776	0.000911	0.005802	0.000896	Fungi	Ascomycota	Sordariomycetes	Hypocreales	Hypocreales_fam_Incertae_sedis	Acremonium	Acremonium_persicinum
OTU000463	3	1	0	3	2	15	11	25	12	4	2	4	7	2	4	0.002966	0.000885	0	0.002524	0.001751	0.012456	0.00942	0.02082	0.010881	0.00354	0.001779	0.003407	0.00638	0.001658	0.003584	Fungi	Ascomycota	Eurotiomycetes	Chaetothyriales	Herpotrichiellaceae
OTU000444	7	1	0	3	59	15	0	2	0	1	0	2	0	4	0	0.006922	0.000885	0	0.002524	0.051649	0.012456	0	0.001666	0	0.000885	0	0.001703	0	0.003315	0	Fungi	Ascomycota	Dothideomycetes	Pleosporales
OTU000478	1	0	0	0	0	19	20	39	0	11	1	1	0	0	2	0.000989	0	0	0	0	0.015778	0.017127	0.032479	0	0.009734	0.00089	0.000852	0	0	0.001792	Viridiplantae	Chlorophyta	Trebouxiophyceae	Trebouxiales	Trebouxiaceae	Myrmecia	Myrmecia_israeliensis
OTU000204	2	2	4	23	3	9	0	0	0	5	3	4	25	3	10	0.001978	0.00177	0.003328	0.019352	0.002626	0.007474	0	0	0	0.004424	0.002669	0.003407	0.022786	0.002486	0.00896	Fungi	Ascomycota	Sordariomycetes	Sordariales	Lasiosphaeriaceae
OTU000465	0	0	1	4	2	12	17	30	10	16	0	1	0	0	0	0	0	0.000832	0.003366	0.001751	0.009965	0.014558	0.024984	0.009067	0.014158	0	0.000852	0	0	0	Fungi	Ascomycota	Eurotiomycetes	Chaetothyriales
OTU000469	0	2	0	0	1	2	2	1	80	2	1	0	1	0	0	0	0.00177	0	0	0.000875	0.001661	0.001713	0.000833	0.072538	0.00177	0.00089	0	0.000911	0	0	Fungi	Ascomycota	Sordariomycetes	Hypocreales	Hypocreales_fam_Incertae_sedis	Cancellidium	Cancellidium_applanatum
OTU000471	0	0	11	0	4	18	22	13	4	13	0	0	0	0	7	0	0	0.009153	0	0.003502	0.014948	0.018839	0.010826	0.003627	0.011504	0	0	0	0	0.006272
OTU000485	7	15	12	23	23	2	3	0	0	2	1	1	0	1	0	0.006922	0.013272	0.009985	0.019352	0.020134	0.001661	0.002569	0	0	0.00177	0.00089	0.000852	0	0.000829	0	Fungi
OTU000493	11	34	18	26	0	0	0	0	0	1	0	0	0	0	0	0.010877	0.030084	0.014978	0.021876	0	0	0	0	0	0.000885	0	0	0	0	0
OTU000494	16	27	6	9	4	4	6	1	8	5	1	2	1	0	0	0.015821	0.02389	0.004993	0.007573	0.003502	0.003322	0.005138	0.000833	0.007254	0.004424	0.00089	0.001703	0.000911	0	0
OTU000476	3	2	0	0	1	9	60	0	4	5	3	0	0	0	2	0.002966	0.00177	0	0	0.000875	0.007474	0.05138	0	0.003627	0.004424	0.002669	0	0	0	0.001792	Fungi	Ascomycota	Sordariomycetes	Trichosphaeriales	Trichosphaeriaceae	Nigrospora	Nigrospora_oryzae
OTU000483	0	1	0	1	12	0	6	14	11	6	0	3	3	23	9	0	0.000885	0	0.000841	0.010505	0	0.005138	0.011659	0.009974	0.005309	0	0.002555	0.002734	0.019063	0.008064	Fungi	Ascomycota	Eurotiomycetes	Onygenales
OTU000486	0	0	54	1	10	0	1	0	9	3	3	3	4	1	0	0	0	0.044934	0.000841	0.008754	0	0.000856	0	0.008161	0.002655	0.002669	0.002555	0.003646	0.000829	0	Fungi	Basidiomycota	Agaricomycetes	Agaricales	Psathyrellaceae	Coprinellus
OTU000497	0	0	0	0	1	4	0	1	2	9	14	21	3	29	5	0	0	0	0	0.000875	0.003322	0	0.000833	0.001813	0.007964	0.012453	0.017886	0.002734	0.024036	0.00448	Viridiplantae	Chlorophyta
OTU000442	0	0	1	10	0	3	1	3	0	0	5	42	10	2	11	0	0	0.000832	0.008414	0	0.002491	0.000856	0.002498	0	0	0.004448	0.035772	0.009114	0.001658	0.009856	Fungi	Ascomycota	Dothideomycetes	Pleosporales	Tetraplosphaeriaceae	Tetraplosphaeria
OTU000488	0	0	1	7	0	0	0	0	0	0	60	2	15	3	0	0	0	0.000832	0.00589	0	0	0	0	0	0	0.05337	0.001703	0.013672	0.002486	0	Fungi	Ascomycota	Sordariomycetes	Sordariales	Chaetomiaceae
OTU000443	0	0	17	1	1	0	0	0	0	0	17	9	22	18	1	0	0	0.014146	0.000841	0.000875	0	0	0	0	0	0.015122	0.007666	0.020052	0.014919	0.000896	Fungi	Ascomycota	Dothideomycetes	Pleosporales	Periconiaceae	Periconia	Periconia_echinochloae
OTU000501	10	9	27	9	4	1	0	0	2	0	9	5	9	1	0	0.009888	0.007963	0.022467	0.007573	0.003502	0.00083	0	0	0.001813	0	0.008006	0.004259	0.008203	0.000829	0	Fungi	Glomeromycota	Paraglomeromycetes	Paraglomerales
OTU000499	9	7	33	20	14	0	0	0	0	0	1	0	0	0	0	0.008899	0.006194	0.02746	0.016828	0.012256	0	0	0	0	0	0.00089	0	0	0	0
OTU000505	0	0	30	2	0	0	1	2	0	49	0	0	0	0	0	0	0	0.024964	0.001683	0	0	0.000856	0.001666	0	0.043359	0	0	0	0	0	Metazoa	Nematoda	Chromadorea	Rhabditida	Pratylenchidae	Pratylenchus	Pratylenchus_goodeyi
OTU000512	15	22	9	1	7	2	7	8	3	4	0	3	0	3	0	0.014832	0.019466	0.007489	0.000841	0.006128	0.001661	0.005994	0.006662	0.00272	0.00354	0	0.002555	0	0.002486	0
OTU000487	4	0	4	0	3	8	2	20	0	1	20	6	3	3	9	0.003955	0	0.003328	0	0.002626	0.006643	0.001713	0.016656	0	0.000885	0.01779	0.00511	0.002734	0.002486	0.008064	Viridiplantae	Chlorophyta	Chlorophyceae	Volvocales	Chlamydomonadaceae	Lobochlamys
OTU000491	0	0	0	10	0	4	10	19	30	4	0	0	6	0	0	0	0	0	0.008414	0	0.003322	0.008563	0.015823	0.027202	0.00354	0	0	0.005469	0	0	Viridiplantae	Chlorophyta
OTU000484	7	8	5	4	5	0	26	7	0	0	10	10	0	0	0	0.006922	0.007079	0.004161	0.003366	0.004377	0	0.022265	0.00583	0	0	0.008895	0.008517	0	0	0	Viridiplantae	Chlorophyta	Chlorophyceae	Volvocales	Chlamydomonadaceae	Lobochlamys
OTU000498	0	39	0	0	26	13	1	2	0	0	0	0	0	0	1	0	0.034508	0	0	0.022761	0.010796	0.000856	0.001666	0	0	0	0	0	0	0.000896	Fungi
OTU000504	0	7	6	0	4	12	11	30	5	2	3	1	0	0	1	0	0.006194	0.004993	0	0.003502	0.009965	0.00942	0.024984	0.004534	0.00177	0.002669	0.000852	0	0	0.000896	Fungi	Basidiomycota	Ustilaginomycetes	Ustilaginales	Ustilaginaceae
OTU000507	0	0	0	9	0	1	8	0	1	63	0	0	0	0	0	0	0	0	0.007573	0	0.00083	0.006851	0	0.000907	0.055748	0	0	0	0	0	Fungi
OTU000509	2	1	0	1	1	17	13	13	13	15	1	1	3	1	0	0.001978	0.000885	0	0.000841	0.000875	0.014117	0.011132	0.010826	0.011787	0.013273	0.00089	0.000852	0.002734	0.000829	0	Fungi
OTU000492	4	5	7	3	1	13	15	4	12	5	4	4	0	0	4	0.003955	0.004424	0.005825	0.002524	0.000875	0.010796	0.012845	0.003331	0.010881	0.004424	0.003558	0.003407	0	0	0.003584
OTU000510	4	3	0	1	0	3	4	13	20	26	2	0	3	0	2	0.003955	0.002654	0	0.000841	0	0.002491	0.003425	0.010826	0.018135	0.023007	0.001779	0	0.002734	0	0.001792	Fungi	Ascomycota	Sordariomycetes	Hypocreales	Nectriaceae	Viridispora
OTU000513	0	2	0	1	3	15	2	41	1	16	0	0	0	0	0	0	0.00177	0	0.000841	0.002626	0.012456	0.001713	0.034144	0.000907	0.014158	0	0	0	0	0	Fungi	Ascomycota	Dothideomycetes	Venturiales	Sympoventuriaceae	Scolecobasidium
OTU000515	4	11	18	13	8	14	1	1	2	1	1	6	0	0	1	0.003955	0.009733	0.014978	0.010938	0.007003	0.011626	0.000856	0.000833	0.001813	0.000885	0.00089	0.00511	0	0	0.000896	Fungi
OTU000511	27	32	5	8	5	0	0	3	0	0	0	0	0	0	0	0.026697	0.028314	0.004161	0.006731	0.004377	0	0	0.002498	0	0	0	0	0	0	0	Fungi
OTU000524	0	0	0	0	1	9	16	15	30	2	0	4	1	2	0	0	0	0	0	0.000875	0.007474	0.013701	0.012492	0.027202	0.00177	0	0.003407	0.000911	0.001658	0	Viridiplantae	Chlorophyta
OTU000310	0	1	2	7	10	0	3	38	0	2	1	2	0	0	13	0	0.000885	0.001664	0.00589	0.008754	0	0.002569	0.031646	0	0.00177	0.00089	0.001703	0	0	0.011648	Fungi	Ascomycota	Dothideomycetes	Pleosporales	Phaeosphaeriaceae	Ophiosphaerella
OTU000500	2	1	0	1	13	14	3	2	25	11	0	0	0	7	0	0.001978	0.000885	0	0.000841	0.01138	0.011626	0.002569	0.001666	0.022668	0.009734	0	0	0	0.005802	0	Fungi	Ascomycota
OTU000514	12	1	1	0	23	0	5	8	6	0	6	2	0	3	11	0.011865	0.000885	0.000832	0	0.020134	0	0.004282	0.006662	0.00544	0	0.005337	0.001703	0	0.002486	0.009856	Fungi	Ascomycota	Sordariomycetes	Sordariales	Chaetomiaceae
OTU000518	0	1	2	1	9	5	27	11	12	3	0	4	3	0	0	0	0.000885	0.001664	0.000841	0.007879	0.004152	0.023121	0.009161	0.010881	0.002655	0	0.003407	0.002734	0	0	Fungi	Basidiomycota	Agaricomycetes	Agaricales	Hydnangiaceae
OTU000272	10	10	5	16	7	1	1	5	5	4	1	2	1	6	3	0.009888	0.008848	0.004161	0.013462	0.006128	0.00083	0.000856	0.004164	0.004534	0.00354	0.00089	0.001703	0.000911	0.004973	0.002688	Fungi	Ascomycota	Sordariomycetes
OTU000480	0	0	0	0	0	11	12	7	4	7	4	19	5	0	8	0	0	0	0	0	0.009135	0.010276	0.00583	0.003627	0.006194	0.003558	0.016183	0.004557	0	0.007168	Fungi
OTU000495	18	9	3	13	14	1	0	0	18	1	0	0	0	0	0	0.017798	0.007963	0.002496	0.010938	0.012256	0.00083	0	0	0.016321	0.000885	0	0	0	0	0	Fungi	Ascomycota	Dothideomycetes	Pleosporales	Phaeosphaeriaceae	Setophoma	Setophoma_sacchari
OTU000508	2	15	4	7	8	6	4	25	1	4	1	0	0	0	0	0.001978	0.013272	0.003328	0.00589	0.007003	0.004983	0.003425	0.02082	0.000907	0.00354	0.00089	0	0	0	0	Fungi	Ascomycota	Sordariomycetes
OTU000523	11	14	8	1	3	4	10	11	4	9	0	2	0	0	0	0.010877	0.012387	0.006657	0.000841	0.002626	0.003322	0.008563	0.009161	0.003627	0.007964	0	0.001703	0	0	0
OTU000517	0	0	0	0	0	6	27	16	13	14	0	0	0	0	0	0	0	0	0	0	0.004983	0.023121	0.013325	0.011787	0.012388	0	0	0	0	0	Viridiplantae	Chlorophyta	Chlorophyceae
OTU000520	0	0	0	0	0	1	3	33	35	1	2	0	0	0	0	0	0	0	0	0	0.00083	0.002569	0.027482	0.031735	0.000885	0.001779	0	0	0	0
OTU000529	18	14	20	7	2	1	2	3	3	3	0	0	0	2	0	0.017798	0.012387	0.016642	0.00589	0.001751	0.00083	0.001713	0.002498	0.00272	0.002655	0	0	0	0.001658	0	Fungi	Basidiomycota	Agaricomycetes	Agaricales	Pluteaceae	Pluteus
OTU000530	0	0	6	0	0	9	3	33	13	9	0	1	1	0	0	0	0	0.004993	0	0	0.007474	0.002569	0.027482	0.011787	0.007964	0	0.000852	0.000911	0	0
OTU000221	5	11	1	35	5	0	1	4	0	1	2	3	0	5	1	0.004944	0.009733	0.000832	0.029449	0.004377	0	0.000856	0.003331	0	0.000885	0.001779	0.002555	0	0.004144	0.000896
OTU000372	0	1	0	0	0	0	0	2	0	0	13	21	11	14	12	0	0.000885	0	0	0	0	0	0.001666	0	0	0.011564	0.017886	0.010026	0.011603	0.010752	Fungi	Basidiomycota	Dacrymycetes	Dacrymycetales	Dacrymycetaceae	Dacrymyces	Dacrymyces_novae-zelandiae
OTU000525	0	0	0	0	15	7	8	26	3	15	0	0	0	0	0	0	0	0	0	0.013131	0.005813	0.006851	0.021653	0.00272	0.013273	0	0	0	0	0	Fungi	Basidiomycota	Agaricomycetes	Russulales	Peniophoraceae	Peniophora
OTU000527	0	0	0	0	0	0	25	23	25	0	0	1	0	0	0	0	0	0	0	0	0	0.021408	0.019154	0.022668	0	0	0.000852	0	0	0	Viridiplantae
OTU000459	0	1	1	2	23	1	10	28	0	1	0	4	0	1	1	0	0.000885	0.000832	0.001683	0.020134	0.00083	0.008563	0.023318	0	0.000885	0	0.003407	0	0.000829	0.000896	Fungi	Basidiomycota	Tremellomycetes	Tremellales	Trimorphomycetaceae	Saitozyma
OTU000537	0	0	0	0	0	0	0	0	3	0	12	0	38	16	3	0	0	0	0	0	0	0	0	0.00272	0	0.010674	0	0.034635	0.013261	0.002688	Fungi
OTU000475	0	21	2	18	3	2	0	0	0	1	10	6	2	4	2	0	0.018581	0.001664	0.015145	0.002626	0.001661	0	0	0	0.000885	0.008895	0.00511	0.001823	0.003315	0.001792	Fungi	Ascomycota	Dothideomycetes	Capnodiales	Mycosphaerellaceae	Cercospora
OTU000522	6	37	0	7	16	1	1	0	0	2	1	0	0	0	0	0.005933	0.032738	0	0.00589	0.014007	0.00083	0.000856	0	0	0.00177	0.00089	0	0	0	0	Fungi	Ascomycota
OTU000531	15	13	15	9	19	0	0	0	0	0	0	0	0	0	0	0.014832	0.011503	0.012482	0.007573	0.016633	0	0	0	0	0	0	0	0	0	0
OTU000535	1	0	0	4	0	1	20	23	17	2	0	0	3	0	0	0.000989	0	0	0.003366	0	0.00083	0.017127	0.019154	0.015414	0.00177	0	0	0.002734	0	0	Fungi	Ascomycota	Eurotiomycetes
OTU000536	1	8	0	0	6	12	15	7	10	12	0	0	0	0	0	0.000989	0.007079	0	0	0.005252	0.009965	0.012845	0.00583	0.009067	0.010619	0	0	0	0	0	Viridiplantae
OTU000496	13	5	2	5	0	6	7	11	0	4	5	2	5	2	3	0.012854	0.004424	0.001664	0.004207	0	0.004983	0.005994	0.009161	0	0.00354	0.004448	0.001703	0.004557	0.001658	0.002688	Fungi	Ascomycota	Sordariomycetes	Hypocreales	Stachybotryaceae	Myrothecium	Myrothecium_cinctum
OTU000519	3	2	46	4	2	6	0	0	3	0	0	2	0	2	0	0.002966	0.00177	0.038278	0.003366	0.001751	0.004983	0	0	0.00272	0	0	0.001703	0	0.001658	0	Fungi
OTU000543	19	25	5	3	9	8	0	1	0	0	0	0	0	0	0	0.018787	0.02212	0.004161	0.002524	0.007879	0.006643	0	0.000833	0	0	0	0	0	0	0
OTU000546	0	0	0	0	0	13	17	9	23	8	0	0	0	0	0	0	0	0	0	0	0.010796	0.014558	0.007495	0.020855	0.007079	0	0	0	0	0	Viridiplantae	Chlorophyta
OTU000548	5	10	8	4	2	0	1	11	5	1	13	8	2	0	0	0.004944	0.008848	0.006657	0.003366	0.001751	0	0.000856	0.009161	0.004534	0.000885	0.011564	0.006814	0.001823	0	0	Fungi	Glomeromycota	Paraglomeromycetes	Paraglomerales	Paraglomeraceae	Paraglomus	Paraglomus_occultum
OTU000549	6	0	0	0	0	20	2	16	14	1	8	2	0	0	1	0.005933	0	0	0	0	0.016609	0.001713	0.013325	0.012694	0.000885	0.007116	0.001703	0	0	0.000896	Fungi	Ascomycota	Eurotiomycetes	Eurotiales	Aspergillaceae	Penicillium
OTU000336	5	22	19	6	4	0	0	1	0	0	3	0	0	6	3	0.004944	0.019466	0.01581	0.005048	0.003502	0	0	0.000833	0	0	0.002669	0	0	0.004973	0.002688	Fungi	Ascomycota	Sordariomycetes
OTU000539	0	1	0	1	3	0	0	0	1	63	0	0	0	0	0	0	0.000885	0	0.000841	0.002626	0	0	0	0.000907	0.055748	0	0	0	0	0	Fungi	Ascomycota	Dothideomycetes	Pleosporales	Teichosporaceae
OTU000208	31	2	4	0	11	3	2	6	0	3	3	1	0	1	0	0.030652	0.00177	0.003328	0	0.00963	0.002491	0.001713	0.004997	0	0.002655	0.002669	0.000852	0	0.000829	0	Fungi	Ascomycota	Sordariomycetes	Pleurotheciales	Pleurotheciaceae	Pleurotheciella
OTU000340	21	19	9	2	8	0	0	2	0	1	1	2	1	1	0	0.020765	0.016811	0.007489	0.001683	0.007003	0	0	0.001666	0	0.000885	0.00089	0.001703	0.000911	0.000829	0
OTU000551	0	12	0	0	37	5	2	0	1	4	3	0	0	3	0	0	0.010618	0	0	0.03239	0.004152	0.001713	0	0.000907	0.00354	0.002669	0	0	0.002486	0	Fungi	Ascomycota
OTU000563	0	0	0	0	1	0	0	50	0	15	1	0	0	0	0	0	0	0	0	0.000875	0	0	0.04164	0	0.013273	0.00089	0	0	0	0
OTU000528	7	1	0	0	3	14	12	0	0	1	3	3	0	12	10	0.006922	0.000885	0	0	0.002626	0.011626	0.010276	0	0	0.000885	0.002669	0.002555	0	0.009946	0.00896	Fungi	Ascomycota	Dothideomycetes	Capnodiales	Mycosphaerellaceae	Pseudocercospora
OTU000532	2	1	0	0	2	2	11	36	1	3	3	5	0	0	0	0.001978	0.000885	0	0	0.001751	0.001661	0.00942	0.029981	0.000907	0.002655	0.002669	0.004259	0	0	0	Fungi	Ascomycota	Dothideomycetes	Pleosporales	Tetraplosphaeriaceae	Tetraplosphaeria	Tetraplosphaeria_yakushimensis
OTU000557	2	1	19	14	5	4	10	2	1	3	4	0	1	0	0	0.001978	0.000885	0.01581	0.01178	0.004377	0.003322	0.008563	0.001666	0.000907	0.002655	0.003558	0	0.000911	0	0	Fungi	Ascomycota	Sordariomycetes
OTU000561	0	1	0	0	0	2	19	12	28	0	0	0	4	0	0	0	0.000885	0	0	0	0.001661	0.01627	0.009994	0.025388	0	0	0	0.003646	0	0	Viridiplantae	Chlorophyta	Chlorophyceae	Volvocales	Chlamydomonadaceae
OTU000569	20	1	7	0	0	1	14	0	8	0	0	12	2	0	1	0.019776	0.000885	0.005825	0	0	0.00083	0.011989	0	0.007254	0	0	0.010221	0.001823	0	0.000896	Fungi	Ascomycota
OTU000419	12	6	16	15	5	5	0	0	1	1	0	4	0	0	0	0.011865	0.005309	0.013314	0.012621	0.004377	0.004152	0	0	0.000907	0.000885	0	0.003407	0	0	0	Fungi	Ascomycota	Sordariomycetes
OTU000435	0	0	1	2	0	0	0	20	3	0	15	7	2	15	0	0	0	0.000832	0.001683	0	0	0	0.016656	0.00272	0	0.013343	0.005962	0.001823	0.012432	0	Fungi	Ascomycota	Sordariomycetes	Hypocreales
OTU000545	1	0	0	12	4	2	2	36	0	1	0	4	0	2	1	0.000989	0	0	0.010097	0.003502	0.001661	0.001713	0.029981	0	0.000885	0	0.003407	0	0.001658	0.000896	Fungi	Ascomycota	Sordariomycetes	Hypocreales	Nectriaceae	Fusicolla	Fusicolla_aquaeductuum
OTU000555	1	0	0	1	0	2	13	2	13	31	0	0	2	0	0	0.000989	0	0	0.000841	0	0.001661	0.011132	0.001666	0.011787	0.027431	0	0	0.001823	0	0	Fungi	Ascomycota	Sordariomycetes	Chaetosphaeriales	Chaetosphaeriaceae
OTU000558	16	17	9	14	6	0	0	0	0	0	3	0	0	0	0	0.015821	0.015042	0.007489	0.01178	0.005252	0	0	0	0	0	0.002669	0	0	0	0
OTU000559	0	0	0	1	2	7	2	10	27	10	2	1	3	0	0	0	0	0	0.000841	0.001751	0.005813	0.001713	0.008328	0.024482	0.008849	0.001779	0.000852	0.002734	0	0	Viridiplantae	Chlorophyta
OTU000164	0	0	12	10	0	5	11	2	0	7	11	2	2	0	2	0	0	0.009985	0.008414	0	0.004152	0.00942	0.001666	0	0.006194	0.009785	0.001703	0.001823	0	0.001792	Fungi	Ascomycota	Sordariomycetes	Sordariales	Chaetomiaceae	Zopfiella
OTU000472	0	2	4	2	1	6	18	2	0	0	11	11	1	3	3	0	0.00177	0.003328	0.001683	0.000875	0.004983	0.015414	0.001666	0	0	0.009785	0.009369	0.000911	0.002486	0.002688	Fungi	Ascomycota	Dothideomycetes	Pleosporales	Didymosphaeriaceae	Spegazzinia
OTU000554	4	0	0	7	4	14	6	0	22	7	0	0	0	0	0	0.003955	0	0	0.00589	0.003502	0.011626	0.005138	0	0.019948	0.006194	0	0	0	0	0	Fungi	Ascomycota	Sordariomycetes	Xylariales	Xylariales_fam_Incertae_sedis	Castanediella	Castanediella_acaciae
OTU000533	0	0	0	0	1	1	0	34	0	0	0	10	5	9	3	0	0	0	0	0.000875	0.00083	0	0.028315	0	0	0	0.008517	0.004557	0.007459	0.002688	Fungi	Ascomycota	Eurotiomycetes	Chaetothyriales	Herpotrichiellaceae	Exophiala	Exophiala_spinifera
OTU000538	10	2	0	3	11	2	2	17	2	2	6	4	0	0	2	0.009888	0.00177	0	0.002524	0.00963	0.001661	0.001713	0.014157	0.001813	0.00177	0.005337	0.003407	0	0	0.001792	Fungi	Ascomycota	Dothideomycetes	Capnodiales	Neodevriesiaceae	Neodevriesia
OTU000550	1	1	10	0	29	10	0	1	5	0	3	0	0	3	0	0.000989	0.000885	0.008321	0	0.025387	0.008304	0	0.000833	0.004534	0	0.002669	0	0	0.002486	0	Fungi	Basidiomycota	Tremellomycetes	Tremellales	Cuniculitremaceae	Kockovaella	Kockovaella_sacchari
OTU000560	0	0	2	1	0	0	0	2	0	0	1	52	4	1	0	0	0	0.001664	0.000841	0	0	0	0.001666	0	0	0.00089	0.04429	0.003646	0.000829	0	Fungi	Ascomycota	Dothideomycetes	Pleosporales
OTU000406	0	0	0	2	2	1	0	3	2	0	6	18	8	15	5	0	0	0	0.001683	0.001751	0.00083	0	0.002498	0.001813	0	0.005337	0.015331	0.007292	0.012432	0.00448	Fungi	Basidiomycota
OTU000562	1	9	4	2	1	16	6	5	6	5	1	3	3	0	0	0.000989	0.007963	0.003328	0.001683	0.000875	0.013287	0.005138	0.004164	0.00544	0.004424	0.00089	0.002555	0.002734	0	0	Fungi	Glomeromycota	Glomeromycetes	Glomerales	Glomeraceae
OTU000565	0	9	1	39	2	1	1	0	0	1	2	1	4	1	0	0	0.007963	0.000832	0.032814	0.001751	0.00083	0.000856	0	0	0.000885	0.001779	0.000852	0.003646	0.000829	0	Fungi	Ascomycota	Eurotiomycetes	Eurotiales	Aspergillaceae
OTU000544	0	0	21	5	0	11	11	1	0	1	0	0	8	0	3	0	0	0.017475	0.004207	0	0.009135	0.00942	0.000833	0	0.000885	0	0	0.007292	0	0.002688	Fungi	Ascomycota	Dothideomycetes	Venturiales	Sympoventuriaceae	Scolecobasidium
OTU000547	1	0	0	0	0	6	19	17	5	8	4	0	0	0	1	0.000989	0	0	0	0	0.004983	0.01627	0.014157	0.004534	0.007079	0.003558	0	0	0	0.000896
OTU000576	0	0	1	0	2	8	15	7	7	4	4	4	4	4	1	0	0	0.000832	0	0.001751	0.006643	0.012845	0.00583	0.006347	0.00354	0.003558	0.003407	0.003646	0.003315	0.000896	Fungi	Ascomycota	Sordariomycetes	Hypocreales	Nectriaceae	Viridispora
OTU000579	5	0	0	9	0	8	15	15	3	0	2	0	2	0	2	0.004944	0	0	0.007573	0	0.006643	0.012845	0.012492	0.00272	0	0.001779	0	0.001823	0	0.001792	Fungi	Chytridiomycota	GS13
OTU000255	24	2	2	3	8	3	0	3	1	1	0	4	0	2	7	0.023731	0.00177	0.001664	0.002524	0.007003	0.002491	0	0.002498	0.000907	0.000885	0	0.003407	0	0.001658	0.006272	Fungi	Ascomycota	Sordariomycetes	Sordariales	Lasiosphaeriaceae	Podospora	Podospora_intestinacea
OTU000572	0	0	0	1	1	46	2	6	2	1	1	0	0	0	0	0	0	0	0.000841	0.000875	0.0382	0.001713	0.004997	0.001813	0.000885	0.00089	0	0	0	0	Fungi	Ascomycota	Sordariomycetes
OTU000574	1	0	0	2	0	16	7	4	5	20	0	1	1	0	3	0.000989	0	0	0.001683	0	0.013287	0.005994	0.003331	0.004534	0.017698	0	0.000852	0.000911	0	0.002688	Viridiplantae	Chlorophyta	Chlorophyceae	Sphaeropleales
OTU000583	0	0	0	0	0	0	0	1	0	59	0	0	0	0	0	0	0	0	0	0	0	0	0.000833	0	0.052208	0	0	0	0	0	Fungi
OTU000586	0	0	1	1	0	14	17	0	1	23	2	0	0	0	0	0	0	0.000832	0.000841	0	0.011626	0.014558	0	0.000907	0.020352	0.001779	0	0	0	0	Viridiplantae	Chlorophyta	Chlorophyceae
OTU000587	0	0	0	0	0	0	57	0	0	1	1	0	0	0	0	0	0	0	0	0	0	0.048811	0	0	0.000885	0.00089	0	0	0	0
OTU000593	2	1	0	0	0	11	11	25	6	0	3	0	0	0	0	0.001978	0.000885	0	0	0	0.009135	0.00942	0.02082	0.00544	0	0.002669	0	0	0	0
OTU000552	2	10	18	1	0	0	6	14	0	3	0	4	0	0	0	0.001978	0.008848	0.014978	0.000841	0	0	0.005138	0.011659	0	0.002655	0	0.003407	0	0	0	Fungi	Ascomycota	Eurotiomycetes	Eurotiales	Aspergillaceae	Penicillium
OTU000556	9	5	33	7	0	0	0	0	1	0	1	0	1	1	0	0.008899	0.004424	0.02746	0.00589	0	0	0	0	0.000907	0	0.00089	0	0.000911	0.000829	0	Fungi	Ascomycota
OTU000578	0	2	0	0	2	17	2	30	4	0	0	1	0	0	0	0	0.00177	0	0	0.001751	0.014117	0.001713	0.024984	0.003627	0	0	0.000852	0	0	0	Viridiplantae	Chlorophyta
OTU000441	34	0	0	6	0	0	2	0	2	0	2	0	4	7	0	0.033619	0	0	0.005048	0	0	0.001713	0	0.001813	0	0.001779	0	0.003646	0.005802	0	Fungi	Ascomycota	Dothideomycetes	Pleosporales	Lentitheciaceae
OTU000588	6	8	27	2	10	0	1	0	0	1	0	0	0	1	1	0.005933	0.007079	0.022467	0.001683	0.008754	0	0.000856	0	0	0.000885	0	0	0	0.000829	0.000896	Fungi	Basidiomycota	Agaricomycetes	Agaricales	Bolbitiaceae	Conocybe	Conocybe_papillata
OTU000605	13	15	14	8	5	2	0	0	0	0	0	0	0	0	0	0.012854	0.013272	0.01165	0.006731	0.004377	0.001661	0	0	0	0	0	0	0	0	0	Fungi	Chytridiomycota	Rhizophydiomycetes	Rhizophydiales	Angulomycetaceae	Angulomyces	Angulomyces_argentinensis
OTU000120	0	0	5	0	0	0	3	25	0	0	0	22	0	0	1	0	0	0.004161	0	0	0	0.002569	0.02082	0	0	0	0.018738	0	0	0.000896
OTU000575	0	0	0	1	1	0	1	0	0	0	8	5	15	25	0	0	0	0	0.000841	0.000875	0	0.000856	0	0	0	0.007116	0.004259	0.013672	0.02072	0	Fungi	Ascomycota	Dothideomycetes	Pleosporales	Lophiostomataceae
OTU000577	19	11	0	4	5	1	0	2	12	2	0	0	0	0	0	0.018787	0.009733	0	0.003366	0.004377	0.00083	0	0.001666	0.010881	0.00177	0	0	0	0	0	Fungi	Ascomycota
OTU000601	0	1	0	0	1	15	4	10	3	12	0	6	0	4	0	0	0.000885	0	0	0.000875	0.012456	0.003425	0.008328	0.00272	0.010619	0	0.00511	0	0.003315	0	Fungi
OTU000585	1	0	0	0	0	1	10	36	3	3	1	0	0	0	0	0.000989	0	0	0	0	0.00083	0.008563	0.029981	0.00272	0.002655	0.00089	0	0	0	0	Viridiplantae	Chlorophyta	Chlorophyceae	Sphaeropleales
OTU000597	6	33	5	2	4	3	0	1	0	1	0	0	0	0	0	0.005933	0.029199	0.004161	0.001683	0.003502	0.002491	0	0.000833	0	0.000885	0	0	0	0	0	Alveolata	Ciliophora	Spirotrichea
OTU000603	10	8	2	1	18	0	15	0	0	0	0	0	0	1	0	0.009888	0.007079	0.001664	0.000841	0.015757	0	0.012845	0	0	0	0	0	0	0.000829	0
OTU000334	0	0	3	0	1	2	0	0	2	0	2	0	7	5	32	0	0	0.002496	0	0.000875	0.001661	0	0	0.001813	0	0.001779	0	0.00638	0.004144	0.028673	Fungi	Ascomycota	Leotiomycetes	Helotiales	Helotiaceae	Scytalidium
OTU000567	3	0	6	2	2	3	12	2	3	6	0	5	3	6	1	0.002966	0	0.004993	0.001683	0.001751	0.002491	0.010276	0.001666	0.00272	0.005309	0	0.004259	0.002734	0.004973	0.000896	Fungi	Ascomycota	Sordariomycetes	Trichosphaeriales	Trichosphaeriaceae	Nigrospora	Nigrospora_oryzae
OTU000573	0	0	4	1	0	0	0	0	1	0	12	3	23	6	4	0	0	0.003328	0.000841	0	0	0	0	0.000907	0	0.010674	0.002555	0.020963	0.004973	0.003584	Fungi	Ascomycota	Sordariomycetes	Sordariales	Lasiosphaeriaceae
OTU000580	0	1	5	13	2	4	7	0	1	1	6	5	3	3	3	0	0.000885	0.004161	0.010938	0.001751	0.003322	0.005994	0	0.000907	0.000885	0.005337	0.004259	0.002734	0.002486	0.002688	Fungi	Ascomycota	Sordariomycetes	Coniochaetales	Coniochaetaceae	Coniochaeta
OTU000611	0	28	4	19	0	0	0	0	0	0	3	0	0	0	0	0	0.024775	0.003328	0.015987	0	0	0	0	0	0	0.002669	0	0	0	0	Fungi	Chytridiomycota	GS13
OTU000613	4	21	8	6	8	2	0	2	0	0	3	0	0	0	0	0.003955	0.018581	0.006657	0.005048	0.007003	0.001661	0	0.001666	0	0	0.002669	0	0	0	0	Fungi
OTU000618	1	0	0	0	0	1	18	25	7	0	0	0	2	0	0	0.000989	0	0	0	0	0.00083	0.015414	0.02082	0.006347	0	0	0	0.001823	0	0	Fungi	Mucoromycota	Mucoromycetes	Mucorales	Cunninghamellaceae	Cunninghamella	Cunninghamella_elegans
OTU000620	1	1	0	0	0	21	1	0	0	26	0	0	0	0	4	0.000989	0.000885	0	0	0	0.017439	0.000856	0	0	0.023007	0	0	0	0	0.003584	Fungi	Ascomycota	Dothideomycetes	Pleosporales	Lindgomycetaceae
OTU000625	0	0	1	21	25	1	1	0	0	1	0	0	1	2	1	0	0	0.000832	0.017669	0.021885	0.00083	0.000856	0	0	0.000885	0	0	0.000911	0.001658	0.000896	Fungi	Ascomycota
OTU000571	1	0	0	2	0	2	0	18	0	0	6	0	6	5	13	0.000989	0	0	0.001683	0	0.001661	0	0.01499	0	0	0.005337	0	0.005469	0.004144	0.011648	Fungi	Ascomycota	Dothideomycetes	Capnodiales
OTU000596	7	15	5	0	6	12	0	1	0	1	1	0	0	4	1	0.006922	0.013272	0.004161	0	0.005252	0.009965	0	0.000833	0	0.000885	0.00089	0	0	0.003315	0.000896	Fungi	Ascomycota	Dothideomycetes	Pleosporales
OTU000600	0	0	0	3	1	1	3	37	0	0	0	2	5	1	0	0	0	0	0.002524	0.000875	0.00083	0.002569	0.030813	0	0	0	0.001703	0.004557	0.000829	0	Fungi	Ascomycota
OTU000608	9	1	0	0	1	5	5	18	3	0	2	1	3	5	0	0.008899	0.000885	0	0	0.000875	0.004152	0.004282	0.01499	0.00272	0	0.001779	0.000852	0.002734	0.004144	0	Fungi	Basidiomycota	Wallemiomycetes	Wallemiales	Wallemiaceae	Wallemia
OTU000621	0	0	0	2	0	4	4	0	21	21	0	0	1	0	0	0	0	0	0.001683	0	0.003322	0.003425	0	0.019041	0.018583	0	0	0.000911	0	0	Fungi	Mucoromycota	Mucoromycetes	Mucorales
OTU000626	1	1	0	0	0	49	0	1	1	0	0	0	0	0	0	0.000989	0.000885	0	0	0	0.040691	0	0.000833	0.000907	0	0	0	0	0	0	Fungi
OTU000629	0	0	0	3	0	0	0	0	0	0	44	1	5	0	0	0	0	0	0.002524	0	0	0	0	0	0	0.039138	0.000852	0.004557	0	0	Fungi	Ascomycota	Dothideomycetes	Capnodiales	Teratosphaeriaceae	Devriesia	Devriesia_acadiensis
OTU000581	0	0	6	0	1	1	1	28	0	0	0	7	6	0	2	0	0	0.004993	0	0.000875	0.00083	0.000856	0.023318	0	0	0	0.005962	0.005469	0	0.001792	Fungi	Ascomycota	Sordariomycetes	Glomerellales	Plectosphaerellaceae	Plectosphaerella	Plectosphaerella_cucumerina
OTU000589	1	7	11	3	1	14	0	3	0	11	0	0	1	0	0	0.000989	0.006194	0.009153	0.002524	0.000875	0.011626	0	0.002498	0	0.009734	0	0	0.000911	0	0	Fungi	Ascomycota	Dothideomycetes	Pleosporales	Phaeosphaeriaceae	Ophiosphaerella
OTU000622	14	1	3	3	2	3	0	2	1	0	2	21	0	0	0	0.013843	0.000885	0.002496	0.002524	0.001751	0.002491	0	0.001666	0.000907	0	0.001779	0.017886	0	0	0	Fungi	Ascomycota	Sordariomycetes
OTU000623	8	9	6	0	15	0	2	2	2	0	1	5	0	2	0	0.00791	0.007963	0.004993	0	0.013131	0	0.001713	0.001666	0.001813	0	0.00089	0.004259	0	0.001658	0	Fungi	Basidiomycota	Cystobasidiomycetes	Erythrobasidiales	Erythrobasidiaceae	Erythrobasidium
OTU000624	0	0	0	0	1	6	11	11	23	0	0	0	0	0	0	0	0	0	0	0.000875	0.004983	0.00942	0.009161	0.020855	0	0	0	0	0	0	Viridiplantae	Chlorophyta
OTU000627	2	0	0	0	2	0	1	4	38	4	0	0	1	0	0	0.001978	0	0	0	0.001751	0	0.000856	0.003331	0.034456	0.00354	0	0	0.000911	0	0	Fungi	Ascomycota
OTU000628	7	9	17	9	8	0	0	0	0	0	0	0	2	0	0	0.006922	0.007963	0.014146	0.007573	0.007003	0	0	0	0	0	0	0	0.001823	0	0	Fungi	Basidiomycota	Agaricomycetes	Geastrales	Sphaerobolaceae	Sphaerobolus	Sphaerobolus_ingoldii
OTU000631	0	39	0	0	1	1	1	4	1	5	0	0	0	0	0	0	0.034508	0	0	0.000875	0.00083	0.000856	0.003331	0.000907	0.004424	0	0	0	0	0	Fungi	Basidiomycota	Agaricomycetes	Agaricales	Pluteaceae	Pluteus
OTU000616	0	0	0	2	0	1	2	1	0	0	22	17	0	3	3	0	0	0	0.001683	0	0.00083	0.001713	0.000833	0	0	0.019569	0.014479	0	0.002486	0.002688	Fungi	Ascomycota	Sordariomycetes	Conioscyphales	Conioscyphaceae	Conioscypha	Conioscypha_minutispora
OTU000594	4	15	0	0	26	1	1	2	1	0	0	0	0	0	0	0.003955	0.013272	0	0	0.022761	0.00083	0.000856	0.001666	0.000907	0	0	0	0	0	0	Fungi	Chytridiomycota	Rhizophlyctidomycetes	Rhizophlyctidales	Rhizophlyctidaceae	Rhizophlyctis	Rhizophlyctis_rosea
OTU000612	1	5	0	2	10	11	0	13	1	1	2	0	4	0	0	0.000989	0.004424	0	0.001683	0.008754	0.009135	0	0.010826	0.000907	0.000885	0.001779	0	0.003646	0	0	Fungi	Ascomycota	Sordariomycetes	Hypocreales
OTU000615	0	0	1	2	0	0	0	0	0	0	9	10	5	16	7	0	0	0.000832	0.001683	0	0	0	0	0	0	0.008006	0.008517	0.004557	0.013261	0.006272	Fungi	Basidiomycota	Agaricomycetes	Cantharellales	Ceratobasidiaceae	Thanatephorus	Thanatephorus_cucumeris
OTU000638	9	14	9	12	5	0	1	0	0	0	0	0	0	0	0	0.008899	0.012387	0.007489	0.010097	0.004377	0	0.000856	0	0	0	0	0	0	0	0
OTU000526	3	5	3	2	4	0	4	11	0	2	4	3	5	2	1	0.002966	0.004424	0.002496	0.001683	0.003502	0	0.003425	0.009161	0	0.00177	0.003558	0.002555	0.004557	0.001658	0.000896	Fungi	Ascomycota	Sordariomycetes	Hypocreales	Hypocreaceae	Trichoderma
OTU000534	1	6	0	0	1	6	2	5	3	4	7	2	2	1	9	0.000989	0.005309	0	0	0.000875	0.004983	0.001713	0.004164	0.00272	0.00354	0.006227	0.001703	0.001823	0.000829	0.008064
OTU000598	0	0	0	0	1	1	5	1	0	15	1	3	0	1	21	0	0	0	0	0.000875	0.00083	0.004282	0.000833	0	0.013273	0.00089	0.002555	0	0.000829	0.018817	Fungi	Ascomycota	Sordariomycetes	Coniochaetales	Coniochaetaceae	Coniochaeta
OTU000602	6	2	1	1	0	0	1	0	0	0	26	9	2	1	0	0.005933	0.00177	0.000832	0.000841	0	0	0.000856	0	0	0	0.023127	0.007666	0.001823	0.000829	0	Fungi	Mortierellomycota	Mortierellomycetes	Mortierellales	Mortierellaceae	Mortierella
OTU000641	2	0	0	0	1	0	19	15	8	0	4	0	0	0	0	0.001978	0	0	0	0.000875	0	0.01627	0.012492	0.007254	0	0.003558	0	0	0	0	Fungi	Ascomycota	Sordariomycetes	Xylariales	Xylariales_fam_Incertae_sedis	Castanediella	Castanediella_couratarii
OTU000643	0	0	0	0	0	18	29	2	0	0	0	0	0	0	0	0	0	0	0	0	0.014948	0.024834	0.001666	0	0	0	0	0	0	0	Viridiplantae	Chlorophyta	Chlorophyceae
OTU000648	18	12	12	1	5	0	0	0	0	1	0	0	0	0	0	0.017798	0.010618	0.009985	0.000841	0.004377	0	0	0	0	0.000885	0	0	0	0	0
OTU000653	0	1	0	0	0	2	46	0	0	0	0	0	0	0	0	0	0.000885	0	0	0	0.001661	0.039391	0	0	0	0	0	0	0	0	Fungi	Mortierellomycota	Mortierellomycetes	Mortierellales	Mortierellaceae	Mortierella	Mortierella_exigua
OTU000592	1	11	0	11	0	1	8	4	1	3	2	1	3	2	0	0.000989	0.009733	0	0.009255	0	0.00083	0.006851	0.003331	0.000907	0.002655	0.001779	0.000852	0.002734	0.001658	0	Fungi	Basidiomycota	Agaricomycetes	Agaricales	Psathyrellaceae	Psathyrella
OTU000619	1	3	7	0	30	0	0	1	0	2	0	1	0	1	2	0.000989	0.002654	0.005825	0	0.026262	0	0	0.000833	0	0.00177	0	0.000852	0	0.000829	0.001792	Fungi	Ascomycota	Sordariomycetes	Hypocreales	Nectriaceae
OTU000634	0	0	0	2	0	7	1	11	3	24	0	0	0	0	0	0	0	0	0.001683	0	0.005813	0.000856	0.009161	0.00272	0.021237	0	0	0	0	0	Fungi
OTU000649	0	0	0	2	1	0	0	4	41	0	0	0	0	0	0	0	0	0	0.001683	0.000875	0	0	0.003331	0.037176	0	0	0	0	0	0	Fungi	Ascomycota	Dothideomycetes	Pleosporales	Sporormiaceae
OTU000651	3	9	7	0	4	8	0	2	6	3	1	1	2	0	2	0.002966	0.007963	0.005825	0	0.003502	0.006643	0	0.001666	0.00544	0.002655	0.00089	0.000852	0.001823	0	0.001792	Fungi
OTU000652	0	0	0	0	0	2	16	30	0	0	0	0	0	0	0	0	0	0	0	0	0.001661	0.013701	0.024984	0	0	0	0	0	0	0	Viridiplantae	Chlorophyta
OTU000655	0	0	0	0	0	6	2	15	14	5	1	0	3	0	2	0	0	0	0	0	0.004983	0.001713	0.012492	0.012694	0.004424	0.00089	0	0.002734	0	0.001792
OTU000584	0	1	1	5	6	3	0	1	0	11	1	4	5	7	2	0	0.000885	0.000832	0.004207	0.005252	0.002491	0	0.000833	0	0.009734	0.00089	0.003407	0.004557	0.005802	0.001792	Fungi	Mortierellomycota	Mortierellomycetes	Mortierellales	Mortierellaceae	Mortierella
OTU000633	0	0	0	0	1	5	3	0	7	0	5	14	0	9	3	0	0	0	0	0.000875	0.004152	0.002569	0	0.006347	0	0.004448	0.011924	0	0.007459	0.002688
OTU000642	0	0	0	0	0	1	5	15	11	9	0	0	5	1	0	0	0	0	0	0	0.00083	0.004282	0.012492	0.009974	0.007964	0	0	0.004557	0.000829	0	Fungi	Ascomycota	Eurotiomycetes	Eurotiales	Aspergillaceae	Penicillium
OTU000421	0	0	2	1	0	1	0	0	0	1	36	4	0	1	0	0	0	0.001664	0.000841	0	0.00083	0	0	0	0.000885	0.032022	0.003407	0	0.000829	0	Alveolata	Ciliophora	Spirotrichea	Sporadotrichida	Oxytrichidae
OTU000637	1	3	0	0	0	34	0	0	1	4	0	0	1	0	2	0.000989	0.002654	0	0	0	0.028235	0	0	0.000907	0.00354	0	0	0.000911	0	0.001792	Fungi	Ascomycota
OTU000664	0	0	0	1	2	1	0	26	1	0	0	11	0	0	4	0	0	0	0.000841	0.001751	0.00083	0	0.021653	0.000907	0	0	0.009369	0	0	0.003584	Fungi
OTU000665	4	4	2	0	0	7	3	8	5	6	1	2	1	3	0	0.003955	0.003539	0.001664	0	0	0.005813	0.002569	0.006662	0.004534	0.005309	0.00089	0.001703	0.000911	0.002486	0
OTU000673	0	0	0	0	0	23	15	1	3	4	0	0	0	0	0	0	0	0	0	0	0.0191	0.012845	0.000833	0.00272	0.00354	0	0	0	0	0	Fungi
OTU000541	3	18	8	2	6	2	0	0	0	1	4	0	1	0	0	0.002966	0.015927	0.006657	0.001683	0.005252	0.001661	0	0	0	0.000885	0.003558	0	0.000911	0	0
OTU000617	0	0	0	15	0	0	0	0	0	1	5	3	21	0	0	0	0	0	0.012621	0	0	0	0	0	0.000885	0.004448	0.002555	0.01914	0	0	Fungi	Ascomycota	Dothideomycetes	Pleosporales
OTU000645	1	14	6	0	2	2	8	5	2	0	3	1	0	0	1	0.000989	0.012387	0.004993	0	0.001751	0.001661	0.006851	0.004164	0.001813	0	0.002669	0.000852	0	0	0.000896	Fungi	Basidiomycota	Malasseziomycetes	Malasseziales	Malasseziaceae	Malassezia	Malassezia_restricta
OTU000657	3	19	6	4	5	0	0	1	0	3	0	2	1	0	1	0.002966	0.016811	0.004993	0.003366	0.004377	0	0	0.000833	0	0.002655	0	0.001703	0.000911	0	0.000896	Fungi	Ascomycota
OTU000681	0	1	0	0	0	0	0	0	44	0	0	0	0	0	0	0	0.000885	0	0	0	0	0	0	0.039896	0	0	0	0	0	0	Fungi	Mucoromycota	Mucoromycetes	Mucorales	Mucoraceae	Mucor	Mucor_circinelloides
OTU000431	0	1	1	0	4	0	0	2	8	0	9	9	3	0	7	0	0.000885	0.000832	0	0.003502	0	0	0.001666	0.007254	0	0.008006	0.007666	0.002734	0	0.006272	Alveolata	Ciliophora	Oligohymenophorea
OTU000542	0	0	1	0	0	0	0	1	1	0	5	16	8	12	0	0	0	0.000832	0	0	0	0	0.000833	0.000907	0	0.004448	0.013628	0.007292	0.009946	0	Fungi	Ascomycota	Dothideomycetes	Capnodiales	Mycosphaerellaceae	Staninwardia	Staninwardia_suttonii
OTU000660	2	1	0	0	2	7	3	13	14	1	0	0	1	0	0	0.001978	0.000885	0	0	0.001751	0.005813	0.002569	0.010826	0.012694	0.000885	0	0	0.000911	0	0	Fungi	Ascomycota	Sordariomycetes	Hypocreales	Clavicipitaceae
OTU000678	0	0	0	0	0	4	1	15	14	10	0	0	0	0	0	0	0	0	0	0	0.003322	0.000856	0.012492	0.012694	0.008849	0	0	0	0	0	Viridiplantae	Chlorophyta
OTU000682	0	0	0	43	0	0	0	0	0	0	0	0	0	0	1	0	0	0	0.03618	0	0	0	0	0	0	0	0	0	0	0.000896	Fungi
OTU000609	0	0	7	32	0	0	0	0	0	0	0	0	0	4	0	0	0	0.005825	0.026925	0	0	0	0	0	0	0	0	0	0.003315	0	Fungi	Ascomycota	Sordariomycetes	Pleurotheciales	Pleurotheciaceae	Phaeoisaria
OTU000639	0	2	0	0	29	0	2	4	0	1	1	0	1	3	0	0	0.00177	0	0	0.025387	0	0.001713	0.003331	0	0.000885	0.00089	0	0.000911	0.002486	0	Fungi	Ascomycota	Dothideomycetes	Capnodiales	Mycosphaerellaceae	Zymoseptoria
OTU000647	0	2	23	1	7	0	1	2	0	0	1	2	1	3	0	0	0.00177	0.019139	0.000841	0.006128	0	0.000856	0.001666	0	0	0.00089	0.001703	0.000911	0.002486	0	Fungi	Ascomycota	Sordariomycetes	Sordariales	Lasiosphaeriaceae	Cladorrhinum
OTU000668	13	0	10	12	0	3	0	3	1	1	0	0	0	0	0	0.012854	0	0.008321	0.010097	0	0.002491	0	0.002498	0.000907	0.000885	0	0	0	0	0	Fungi	Basidiomycota	Agaricomycetes	Agaricales	Pluteaceae	Pluteus	Pluteus_semibulbosus
OTU000672	32	3	0	0	1	6	1	0	0	0	0	0	0	0	0	0.031641	0.002654	0	0	0.000875	0.004983	0.000856	0	0	0	0	0	0	0	0	Fungi	Ascomycota	Dothideomycetes	Pleosporales	Pleosporales_fam_Incertae_sedis
OTU000679	14	8	3	7	9	0	1	0	0	0	0	1	0	0	0	0.013843	0.007079	0.002496	0.00589	0.007879	0	0.000856	0	0	0	0	0.000852	0	0	0	Fungi
OTU000693	0	0	0	10	2	1	12	1	0	9	2	0	1	4	1	0	0	0	0.008414	0.001751	0.00083	0.010276	0.000833	0	0.007964	0.001779	0	0.000911	0.003315	0.000896	Viridiplantae	Chlorophyta	Chlorophyceae	Volvocales	Chlamydomonadaceae	Lobochlamys
OTU000696	9	6	2	0	2	2	8	3	0	10	0	1	0	0	0	0.008899	0.005309	0.001664	0	0.001751	0.001661	0.006851	0.002498	0	0.008849	0	0.000852	0	0	0
OTU000591	9	10	7	7	6	0	0	0	0	0	0	0	0	2	1	0.008899	0.008848	0.005825	0.00589	0.005252	0	0	0	0	0	0	0	0	0.001658	0.000896	Fungi	Ascomycota	Sordariomycetes
OTU000632	0	13	0	12	7	1	0	0	0	1	0	0	0	0	8	0	0.011503	0	0.010097	0.006128	0.00083	0	0	0	0.000885	0	0	0	0	0.007168	Fungi	Ascomycota	Dothideomycetes	Pleosporales	Phaeosphaeriaceae
OTU000644	6	10	15	6	1	0	0	0	0	1	2	0	0	1	0	0.005933	0.008848	0.012482	0.005048	0.000875	0	0	0	0	0.000885	0.001779	0	0	0.000829	0	Fungi	Ascomycota	Sordariomycetes	Pleurotheciales	Pleurotheciaceae	Pleurotheciella
OTU000658	3	0	0	0	1	2	4	0	19	0	3	1	1	8	0	0.002966	0	0	0	0.000875	0.001661	0.003425	0	0.017228	0	0.002669	0.000852	0.000911	0.006631	0	Fungi	Ascomycota	Dothideomycetes	Venturiales	Sympoventuriaceae
OTU000684	1	5	0	0	1	21	0	1	11	0	0	0	0	0	2	0.000989	0.004424	0	0	0.000875	0.017439	0	0.000833	0.009974	0	0	0	0	0	0.001792	Viridiplantae	Chlorophyta
OTU000694	7	3	0	3	0	12	5	2	1	6	1	1	1	0	0	0.006922	0.002654	0	0.002524	0	0.009965	0.004282	0.001666	0.000907	0.005309	0.00089	0.000852	0.000911	0	0
OTU000697	2	22	14	3	0	0	0	0	1	0	0	0	0	0	0	0.001978	0.019466	0.01165	0.002524	0	0	0	0	0.000907	0	0	0	0	0	0
OTU000650	10	6	2	10	1	3	1	0	2	0	0	1	3	0	2	0.009888	0.005309	0.001664	0.008414	0.000875	0.002491	0.000856	0	0.001813	0	0	0.000852	0.002734	0	0.001792	Fungi	Ascomycota	Sordariomycetes	Magnaporthales	Magnaporthaceae
OTU000683	19	4	11	0	0	1	5	0	1	0	0	0	0	0	0	0.018787	0.003539	0.009153	0	0	0.00083	0.004282	0	0.000907	0	0	0	0	0	0
OTU000691	0	0	0	0	8	0	3	0	27	0	0	0	3	0	0	0	0	0	0	0.007003	0	0.002569	0	0.024482	0	0	0	0.002734	0	0	Fungi	Mucoromycota	Mucoromycetes	Mucorales	Mucoraceae	Mucor	Mucor_irregularis
OTU000695	0	0	0	2	0	11	5	9	2	4	5	1	2	0	0	0	0	0	0.001683	0	0.009135	0.004282	0.007495	0.001813	0.00354	0.004448	0.000852	0.001823	0	0
OTU000700	1	3	0	0	33	0	1	0	0	3	0	0	0	0	0	0.000989	0.002654	0	0	0.028889	0	0.000856	0	0	0.002655	0	0	0	0	0	Fungi	Basidiomycota
OTU000566	2	0	24	6	0	0	0	0	0	1	3	0	1	0	3	0.001978	0	0.019971	0.005048	0	0	0	0	0	0.000885	0.002669	0	0.000911	0	0.002688	Fungi	Ascomycota	Sordariomycetes	Pleurotheciales	Pleurotheciaceae	Phaeoisaria	Phaeoisaria_sedimenticola
OTU000606	13	7	18	0	1	0	0	0	0	0	0	0	1	0	0	0.012854	0.006194	0.014978	0	0.000875	0	0	0	0	0	0	0	0.000911	0	0
OTU000309	5	18	6	4	1	0	0	4	0	0	0	1	0	0	0	0.004944	0.015927	0.004993	0.003366	0.000875	0	0	0.003331	0	0	0	0.000852	0	0	0	Fungi
OTU000417	1	0	3	1	3	0	0	0	0	0	2	0	0	25	4	0.000989	0	0.002496	0.000841	0.002626	0	0	0	0	0	0.001779	0	0	0.02072	0.003584	Fungi	Ascomycota	Dothideomycetes	Pleosporales
OTU000630	0	13	0	2	10	0	0	0	0	1	0	6	6	1	0	0	0.011503	0	0.001683	0.008754	0	0	0	0	0.000885	0	0.00511	0.005469	0.000829	0	Viridiplantae	Chlorophyta
OTU000654	1	0	0	0	0	11	0	0	0	2	0	0	23	1	1	0.000989	0	0	0	0	0.009135	0	0	0	0.00177	0	0	0.020963	0.000829	0.000896	Alveolata	Ciliophora	Oligohymenophorea	Oligohymenophorea_ord_Incertae_sedis	Vorticellidae	Vorticella
OTU000666	0	18	5	7	8	0	0	0	0	0	0	1	0	0	0	0	0.015927	0.004161	0.00589	0.007003	0	0	0	0	0	0	0.000852	0	0	0
OTU000709	0	0	0	0	0	20	2	4	6	7	0	0	0	0	0	0	0	0	0	0	0.016609	0.001713	0.003331	0.00544	0.006194	0	0	0	0	0
OTU000711	0	0	0	0	0	1	0	0	0	0	7	15	2	7	7	0	0	0	0	0	0.00083	0	0	0	0	0.006227	0.012776	0.001823	0.005802	0.006272	Fungi	Basidiomycota	Agaricomycetes	Agaricales
OTU000717	1	0	0	0	0	6	19	4	7	0	0	2	0	0	0	0.000989	0	0	0	0	0.004983	0.01627	0.003331	0.006347	0	0	0.001703	0	0	0	Fungi	Ascomycota	Sordariomycetes	Xylariales	Xylariales_fam_Incertae_sedis	Xyladictyochaeta	Xyladictyochaeta_lusitanica
OTU000455	0	8	6	2	8	4	1	4	1	1	1	1	0	0	1	0	0.007079	0.004993	0.001683	0.007003	0.003322	0.000856	0.003331	0.000907	0.000885	0.00089	0.000852	0	0	0.000896	Fungi	Ascomycota	Sordariomycetes	Pleurotheciales	Pleurotheciaceae	Pleurotheciella
OTU000456	0	0	10	21	1	1	0	0	0	1	0	2	0	0	2	0	0	0.008321	0.017669	0.000875	0.00083	0	0	0	0.000885	0	0.001703	0	0	0.001792	Fungi	Ascomycota	Sordariomycetes
OTU000680	1	0	0	0	2	19	0	0	0	0	9	1	3	2	1	0.000989	0	0	0	0.001751	0.015778	0	0	0	0	0.008006	0.000852	0.002734	0.001658	0.000896	Fungi	Ascomycota	Eurotiomycetes	Chaetothyriales	Herpotrichiellaceae	Phialophora
OTU000706	0	0	3	14	0	0	0	0	0	3	1	2	0	0	15	0	0	0.002496	0.01178	0	0	0	0	0	0.002655	0.00089	0.001703	0	0	0.01344	Fungi	Ascomycota	Sordariomycetes	Hypocreales	Nectriaceae	Fusarium
OTU000707	3	0	2	6	4	0	8	4	0	4	1	4	1	0	1	0.002966	0	0.001664	0.005048	0.003502	0	0.006851	0.003331	0	0.00354	0.00089	0.003407	0.000911	0	0.000896	Fungi	Glomeromycota	Glomeromycetes	Glomerales	Glomeraceae
OTU000714	0	19	1	0	1	4	3	5	0	1	0	3	1	0	0	0	0.016811	0.000832	0	0.000875	0.003322	0.002569	0.004164	0	0.000885	0	0.002555	0.000911	0	0	Metazoa	Nematoda	Chromadorea	Rhabditida	Hoplolaimidae	Helicotylenchus	Helicotylenchus_dihystera
OTU000720	2	7	0	4	0	2	4	9	4	2	1	0	0	0	3	0.001978	0.006194	0	0.003366	0	0.001661	0.003425	0.007495	0.003627	0.00177	0.00089	0	0	0	0.002688	Fungi	Basidiomycota	Agaricomycetes	Cantharellales	Ceratobasidiaceae
OTU000331	0	0	4	3	6	3	1	1	1	9	0	7	0	0	2	0	0	0.003328	0.002524	0.005252	0.002491	0.000856	0.000833	0.000907	0.007964	0	0.005962	0	0	0.001792	Fungi	Ascomycota	Eurotiomycetes	Eurotiales	Aspergillaceae	Aspergillus
OTU000604	0	4	3	9	0	1	2	0	0	1	8	0	2	2	5	0	0.003539	0.002496	0.007573	0	0.00083	0.001713	0	0	0.000885	0.007116	0	0.001823	0.001658	0.00448	Fungi	Ascomycota	Sordariomycetes	Sordariales	Chaetomiaceae
OTU000669	1	0	0	0	1	0	21	14	0	0	0	0	0	0	0	0.000989	0	0	0	0.000875	0	0.017983	0.011659	0	0	0	0	0	0	0	Fungi	Basidiomycota	Tremellomycetes	Trichosporonales	Trichosporonaceae	Vanrija	Vanrija_humicola
OTU000685	0	1	0	1	0	2	2	8	10	13	0	0	0	0	0	0	0.000885	0	0.000841	0	0.001661	0.001713	0.006662	0.009067	0.011504	0	0	0	0	0	Fungi	Ascomycota	Sordariomycetes
OTU000702	0	0	0	2	0	0	0	0	0	0	16	15	0	0	4	0	0	0	0.001683	0	0	0	0	0	0	0.014232	0.012776	0	0	0.003584	Fungi	Ascomycota
OTU000704	0	0	0	0	1	2	1	32	0	1	0	0	0	0	0	0	0	0	0	0.000875	0.001661	0.000856	0.026649	0	0.000885	0	0	0	0	0	Fungi	Ascomycota	Dothideomycetes	Capnodiales	Cladosporiaceae	Toxicocladosporium
OTU000723	1	3	0	0	0	10	9	0	7	3	3	1	0	0	0	0.000989	0.002654	0	0	0	0.008304	0.007707	0	0.006347	0.002655	0.002669	0.000852	0	0	0	Alveolata	Ciliophora
OTU000724	0	0	0	0	33	1	0	0	1	0	0	1	0	1	0	0	0	0	0	0.028889	0.00083	0	0	0.000907	0	0	0.000852	0	0.000829	0	Fungi	Ascomycota	Dothideomycetes	Pleosporales
OTU000729	0	1	0	0	1	0	28	1	1	1	2	0	0	0	2	0	0.000885	0	0	0.000875	0	0.023977	0.000833	0.000907	0.000885	0.001779	0	0	0	0.001792	Fungi	Basidiomycota
OTU000690	30	0	0	0	0	0	0	0	0	0	0	6	0	0	0	0.029664	0	0	0	0	0	0	0	0	0	0	0.00511	0	0	0	Fungi	Ascomycota	Dothideomycetes	Pleosporales
OTU000715	0	0	0	0	32	0	1	0	0	1	0	0	0	2	0	0	0	0	0	0.028013	0	0.000856	0	0	0.000885	0	0	0	0.001658	0	Fungi	Basidiomycota	Tremellomycetes	Tremellales	Cuniculitremaceae	Kockovaella
OTU000719	0	0	0	3	0	0	1	0	0	32	0	0	0	0	0	0	0	0	0.002524	0	0	0.000856	0	0	0.028316	0	0	0	0	0	Fungi	Ascomycota	Sordariomycetes	Xylariales
OTU000725	1	19	3	11	0	1	0	0	0	0	0	0	0	0	1	0.000989	0.016811	0.002496	0.009255	0	0.00083	0	0	0	0	0	0	0	0	0.000896
OTU000727	4	24	0	0	0	4	1	2	0	1	0	0	0	0	0	0.003955	0.021236	0	0	0	0.003322	0.000856	0.001666	0	0.000885	0	0	0	0	0	Fungi	Ascomycota	Saccharomycetes	Saccharomycetales	Saccharomycetaceae	Kazachstania	Kazachstania_unispora
OTU000730	0	0	0	0	0	1	0	8	24	0	1	0	2	0	0	0	0	0	0	0	0.00083	0	0.006662	0.021761	0	0.00089	0	0.001823	0	0	Viridiplantae	Chlorophyta	Ulvophyceae
OTU000732	11	24	0	0	0	0	1	0	0	0	0	0	0	0	0	0.010877	0.021236	0	0	0	0	0.000856	0	0	0	0	0	0	0	0	Fungi	Basidiomycota	Tremellomycetes	Tremellales	Bulleribasidiaceae	Hannaella	Hannaella_sinensis
OTU000721	0	16	0	3	1	0	0	5	0	10	0	0	0	0	0	0	0.014157	0	0.002524	0.000875	0	0	0.004164	0	0.008849	0	0	0	0	0	Fungi
OTU000731	0	0	0	0	0	0	0	1	0	0	8	9	9	4	4	0	0	0	0	0	0	0	0.000833	0	0	0.007116	0.007666	0.008203	0.003315	0.003584	Fungi	Basidiomycota	Agaricomycetes	Agaricales	Pluteaceae	Pluteus
OTU000736	1	2	1	0	1	0	0	1	4	21	0	4	0	0	0	0.000989	0.00177	0.000832	0	0.000875	0	0	0.000833	0.003627	0.018583	0	0.003407	0	0	0	Fungi	Ascomycota	Eurotiomycetes	Eurotiales	Aspergillaceae	Aspergillus
OTU000739	0	2	10	14	0	0	0	0	0	0	0	0	2	7	0	0	0.00177	0.008321	0.01178	0	0	0	0	0	0	0	0	0.001823	0.005802	0	Fungi	Mucoromycota	Mucoromycetes	Mucorales	Mucoraceae	Mucor
OTU000743	2	0	1	25	0	2	0	0	0	0	0	0	4	1	0	0.001978	0	0.000832	0.021035	0	0.001661	0	0	0	0	0	0	0.003646	0.000829	0	Fungi
OTU000750	5	0	1	0	1	6	3	7	10	2	0	0	0	0	0	0.004944	0	0.000832	0	0.000875	0.004983	0.002569	0.00583	0.009067	0.00177	0	0	0	0	0	Fungi	Ascomycota	Eurotiomycetes	Eurotiales	Aspergillaceae	Aspergillus	Aspergillus_penicillioides
OTU000687	5	6	5	0	15	1	1	0	0	0	0	0	0	1	0	0.004944	0.005309	0.004161	0	0.013131	0.00083	0.000856	0	0	0	0	0	0	0.000829	0	Fungi	Ascomycota
OTU000722	0	0	0	0	0	6	4	1	4	14	2	0	0	3	0	0	0	0	0	0	0.004983	0.003425	0.000833	0.003627	0.012388	0.001779	0	0	0.002486	0	Viridiplantae	Chlorophyta	Chlorophyceae
OTU000728	0	0	0	0	1	12	4	3	0	0	0	1	1	12	0	0	0	0	0	0.000875	0.009965	0.003425	0.002498	0	0	0	0.000852	0.000911	0.009946	0	Fungi	Ascomycota	Sordariomycetes	Hypocreales	Stachybotryaceae	Achroiostachys
OTU000737	0	0	0	0	0	0	1	0	0	0	26	0	2	3	2	0	0	0	0	0	0	0.000856	0	0	0	0.023127	0	0.001823	0.002486	0.001792	Fungi	Basidiomycota	Agaricomycetes	Agaricales	Physalacriaceae	Mycotribulus	Mycotribulus_mirabilis
OTU000754	0	3	1	0	0	1	0	5	0	0	0	1	0	1	22	0	0.002654	0.000832	0	0	0.00083	0	0.004164	0	0	0	0.000852	0	0.000829	0.019713	Fungi	Ascomycota	Sordariomycetes	Sordariales	Lasiosphaeriaceae	Podospora
OTU000189	1	0	4	0	0	2	0	16	0	0	0	10	0	0	0	0.000989	0	0.003328	0	0	0.001661	0	0.013325	0	0	0	0.008517	0	0	0
OTU000595	1	20	0	5	1	5	0	0	1	0	0	0	0	0	0	0.000989	0.017696	0	0.004207	0.000875	0.004152	0	0	0.000907	0	0	0	0	0	0	Fungi	Ascomycota	Sordariomycetes	Hypocreales	Nectriaceae	Fusarium	Fusarium_kyushuense
OTU000667	0	0	3	14	0	0	2	0	1	0	6	3	1	3	0	0	0	0.002496	0.01178	0	0	0.001713	0	0.000907	0	0.005337	0.002555	0.000911	0.002486	0	Fungi	Ascomycota	Sordariomycetes
OTU000716	3	0	4	0	0	0	12	7	7	0	0	0	0	0	0	0.002966	0	0.003328	0	0	0	0.010276	0.00583	0.006347	0	0	0	0	0	0	Fungi	Ascomycota	Sordariomycetes	Diaporthales	Schizoparmaceae
OTU000753	1	1	0	0	0	4	2	16	4	4	0	1	0	0	0	0.000989	0.000885	0	0	0	0.003322	0.001713	0.013325	0.003627	0.00354	0	0.000852	0	0	0
OTU000755	4	8	0	4	0	0	0	2	0	7	2	0	1	0	5	0.003955	0.007079	0	0.003366	0	0	0	0.001666	0	0.006194	0.001779	0	0.000911	0	0.00448	Fungi	Ascomycota
OTU000760	0	0	0	0	2	5	3	9	12	2	0	0	0	0	0	0	0	0	0	0.001751	0.004152	0.002569	0.007495	0.010881	0.00177	0	0	0	0	0
OTU000761	0	0	0	0	1	3	8	2	4	11	3	0	1	0	0	0	0	0	0	0.000875	0.002491	0.006851	0.001666	0.003627	0.009734	0.002669	0	0.000911	0	0
OTU000763	0	0	0	0	0	0	6	5	19	2	0	0	1	0	0	0	0	0	0	0	0	0.005138	0.004164	0.017228	0.00177	0	0	0.000911	0	0	Fungi	Ascomycota
OTU000607	1	0	0	0	0	0	0	28	0	0	0	0	0	3	0	0.000989	0	0	0	0	0	0	0.023318	0	0	0	0	0	0.002486	0	Fungi	Ascomycota	Dothideomycetes	Pleosporales
OTU000656	1	23	7	0	0	1	0	0	0	0	0	0	0	0	0	0.000989	0.020351	0.005825	0	0	0.00083	0	0	0	0	0	0	0	0	0	Fungi	Ascomycota	Eurotiomycetes	Chaetothyriales	Cyphellophoraceae	Cyphellophora	Cyphellophora_fusarioides
OTU000661	3	7	4	2	10	2	1	0	0	0	2	0	0	0	1	0.002966	0.006194	0.003328	0.001683	0.008754	0.001661	0.000856	0	0	0	0.001779	0	0	0	0.000896	Fungi	Ascomycota	Sordariomycetes
OTU000733	0	1	0	0	0	1	0	1	0	10	2	6	2	2	7	0	0.000885	0	0	0	0.00083	0	0.000833	0	0.008849	0.001779	0.00511	0.001823	0.001658	0.006272	Fungi	Ascomycota	Sordariomycetes	Sordariales	Chaetomiaceae
OTU000735	0	1	0	0	0	20	4	6	0	1	0	0	0	0	0	0	0.000885	0	0	0	0.016609	0.003425	0.004997	0	0.000885	0	0	0	0	0	Fungi	Ascomycota	Sordariomycetes	Xylariales
OTU000740	0	4	0	6	14	1	4	1	0	1	0	1	0	0	0	0	0.003539	0	0.005048	0.012256	0.00083	0.003425	0.000833	0	0.000885	0	0.000852	0	0	0	Fungi
OTU000742	0	0	0	0	0	27	0	0	1	0	0	0	2	0	2	0	0	0	0	0	0.022422	0	0	0.000907	0	0	0	0.001823	0	0.001792	Fungi	Ascomycota
OTU000746	0	6	0	6	13	0	1	2	0	3	1	0	0	0	0	0	0.005309	0	0.005048	0.01138	0	0.000856	0.001666	0	0.002655	0.00089	0	0	0	0	Fungi	Basidiomycota
OTU000747	0	2	0	0	0	10	0	5	8	1	0	5	0	0	1	0	0.00177	0	0	0	0.008304	0	0.004164	0.007254	0.000885	0	0.004259	0	0	0.000896	Fungi	Ascomycota	Sordariomycetes	Glomerellales	Glomerellaceae	Colletotrichum	Colletotrichum_gloeosporioides
OTU000752	0	1	0	0	0	3	9	7	0	8	2	0	0	2	0	0	0.000885	0	0	0	0.002491	0.007707	0.00583	0	0.007079	0.001779	0	0	0.001658	0	Fungi	Basidiomycota	Agaricomycetes	Agaricales	Cyphellaceae
OTU000251	0	0	0	3	2	1	2	4	0	2	4	9	0	0	4	0	0	0	0.002524	0.001751	0.00083	0.001713	0.003331	0	0.00177	0.003558	0.007666	0	0	0.003584	Fungi	Ascomycota	Sordariomycetes	Microascales
OTU000540	2	3	1	2	0	1	1	0	1	2	6	2	1	7	2	0.001978	0.002654	0.000832	0.001683	0	0.00083	0.000856	0	0.000907	0.00177	0.005337	0.001703	0.000911	0.005802	0.001792	Fungi	Ascomycota	Sordariomycetes	Sordariales
OTU000614	1	0	0	0	0	1	5	13	3	0	3	1	3	1	0	0.000989	0	0	0	0	0.00083	0.004282	0.010826	0.00272	0	0.002669	0.000852	0.002734	0.000829	0	Fungi	Ascomycota	Eurotiomycetes	Chaetothyriales	Herpotrichiellaceae
OTU000726	3	0	0	1	0	9	1	9	0	0	0	0	0	3	5	0.002966	0	0	0.000841	0	0.007474	0.000856	0.007495	0	0	0	0	0	0.002486	0.00448	Fungi	Ascomycota
OTU000745	1	0	1	0	0	10	0	6	6	5	0	1	1	0	0	0.000989	0	0.000832	0	0	0.008304	0	0.004997	0.00544	0.004424	0	0.000852	0.000911	0	0	Fungi	Basidiomycota	Cystobasidiomycetes	Cystobasidiomycetes_ord_Incertae_sedis	Microsporomycetaceae	Microsporomyces	Microsporomyces_bloemfonteinensis
OTU000756	1	27	0	0	0	1	1	1	0	0	0	0	0	0	0	0.000989	0.02389	0	0	0	0.00083	0.000856	0.000833	0	0	0	0	0	0	0	Fungi	Ascomycota	Saccharomycetes	Saccharomycetales	Saccharomycetales_fam_Incertae_sedis	Candida	Candida_solani
OTU000757	0	0	0	0	0	1	26	0	0	0	4	0	0	0	0	0	0	0	0	0	0.00083	0.022265	0	0	0	0.003558	0	0	0	0	Fungi	Ascomycota	Eurotiomycetes	Onygenales	Arthrodermataceae	Ctenomyces	Ctenomyces_serratus
OTU000768	1	0	0	0	0	0	4	10	1	3	5	3	4	0	0	0.000989	0	0	0	0	0	0.003425	0.008328	0.000907	0.002655	0.004448	0.002555	0.003646	0	0	Fungi
OTU000771	2	3	11	3	3	8	0	1	0	0	0	0	0	0	0	0.001978	0.002654	0.009153	0.002524	0.002626	0.006643	0	0.000833	0	0	0	0	0	0	0	Fungi	Chytridiomycota	Spizellomycetes	Spizellomycetales	Spizellomycetaceae	Spizellomyces	Spizellomyces_dolichospermus
OTU000185	0	0	0	0	0	1	0	9	0	0	0	20	0	0	0	0	0	0	0	0	0.00083	0	0.007495	0	0	0	0.017034	0	0	0
OTU000375	4	3	0	0	7	0	0	0	7	1	6	0	0	1	1	0.003955	0.002654	0	0	0.006128	0	0	0	0.006347	0.000885	0.005337	0	0	0.000829	0.000896	Fungi	Basidiomycota
OTU000774	0	0	0	0	1	10	2	2	8	1	0	1	1	0	4	0	0	0	0	0.000875	0.008304	0.001713	0.001666	0.007254	0.000885	0	0.000852	0.000911	0	0.003584	Fungi	Ascomycota
OTU000775	0	0	0	0	0	0	5	22	0	3	0	0	0	0	0	0	0	0	0	0	0	0.004282	0.018321	0	0.002655	0	0	0	0	0	Viridiplantae	Chlorophyta
OTU000776	1	0	0	0	0	8	1	7	7	6	0	0	0	0	0	0.000989	0	0	0	0	0.006643	0.000856	0.00583	0.006347	0.005309	0	0	0	0	0	Fungi
OTU000779	0	3	0	0	3	0	0	23	1	0	0	0	0	0	0	0	0.002654	0	0	0.002626	0	0	0.019154	0.000907	0	0	0	0	0	0	Fungi	Basidiomycota	Agaricomycetes	Hymenochaetales	Hymenochaetaceae	Fuscoporia
OTU000734	0	8	1	5	3	0	0	0	0	10	0	2	0	0	0	0	0.007079	0.000832	0.004207	0.002626	0	0	0	0	0.008849	0	0.001703	0	0	0	Fungi	Ascomycota	Dothideomycetes	Capnodiales
OTU000744	0	0	28	0	0	0	0	0	0	0	0	0	1	0	0	0	0	0.023299	0	0	0	0	0	0	0	0	0	0.000911	0	0	Fungi	Ascomycota	Dothideomycetes	Pleosporales	Teichosporaceae
OTU000751	0	0	2	1	0	3	0	0	0	0	15	4	1	2	1	0	0	0.001664	0.000841	0	0.002491	0	0	0	0	0.013343	0.003407	0.000911	0.001658	0.000896	Fungi	Ascomycota	Sordariomycetes	Hypocreales	Hypocreaceae
OTU000769	0	0	0	0	1	0	19	1	1	1	6	0	0	0	0	0	0	0	0	0.000875	0	0.01627	0.000833	0.000907	0.000885	0.005337	0	0	0	0	Fungi	Ascomycota	Dothideomycetes	Hysteriales	Hysteriaceae	Rhytidhysteron	Rhytidhysteron_rufulum
OTU000773	0	0	0	1	2	0	0	0	0	1	0	0	1	24	0	0	0	0	0.000841	0.001751	0	0	0	0	0.000885	0	0	0.000911	0.019892	0	Fungi	Ascomycota	Pezizomycetes	Pezizales
OTU000794	0	0	0	0	0	3	0	9	8	8	0	0	1	0	0	0	0	0	0	0	0.002491	0	0.007495	0.007254	0.007079	0	0	0.000911	0	0	Fungi	Ascomycota	Eurotiomycetes	Eurotiales	Trichocomaceae	Talaromyces
OTU000807	5	14	8	0	1	0	0	0	0	0	0	1	0	0	0	0.004944	0.012387	0.006657	0	0.000875	0	0	0	0	0	0	0.000852	0	0	0
OTU000202	5	0	1	1	1	0	0	0	8	0	0	0	11	1	0	0.004944	0	0.000832	0.000841	0.000875	0	0	0	0.007254	0	0	0	0.010026	0.000829	0	Fungi	Ascomycota
OTU000219	0	0	10	1	1	0	1	5	0	0	0	8	0	0	2	0	0	0.008321	0.000841	0.000875	0	0.000856	0.004164	0	0	0	0.006814	0	0	0.001792
OTU000671	11	0	3	4	0	0	0	0	0	2	1	2	0	2	3	0.010877	0	0.002496	0.003366	0	0	0	0	0	0.00177	0.00089	0.001703	0	0.001658	0.002688	Fungi	Ascomycota
OTU000758	0	0	0	0	0	0	0	22	0	0	0	2	0	4	0	0	0	0	0	0	0	0	0.018321	0	0	0	0.001703	0	0.003315	0	Fungi	Ascomycota	Dothideomycetes	Venturiales	Sympoventuriaceae	Ochroconis	Ochroconis_cordanae
OTU000772	0	0	26	1	0	0	0	0	0	0	0	0	0	0	1	0	0	0.021635	0.000841	0	0	0	0	0	0	0	0	0	0	0.000896	Fungi	Chytridiomycota	Spizellomycetes	Spizellomycetales	Powellomycetaceae
OTU000781	6	4	0	0	0	1	12	0	1	0	2	0	2	0	0	0.005933	0.003539	0	0	0	0.00083	0.010276	0	0.000907	0	0.001779	0	0.001823	0	0	Fungi	Ascomycota	Dothideomycetes	Pleosporales	Lophiostomataceae
OTU000785	0	0	16	0	0	0	0	3	0	0	1	7	0	1	0	0	0	0.013314	0	0	0	0	0.002498	0	0	0.00089	0.005962	0	0.000829	0	Fungi	Ascomycota	Dothideomycetes	Pleosporales	Coniothyriaceae	Coniothyrium	Coniothyrium_glycines
OTU000790	0	0	0	0	0	9	8	3	4	4	0	0	0	0	0	0	0	0	0	0	0.007474	0.006851	0.002498	0.003627	0.00354	0	0	0	0	0	Fungi
OTU000792	0	19	0	0	4	0	0	0	3	0	0	0	0	0	2	0	0.016811	0	0	0.003502	0	0	0	0.00272	0	0	0	0	0	0.001792	Fungi	Basidiomycota	Spiculogloeomycetes	Spiculogloeales	Spiculogloeaceae	Phyllozyma
OTU000796	0	0	0	0	0	2	0	10	15	1	0	0	0	0	0	0	0	0	0	0	0.001661	0	0.008328	0.013601	0.000885	0	0	0	0	0	Viridiplantae	Chlorophyta
OTU000802	0	2	0	0	18	0	0	0	0	0	3	0	0	1	4	0	0.00177	0	0	0.015757	0	0	0	0	0	0.002669	0	0	0.000829	0.003584	Fungi	Ascomycota	Dothideomycetes	Pleosporales	Pleosporales_fam_Incertae_sedis	Pseudorobillarda
OTU000804	1	0	0	0	0	0	0	0	0	0	12	0	2	3	10	0.000989	0	0	0	0	0	0	0	0	0	0.010674	0	0.001823	0.002486	0.00896	Viridiplantae	Chlorophyta	Chlorophyceae	Chlamydomonadales	Actinochloridaceae	Actinochloris	Actinochloris_sphaerica
OTU000805	1	0	0	3	0	14	0	0	0	0	8	2	0	0	0	0.000989	0	0	0.002524	0	0.011626	0	0	0	0	0.007116	0.001703	0	0	0
OTU000806	25	0	0	0	0	1	0	1	0	0	0	0	0	1	0	0.02472	0	0	0	0	0.00083	0	0.000833	0	0	0	0	0	0.000829	0
OTU000808	8	13	2	1	3	0	0	0	0	0	1	0	0	0	0	0.00791	0.011503	0.001664	0.000841	0.002626	0	0	0	0	0	0.00089	0	0	0	0	Fungi
OTU000809	8	16	0	0	1	2	0	1	0	0	0	0	0	0	0	0.00791	0.014157	0	0	0.000875	0.001661	0	0.000833	0	0	0	0	0	0	0	Fungi	Basidiomycota	Tremellomycetes	Tremellales	Bulleribasidiaceae	Bulleribasidium	Bulleribasidium_variabile
OTU000815	0	0	0	0	0	0	11	0	0	0	0	17	0	0	0	0	0	0	0	0	0	0.00942	0	0	0	0	0.014479	0	0	0	Fungi	Chytridiomycota	Rhizophydiomycetes	Rhizophydiales	Kappamycetaceae	Kappamyces
OTU000820	0	1	0	0	0	2	5	2	12	6	0	0	0	0	0	0	0.000885	0	0	0	0.001661	0.004282	0.001666	0.010881	0.005309	0	0	0	0	0
OTU000271	1	0	0	0	0	0	0	14	3	0	3	5	0	1	0	0.000989	0	0	0	0	0	0	0.011659	0.00272	0	0.002669	0.004259	0	0.000829	0	Fungi
OTU000692	0	0	0	1	0	3	0	0	0	0	0	0	15	8	0	0	0	0	0.000841	0	0.002491	0	0	0	0	0	0	0.013672	0.006631	0	Fungi	Ascomycota	Dothideomycetes	Pleosporales
OTU000759	5	9	6	0	4	1	0	1	0	1	0	0	0	0	0	0.004944	0.007963	0.004993	0	0.003502	0.00083	0	0.000833	0	0.000885	0	0	0	0	0
OTU000783	0	22	0	1	0	0	0	0	0	0	0	0	4	0	0	0	0.019466	0	0.000841	0	0	0	0	0	0	0	0	0.003646	0	0
OTU000789	0	0	0	0	0	8	2	13	0	0	0	4	0	0	0	0	0	0	0	0	0.006643	0.001713	0.010826	0	0	0	0.003407	0	0	0	Fungi	Ascomycota	Eurotiomycetes	Eurotiales	Aspergillaceae	Aspergillus	Aspergillus_penicillioides
OTU000798	0	0	0	0	0	1	25	1	0	0	0	0	0	0	0	0	0	0	0	0	0.00083	0.021408	0.000833	0	0	0	0	0	0	0	Fungi	Ascomycota	Dothideomycetes	Pleosporales
OTU000800	0	0	0	0	0	4	5	4	13	0	0	0	1	0	0	0	0	0	0	0	0.003322	0.004282	0.003331	0.011787	0	0	0	0.000911	0	0	Fungi
OTU000803	6	6	5	0	6	1	1	0	1	0	0	0	0	0	1	0.005933	0.005309	0.004161	0	0.005252	0.00083	0.000856	0	0.000907	0	0	0	0	0	0.000896	Fungi	Mucoromycota
OTU000818	2	1	11	7	5	0	1	0	0	0	0	0	0	0	0	0.001978	0.000885	0.009153	0.00589	0.004377	0	0.000856	0	0	0	0	0	0	0	0
OTU000819	1	0	0	0	0	19	4	0	1	0	0	0	0	0	2	0.000989	0	0	0	0	0.015778	0.003425	0	0.000907	0	0	0	0	0	0.001792	Fungi	Ascomycota	Sordariomycetes	Xylariales	Xylariales_fam_Incertae_sedis
OTU000828	0	0	0	10	1	0	0	0	0	3	3	2	0	8	0	0	0	0	0.008414	0.000875	0	0	0	0	0.002655	0.002669	0.001703	0	0.006631	0	Fungi	Ascomycota	Sordariomycetes	Magnaporthales	Magnaporthaceae	Pyricularia
OTU000305	2	1	1	0	1	0	5	3	3	0	10	0	0	0	0	0.001978	0.000885	0.000832	0	0.000875	0	0.004282	0.002498	0.00272	0	0.008895	0	0	0	0	Fungi	Ascomycota	Sordariomycetes	Sordariales
OTU000635	2	1	4	5	10	0	0	3	0	0	0	0	1	0	0	0.001978	0.000885	0.003328	0.004207	0.008754	0	0	0.002498	0	0	0	0	0.000911	0	0	Fungi
OTU000787	0	1	0	0	4	0	8	0	6	1	4	0	2	0	0	0	0.000885	0	0	0.003502	0	0.006851	0	0.00544	0.000885	0.003558	0	0.001823	0	0	Fungi	Ascomycota	Sordariomycetes	Glomerellales	Glomerellaceae
OTU000795	0	0	3	0	1	0	0	0	0	20	0	0	2	0	0	0	0	0.002496	0	0.000875	0	0	0	0	0.017698	0	0	0.001823	0	0	Fungi	Ascomycota	Sordariomycetes	Xylariales	Xylariaceae	Hypoxylon	Hypoxylon_monticulosum
OTU000799	0	0	1	1	0	0	0	0	0	0	8	0	3	6	7	0	0	0.000832	0.000841	0	0	0	0	0	0	0.007116	0	0.002734	0.004973	0.006272	Fungi	Ascomycota	Dothideomycetes	Capnodiales	Capnodiales_fam_Incertae_sedis	Pseudoramichloridium	Pseudoramichloridium_brasilianum
OTU000811	0	0	0	0	1	0	1	1	1	22	0	0	0	0	0	0	0	0	0	0.000875	0	0.000856	0.000833	0.000907	0.019467	0	0	0	0	0	Fungi	Ascomycota	Dothideomycetes	Pleosporales
OTU000826	0	1	3	0	1	5	0	0	0	0	10	5	0	0	1	0	0.000885	0.002496	0	0.000875	0.004152	0	0	0	0	0.008895	0.004259	0	0	0.000896	Fungi	Ascomycota	Sordariomycetes	Glomerellales	Plectosphaerellaceae	Verticillium	Verticillium_leptobactrum
OTU000827	0	0	0	0	0	0	11	1	7	6	1	0	0	0	0	0	0	0	0	0	0	0.00942	0.000833	0.006347	0.005309	0.00089	0	0	0	0	Fungi	Ascomycota	Eurotiomycetes	Chaetothyriales	Herpotrichiellaceae
OTU000829	0	8	0	12	0	1	0	0	1	3	0	0	0	1	0	0	0.007079	0	0.010097	0	0.00083	0	0	0.000907	0.002655	0	0	0	0.000829	0	Fungi	Basidiomycota	Agaricomycetes
OTU000831	0	0	0	0	2	0	0	18	5	1	0	0	0	0	0	0	0	0	0	0.001751	0	0	0.01499	0.004534	0.000885	0	0	0	0	0	Viridiplantae	Chlorophyta	Chlorophyceae
OTU000844	12	0	0	0	12	0	1	0	0	1	0	0	0	0	0	0.011865	0	0	0	0.010505	0	0.000856	0	0	0.000885	0	0	0	0	0
OTU000847	0	2	0	0	0	0	0	12	1	11	0	0	0	0	0	0	0.00177	0	0	0	0	0	0.009994	0.000907	0.009734	0	0	0	0	0	Viridiplantae	Chlorophyta	Chlorophyceae
OTU000849	0	0	0	0	0	0	5	3	8	7	0	3	0	0	0	0	0	0	0	0	0	0.004282	0.002498	0.007254	0.006194	0	0.002555	0	0	0	Viridiplantae	Chlorophyta
OTU000850	0	0	0	0	1	0	0	20	1	2	0	2	0	0	0	0	0	0	0	0.000875	0	0	0.016656	0.000907	0.00177	0	0.001703	0	0	0	Fungi	Ascomycota	Pezizomycetes	Pezizales	Sarcosomataceae
OTU000201	4	0	1	0	0	0	1	12	0	0	0	7	0	0	0	0.003955	0	0.000832	0	0	0	0.000856	0.009994	0	0	0	0.005962	0	0	0
OTU000521	0	0	1	0	11	4	0	0	5	0	4	0	0	0	0	0	0	0.000832	0	0.00963	0.003322	0	0	0.004534	0	0.003558	0	0	0	0	Fungi	Ascomycota
OTU000713	0	9	0	0	13	0	0	1	0	0	1	0	0	1	0	0	0.007963	0	0	0.01138	0	0	0.000833	0	0	0.00089	0	0	0.000829	0	Fungi	Ascomycota	Orbiliomycetes	Orbiliales	Orbiliaceae
OTU000793	1	0	0	1	3	6	13	0	0	0	0	0	0	0	1	0.000989	0	0	0.000841	0.002626	0.004983	0.011132	0	0	0	0	0	0	0	0.000896
OTU000797	0	0	0	0	0	0	0	0	0	0	15	4	3	3	0	0	0	0	0	0	0	0	0	0	0	0.013343	0.003407	0.002734	0.002486	0	Fungi	Ascomycota	Dothideomycetes	Pleosporales	Phaeosphaeriaceae	Leptospora	Leptospora_rubella
OTU000812	0	0	0	0	1	2	1	5	1	15	0	0	0	0	0	0	0	0	0	0.000875	0.001661	0.000856	0.004164	0.000907	0.013273	0	0	0	0	0	Fungi	Ascomycota	Eurotiomycetes	Eurotiales	Aspergillaceae	Penicillium
OTU000814	0	1	1	0	3	2	17	0	0	0	1	0	0	0	0	0	0.000885	0.000832	0	0.002626	0.001661	0.014558	0	0	0	0.00089	0	0	0	0	Fungi	Ascomycota	Sordariomycetes	Diaporthales	Schizoparmaceae	Coniella	Coniella_eucalyptorum
OTU000834	0	1	0	0	0	0	13	7	0	1	0	3	0	0	0	0	0.000885	0	0	0	0	0.011132	0.00583	0	0.000885	0	0.002555	0	0	0	Fungi	Ascomycota	Dothideomycetes	Jahnulales	Aliquandostipitaceae	Xylomyces
OTU000835	0	0	0	4	8	5	1	1	0	0	0	0	6	0	0	0	0	0	0.003366	0.007003	0.004152	0.000856	0.000833	0	0	0	0	0.005469	0	0	Fungi	Basidiomycota	Tremellomycetes	Tremellales	Bulleribasidiaceae	Derxomyces
OTU000837	0	0	2	0	0	0	0	0	0	0	2	20	0	1	0	0	0	0.001664	0	0	0	0	0	0	0	0.001779	0.017034	0	0.000829	0	Fungi	Chytridiomycota	Spizellomycetes	Spizellomycetales	Spizellomycetaceae	Spizellomyces
OTU000839	0	0	0	0	0	10	0	15	0	0	0	0	0	0	0	0	0	0	0	0	0.008304	0	0.012492	0	0	0	0	0	0	0	Viridiplantae	Chlorophyta	Ulvophyceae
OTU000842	0	21	0	0	2	1	0	0	0	1	0	0	0	0	0	0	0.018581	0	0	0.001751	0.00083	0	0	0	0.000885	0	0	0	0	0
OTU000843	2	11	2	1	2	0	0	0	3	2	0	0	0	0	2	0.001978	0.009733	0.001664	0.000841	0.001751	0	0	0	0.00272	0.00177	0	0	0	0	0.001792
OTU000846	0	0	0	1	0	0	4	2	5	10	0	0	3	0	0	0	0	0	0.000841	0	0	0.003425	0.001666	0.004534	0.008849	0	0	0.002734	0	0	Fungi	Chytridiomycota	Spizellomycetes	Spizellomycetales	Spizellomycetaceae
OTU000853	0	0	0	0	0	8	7	0	1	4	2	0	1	2	0	0	0	0	0	0	0.006643	0.005994	0	0.000907	0.00354	0.001779	0	0.000911	0.001658	0
OTU000857	1	0	0	5	2	4	0	0	2	0	4	7	0	0	0	0.000989	0	0	0.004207	0.001751	0.003322	0	0	0.001813	0	0.003558	0.005962	0	0	0	Fungi
OTU000701	0	0	1	0	1	0	0	2	0	0	18	0	2	0	0	0	0	0.000832	0	0.000875	0	0	0.001666	0	0	0.016011	0	0.001823	0	0	Fungi	Ascomycota	Dothideomycetes	Pleosporales	Cucurbitariaceae	Pyrenochaetopsis
OTU000791	3	0	0	0	1	2	1	6	0	11	0	0	0	0	0	0.002966	0	0	0	0.000875	0.001661	0.000856	0.004997	0	0.009734	0	0	0	0	0
OTU000832	0	13	1	1	0	1	0	0	0	0	0	5	2	0	1	0	0.011503	0.000832	0.000841	0	0.00083	0	0	0	0	0	0.004259	0.001823	0	0.000896	Fungi	Ascomycota
OTU000833	0	1	0	0	0	2	0	14	2	1	0	0	0	0	4	0	0.000885	0	0	0	0.001661	0	0.011659	0.001813	0.000885	0	0	0	0	0.003584	Fungi	Ascomycota	Leotiomycetes	Helotiales
OTU000836	0	1	0	0	0	1	0	22	0	0	0	0	0	0	0	0	0.000885	0	0	0	0.00083	0	0.018321	0	0	0	0	0	0	0	Fungi
OTU000848	8	0	0	0	0	0	6	1	0	0	1	3	0	5	0	0.00791	0	0	0	0	0	0.005138	0.000833	0	0	0.00089	0.002555	0	0.004144	0	Fungi	Ascomycota	Dothideomycetes	Pleosporales	Pleosporaceae	Alternaria
OTU000851	0	16	0	0	0	3	3	0	1	1	0	0	0	0	0	0	0.014157	0	0	0	0.002491	0.002569	0	0.000907	0.000885	0	0	0	0	0	Fungi
OTU000852	0	0	0	0	0	2	3	2	6	2	2	5	0	1	1	0	0	0	0	0	0.001661	0.002569	0.001666	0.00544	0.00177	0.001779	0.004259	0	0.000829	0.000896
OTU000855	0	0	0	0	0	0	0	0	0	24	0	0	0	0	0	0	0	0	0	0	0	0	0	0	0.021237	0	0	0	0	0
OTU000858	1	0	0	0	0	10	1	4	2	5	0	1	0	0	0	0.000989	0	0	0	0	0.008304	0.000856	0.003331	0.001813	0.004424	0	0.000852	0	0	0	Fungi	Basidiomycota	Agaricomycetes	Thelephorales	Thelephoraceae	Tomentella
OTU000859	0	0	0	0	0	1	0	1	21	0	0	0	1	0	0	0	0	0	0	0	0.00083	0	0.000833	0.019041	0	0	0	0.000911	0	0	Fungi	Chytridiomycota	Rhizophlyctidomycetes	Rhizophlyctidales	Rhizophlyctidaceae	Rhizophlyctis	Rhizophlyctis_rosea
OTU000864	0	0	0	0	0	0	0	0	0	0	17	1	2	0	4	0	0	0	0	0	0	0	0	0	0	0.015122	0.000852	0.001823	0	0.003584	Fungi	Ascomycota	Sordariomycetes	Chaetosphaeriales	Chaetosphaeriaceae	Dinemasporium	Dinemasporium_japonicum
OTU000869	0	0	4	17	0	0	0	0	0	1	0	1	0	1	0	0	0	0.003328	0.014304	0	0	0	0	0	0.000885	0	0.000852	0	0.000829	0	Fungi
OTU000872	0	0	0	0	0	0	3	20	0	1	0	0	0	0	0	0	0	0	0	0	0	0.002569	0.016656	0	0.000885	0	0	0	0	0	Fungi	Ascomycota	Eurotiomycetes	Onygenales
OTU000267	0	7	0	3	4	0	0	0	4	0	0	3	2	0	0	0	0.006194	0	0.002524	0.003502	0	0	0	0.003627	0	0	0.002555	0.001823	0	0	Fungi	Ascomycota	Leotiomycetes	Helotiales	Helotiaceae	Scytalidium	Scytalidium_lignicola
OTU000708	0	0	0	0	1	0	0	0	0	0	0	16	2	4	0	0	0	0	0	0.000875	0	0	0	0	0	0	0.013628	0.001823	0.003315	0	Fungi	Ascomycota	Eurotiomycetes	Chaetothyriales	Herpotrichiellaceae	Phialophora	Phialophora_livistonae
OTU000780	0	0	1	0	19	1	0	1	0	0	0	0	0	1	0	0	0	0.000832	0	0.016633	0.00083	0	0.000833	0	0	0	0	0	0.000829	0	Fungi	Basidiomycota	Tremellomycetes	Tremellales	Cuniculitremaceae
OTU000810	0	1	0	0	5	7	0	3	3	0	0	3	0	1	0	0	0.000885	0	0	0.004377	0.005813	0	0.002498	0.00272	0	0	0.002555	0	0.000829	0
OTU000825	0	0	0	0	4	0	0	3	2	1	1	10	1	0	1	0	0	0	0	0.003502	0	0	0.002498	0.001813	0.000885	0.00089	0.008517	0.000911	0	0.000896	Fungi	Ascomycota	Sordariomycetes
OTU000867	0	3	0	0	0	3	1	9	2	3	0	2	0	0	0	0	0.002654	0	0	0	0.002491	0.000856	0.007495	0.001813	0.002655	0	0.001703	0	0	0
OTU000871	21	0	0	0	1	0	0	0	1	0	0	0	0	0	0	0.020765	0	0	0	0.000875	0	0	0	0.000907	0	0	0	0	0	0	Fungi	Basidiomycota	Agaricomycetes	Russulales	Peniophoraceae	Subulicystidium	Subulicystidium_harpagum
OTU000874	0	23	0	0	0	0	0	0	0	0	0	0	0	0	0	0	0.020351	0	0	0	0	0	0	0	0	0	0	0	0	0	Alveolata	Ciliophora	Oligohymenophorea	Hymenostomatida	Tetrahymenidae	Tetrahymena
OTU000878	2	8	3	0	2	3	0	4	0	1	0	0	0	0	0	0.001978	0.007079	0.002496	0	0.001751	0.002491	0	0.003331	0	0.000885	0	0	0	0	0
OTU000879	0	0	0	0	1	4	6	1	11	0	0	0	0	0	0	0	0	0	0	0.000875	0.003322	0.005138	0.000833	0.009974	0	0	0	0	0	0	Viridiplantae	Chlorophyta
OTU000880	0	9	0	12	0	0	2	0	0	0	0	0	0	0	0	0	0.007963	0	0.010097	0	0	0.001713	0	0	0	0	0	0	0	0
OTU000887	0	0	0	0	0	18	3	2	0	0	0	0	0	0	0	0	0	0	0	0	0.014948	0.002569	0.001666	0	0	0	0	0	0	0	Fungi	Ascomycota	Dothideomycetes	Capnodiales	Teratosphaeriaceae	Fodinomyces	Fodinomyces_uranophilus
OTU000890	0	2	0	0	0	1	1	0	18	1	0	0	0	0	0	0	0.00177	0	0	0	0.00083	0.000856	0	0.016321	0.000885	0	0	0	0	0	Fungi	Ascomycota	Sordariomycetes	Xylariales	Microdochiaceae	Idriella
OTU000407	0	0	1	5	0	0	3	0	1	0	9	0	1	0	2	0	0	0.000832	0.004207	0	0	0.002569	0	0.000907	0	0.008006	0	0.000911	0	0.001792	Fungi	Ascomycota	Sordariomycetes	Sordariales	Sordariales_fam_Incertae_sedis	Remersonia	Remersonia_thermophila
OTU000418	1	1	1	1	0	1	1	6	0	1	1	6	0	2	0	0.000989	0.000885	0.000832	0.000841	0	0.00083	0.000856	0.004997	0	0.000885	0.00089	0.00511	0	0.001658	0
OTU000489	0	9	8	1	4	0	0	0	0	0	0	0	0	0	0	0	0.007963	0.006657	0.000841	0.003502	0	0	0	0	0	0	0	0	0	0
OTU000840	0	0	0	1	0	0	0	0	2	0	2	2	3	0	12	0	0	0	0.000841	0	0	0	0	0.001813	0	0.001779	0.001703	0.002734	0	0.010752	Fungi	Basidiomycota	Agaricomycetes	Cantharellales	Ceratobasidiaceae	Thanatephorus	Thanatephorus_cucumeris
OTU000845	0	3	0	1	0	0	0	13	0	4	0	0	1	0	0	0	0.002654	0	0.000841	0	0	0	0.010826	0	0.00354	0	0	0.000911	0	0	Viridiplantae	Chlorophyta
OTU000854	13	1	0	1	1	1	0	0	0	0	0	3	0	0	2	0.012854	0.000885	0	0.000841	0.000875	0.00083	0	0	0	0	0	0.002555	0	0	0.001792	Fungi	Ascomycota	Eurotiomycetes	Eurotiales	Aspergillaceae	Penicillium	Penicillium_cryptum
OTU000868	0	0	0	0	0	7	0	0	0	12	1	0	1	1	0	0	0	0	0	0	0.005813	0	0	0	0.010619	0.00089	0	0.000911	0.000829	0
OTU000877	0	0	0	0	0	0	9	0	0	13	0	0	0	0	0	0	0	0	0	0	0	0.007707	0	0	0.011504	0	0	0	0	0	Fungi	Ascomycota	Pezizomycetes	Pezizales	Pezizaceae	Ruhlandiella
OTU000886	0	0	0	0	0	0	0	0	0	11	0	9	2	0	0	0	0	0	0	0	0	0	0	0	0.009734	0	0.007666	0.001823	0	0	Viridiplantae	Anthophyta	Eudicotyledonae	Cucurbitales	Cucurbitaceae	Cucurbita	Cucurbita_pepo
OTU000891	10	0	0	6	0	2	0	0	0	0	1	0	1	0	2	0.009888	0	0	0.005048	0	0.001661	0	0	0	0	0.00089	0	0.000911	0	0.001792	Fungi	Basidiomycota	Tremellomycetes	Tremellales	Bulleribasidiaceae	Vishniacozyma	Vishniacozyma_taibaiensis
OTU000893	18	0	2	0	1	0	1	0	0	0	0	0	0	0	0	0.017798	0	0.001664	0	0.000875	0	0.000856	0	0	0	0	0	0	0	0	Fungi	Ascomycota	Sordariomycetes
OTU000899	0	0	0	0	0	6	3	1	6	6	0	0	0	0	0	0	0	0	0	0	0.004983	0.002569	0.000833	0.00544	0.005309	0	0	0	0	0	Fungi	Basidiomycota	Agaricomycetes	Agaricales
OTU000900	5	1	0	0	2	9	0	4	0	1	0	0	0	0	0	0.004944	0.000885	0	0	0.001751	0.007474	0	0.003331	0	0.000885	0	0	0	0	0	Viridiplantae	Chlorophyta
OTU000904	6	4	3	1	7	0	0	0	0	1	0	0	0	0	0	0.005933	0.003539	0.002496	0.000841	0.006128	0	0	0	0	0.000885	0	0	0	0	0
OTU000907	1	3	1	0	0	4	1	5	3	4	0	0	0	0	0	0.000989	0.002654	0.000832	0	0	0.003322	0.000856	0.004164	0.00272	0.00354	0	0	0	0	0
OTU000910	0	0	0	0	0	3	0	0	0	0	0	0	18	1	0	0	0	0	0	0	0.002491	0	0	0	0	0	0	0.016406	0.000829	0	Fungi	Ascomycota
OTU000350	0	0	2	0	0	1	0	7	0	0	0	9	0	0	2	0	0	0.001664	0	0	0.00083	0	0.00583	0	0	0	0.007666	0	0	0.001792
OTU000506	4	0	6	1	0	0	1	3	0	0	3	0	2	0	1	0.003955	0	0.004993	0.000841	0	0	0.000856	0.002498	0	0	0.002669	0	0.001823	0	0.000896	Fungi	Ascomycota	Sordariomycetes	Sordariales	Chaetomiaceae	Melanocarpus	Melanocarpus_albomyces
OTU000663	0	0	0	0	0	7	0	0	0	0	0	12	2	0	0	0	0	0	0	0	0.005813	0	0	0	0	0	0.010221	0.001823	0	0	Fungi	Ascomycota	Dothideomycetes	Pleosporales	Phaeosphaeriaceae	Setophoma	Setophoma_terrestris
OTU000689	3	6	11	0	0	0	0	0	0	0	0	1	0	0	0	0.002966	0.005309	0.009153	0	0	0	0	0	0	0	0	0.000852	0	0	0	Fungi
OTU000748	0	1	0	0	0	3	1	0	5	1	3	1	4	0	2	0	0.000885	0	0	0	0.002491	0.000856	0	0.004534	0.000885	0.002669	0.000852	0.003646	0	0.001792	Fungi	Basidiomycota	Microbotryomycetes
OTU000767	0	1	0	0	0	4	0	6	1	1	1	6	0	1	0	0	0.000885	0	0	0	0.003322	0	0.004997	0.000907	0.000885	0.00089	0.00511	0	0.000829	0	Fungi	Ascomycota	Sordariomycetes	Hypocreales	Ophiocordycipitaceae	Purpureocillium
OTU000770	0	4	0	0	0	0	3	1	0	0	0	13	0	0	0	0	0.003539	0	0	0	0	0.002569	0.000833	0	0	0	0.011072	0	0	0	Fungi	Ascomycota	Dothideomycetes	Pleosporales	Lophiostomataceae
OTU000873	2	0	0	0	0	0	0	0	1	8	1	0	0	0	9	0.001978	0	0	0	0	0	0	0	0.000907	0.007079	0.00089	0	0	0	0.008064	Fungi	Ascomycota	Sordariomycetes	Chaetosphaeriales	Chaetosphaeriaceae	Dinemasporium
OTU000884	0	0	0	0	0	2	10	0	7	2	0	0	0	0	0	0	0	0	0	0	0.001661	0.008563	0	0.006347	0.00177	0	0	0	0	0	Viridiplantae	Chlorophyta	Trebouxiophyceae	Trebouxiales	Trebouxiaceae	Lobosphaera	Lobosphaera_incisa
OTU000892	0	8	0	0	0	4	2	0	2	2	0	0	1	2	0	0	0.007079	0	0	0	0.003322	0.001713	0	0.001813	0.00177	0	0	0.000911	0.001658	0	Fungi
OTU000894	0	0	0	0	11	3	7	0	0	0	0	0	0	0	0	0	0	0	0	0.00963	0.002491	0.005994	0	0	0	0	0	0	0	0	Fungi	Ascomycota
OTU000895	0	0	0	0	0	2	0	0	0	0	5	14	0	0	0	0	0	0	0	0	0.001661	0	0	0	0	0.004448	0.011924	0	0	0	Viridiplantae	Anthophyta	Eudicotyledonae	Asterales	Asteraceae
OTU000897	0	0	0	0	2	0	0	7	9	3	0	0	0	0	0	0	0	0	0	0.001751	0	0	0.00583	0.008161	0.002655	0	0	0	0	0	Fungi	Ascomycota	Sordariomycetes	Hypocreales	Clavicipitaceae	Metarhizium	Metarhizium_carneum
OTU000915	10	5	6	0	0	0	0	0	0	0	0	0	0	0	0	0.009888	0.004424	0.004993	0	0	0	0	0	0	0	0	0	0	0	0	Fungi	Basidiomycota	Agaricostilbomycetes	Agaricostilbales	Ruineniaceae	Ruinenia
OTU000916	0	0	0	1	0	0	0	0	2	18	0	0	0	0	0	0	0	0	0.000841	0	0	0	0	0.001813	0.015928	0	0	0	0	0	Viridiplantae	Chlorophyta	Chlorophyceae	Sphaeropleales	Bracteacoccaceae	Bracteacoccus
OTU000919	0	12	5	1	0	0	0	0	0	0	0	3	0	0	0	0	0.010618	0.004161	0.000841	0	0	0	0	0	0	0	0.002555	0	0	0	Fungi	Ascomycota	Eurotiomycetes	Chaetothyriales	Chaetothyriales_fam_Incertae_sedis	Strelitziana	Strelitziana_malaysiana
OTU000924	0	0	0	0	0	3	0	0	0	0	0	1	0	0	17	0	0	0	0	0	0.002491	0	0	0	0	0	0.000852	0	0	0.015232	Fungi
OTU000927	3	0	0	0	0	1	7	0	0	9	0	1	0	0	0	0.002966	0	0	0	0	0.00083	0.005994	0	0	0.007964	0	0.000852	0	0	0	Fungi
OTU000738	0	0	7	9	0	0	0	0	0	3	0	0	0	1	0	0	0	0.005825	0.007573	0	0	0	0	0	0.002655	0	0	0	0.000829	0	Fungi	Ascomycota	Sordariomycetes
OTU000766	0	0	4	2	0	0	0	0	0	0	5	8	0	1	0	0	0	0.003328	0.001683	0	0	0	0	0	0	0.004448	0.006814	0	0.000829	0	Fungi	Ascomycota	Saccharomycetes	Saccharomycetales
OTU000777	0	5	2	1	0	0	0	1	0	0	1	6	0	0	4	0	0.004424	0.001664	0.000841	0	0	0	0.000833	0	0	0.00089	0.00511	0	0	0.003584	Fungi	Ascomycota	Dothideomycetes	Pleosporales
OTU000824	0	3	2	2	6	1	1	3	0	0	0	0	0	2	0	0	0.002654	0.001664	0.001683	0.005252	0.00083	0.000856	0.002498	0	0	0	0	0	0.001658	0	Fungi	Basidiomycota	Microbotryomycetes	Microbotryomycetes_ord_Incertae_sedis	Chrysozymaceae	Spencerozyma	Spencerozyma_crocea
OTU000856	0	0	16	1	0	0	0	0	0	0	1	1	0	0	1	0	0	0.013314	0.000841	0	0	0	0	0	0	0.00089	0.000852	0	0	0.000896	Fungi	Ascomycota
OTU000876	0	0	0	0	0	0	0	0	0	0	3	1	11	0	5	0	0	0	0	0	0	0	0	0	0	0.002669	0.000852	0.010026	0	0.00448	Fungi	Ascomycota	Dothideomycetes	Venturiales	Sympoventuriaceae
OTU000889	0	0	0	0	0	0	19	0	1	0	0	0	0	0	0	0	0	0	0	0	0	0.01627	0	0.000907	0	0	0	0	0	0	Fungi	Ascomycota	Dothideomycetes	Pleosporales
OTU000896	0	19	0	0	1	0	0	0	0	0	0	0	0	0	0	0	0.016811	0	0	0.000875	0	0	0	0	0	0	0	0	0	0	Fungi
OTU000903	0	0	0	0	0	0	0	0	19	1	0	0	0	0	0	0	0	0	0	0	0	0	0	0.017228	0.000885	0	0	0	0	0
OTU000908	0	0	0	18	0	0	0	0	0	1	0	0	0	1	0	0	0	0	0.015145	0	0	0	0	0	0.000885	0	0	0	0.000829	0	Fungi	Ascomycota
OTU000912	7	1	1	0	2	1	0	4	1	2	0	0	0	1	0	0.006922	0.000885	0.000832	0	0.001751	0.00083	0	0.003331	0.000907	0.00177	0	0	0	0.000829	0	Fungi
OTU000921	0	0	0	0	3	0	0	0	0	17	0	0	0	0	0	0	0	0	0	0.002626	0	0	0	0	0.015043	0	0	0	0	0	Viridiplantae	Chlorophyta	Chlorophyceae
OTU000923	0	0	0	0	0	19	1	0	0	0	0	0	0	0	0	0	0	0	0	0	0.015778	0.000856	0	0	0	0	0	0	0	0	Fungi	Ascomycota	Dothideomycetes	Pleosporales
OTU000931	0	2	0	0	0	1	0	11	4	0	0	2	0	0	0	0	0.00177	0	0	0	0.00083	0	0.009161	0.003627	0	0	0.001703	0	0	0	Fungi	Basidiomycota	Agaricomycetes	Agaricales
OTU000935	0	0	20	0	0	0	0	0	0	0	0	0	0	0	0	0	0	0.016642	0	0	0	0	0	0	0	0	0	0	0	0	Fungi	Chytridiomycota	Rhizophydiomycetes	Rhizophydiales	Angulomycetaceae	Angulomyces	Angulomyces_argentinensis
OTU000940	0	0	0	0	0	2	0	4	11	3	0	0	0	0	0	0	0	0	0	0	0.001661	0	0.003331	0.009974	0.002655	0	0	0	0	0
OTU000870	2	0	0	0	1	5	6	0	0	0	0	5	0	0	0	0.001978	0	0	0	0.000875	0.004152	0.005138	0	0	0	0	0.004259	0	0	0
OTU000882	0	0	0	2	0	0	1	0	2	0	10	0	4	0	0	0	0	0	0.001683	0	0	0.000856	0	0.001813	0	0.008895	0	0.003646	0	0	Fungi	Ascomycota	Dothideomycetes	Pleosporales
OTU000902	0	8	0	3	2	0	1	1	0	0	3	0	1	0	0	0	0.007079	0	0.002524	0.001751	0	0.000856	0.000833	0	0	0.002669	0	0.000911	0	0	Fungi	Ascomycota	Eurotiomycetes	Eurotiales	Aspergillaceae
OTU000906	0	0	0	0	0	0	2	5	1	6	2	1	0	2	0	0	0	0	0	0	0	0.001713	0.004164	0.000907	0.005309	0.001779	0.000852	0	0.001658	0	Fungi
OTU000922	6	6	1	0	4	1	0	0	0	0	0	0	0	1	0	0.005933	0.005309	0.000832	0	0.003502	0.00083	0	0	0	0	0	0	0	0.000829	0	Fungi	Glomeromycota	Glomeromycetes	Glomerales	Glomeraceae
OTU000930	0	0	0	0	0	0	0	0	1	18	0	0	0	0	0	0	0	0	0	0	0	0	0	0.000907	0.015928	0	0	0	0	0	Fungi	Ascomycota	Dothideomycetes	Dothideales
OTU000943	0	0	0	0	0	6	0	11	0	0	1	0	0	0	1	0	0	0	0	0	0.004983	0	0.009161	0	0	0.00089	0	0	0	0.000896
OTU000945	0	0	0	0	3	0	2	0	13	0	0	0	1	0	0	0	0	0	0	0.002626	0	0.001713	0	0.011787	0	0	0	0.000911	0	0	Fungi	Ascomycota	Dothideomycetes	Venturiales	Sympoventuriaceae	Veronaeopsis	Veronaeopsis_simplex
OTU000947	0	0	0	0	0	0	0	0	0	0	16	0	1	2	0	0	0	0	0	0	0	0	0	0	0	0.014232	0	0.000911	0.001658	0	Fungi	Basidiomycota	Tremellomycetes	Tremellales	Tremellaceae	Tremella
OTU000948	0	0	0	0	0	1	17	0	0	0	1	0	0	0	0	0	0	0	0	0	0.00083	0.014558	0	0	0	0.00089	0	0	0	0	Viridiplantae	Chlorophyta
OTU000950	0	0	1	0	0	0	0	1	0	0	2	7	2	2	4	0	0	0.000832	0	0	0	0	0.000833	0	0	0.001779	0.005962	0.001823	0.001658	0.003584	Fungi	Ascomycota	Sordariomycetes	Myrmecridiales	Myrmecridiaceae	Myrmecridium
OTU000951	0	0	1	0	0	0	0	0	0	0	0	0	0	0	18	0	0	0.000832	0	0	0	0	0	0	0	0	0	0	0	0.016128	Fungi	Ascomycota	Sordariomycetes	Sordariales	Lasiosphaeriaceae	Podospora	Podospora_longicollis
OTU000953	0	0	0	0	2	0	0	0	17	0	0	0	0	0	0	0	0	0	0	0.001751	0	0	0	0.015414	0	0	0	0	0	0	Fungi	Basidiomycota	Agaricomycetes	Hymenochaetales	Hymenochaetales_fam_Incertae_sedis	Resinicium	Resinicium_friabile
OTU000955	0	0	1	0	0	0	0	0	0	0	4	1	0	2	11	0	0	0.000832	0	0	0	0	0	0	0	0.003558	0.000852	0	0.001658	0.009856	Fungi	Ascomycota	Sordariomycetes	Hypocreales	Hypocreaceae	Sphaerostilbella	Sphaerostilbella_parabroomeana
OTU000957	2	3	1	5	0	1	0	0	0	1	2	2	2	0	0	0.001978	0.002654	0.000832	0.004207	0	0.00083	0	0	0	0.000885	0.001779	0.001703	0.001823	0	0
OTU000958	1	18	0	0	0	0	0	0	0	0	0	0	0	0	0	0.000989	0.015927	0	0	0	0	0	0	0	0	0	0	0	0	0	Fungi	Basidiomycota	Agaricomycetes	Agaricales	Tricholomataceae	Resupinatus
OTU000964	0	5	1	0	0	0	1	5	3	4	0	0	0	0	0	0	0.004424	0.000832	0	0	0	0.000856	0.004164	0.00272	0.00354	0	0	0	0	0	Fungi
OTU000477	2	0	1	2	3	0	0	3	0	0	0	1	4	1	1	0.001978	0	0.000832	0.001683	0.002626	0	0	0.002498	0	0	0	0.000852	0.003646	0.000829	0.000896
OTU000490	1	0	1	3	0	0	3	8	0	0	0	2	0	0	0	0.000989	0	0.000832	0.002524	0	0	0.002569	0.006662	0	0	0	0.001703	0	0	0	Fungi	Ascomycota	Eurotiomycetes	Eurotiales	Aspergillaceae	Penicillium	Penicillium_glabrum
OTU000813	0	2	0	1	0	0	0	0	0	1	4	0	8	2	0	0	0.00177	0	0.000841	0	0	0	0	0	0.000885	0.003558	0	0.007292	0.001658	0	Fungi	Ascomycota	Dothideomycetes	Pleosporales	Periconiaceae	Periconia
OTU000821	0	0	0	6	0	0	0	0	0	5	0	0	0	4	3	0	0	0	0.005048	0	0	0	0	0	0.004424	0	0	0	0.003315	0.002688	Fungi	Ascomycota	Dothideomycetes	Capnodiales	Teratosphaeriaceae	Devriesia	Devriesia_strelitziicola
OTU000875	5	1	0	0	6	0	0	2	0	0	0	4	0	0	0	0.004944	0.000885	0	0	0.005252	0	0	0.001666	0	0	0	0.003407	0	0	0	Alveolata	Ciliophora	Spirotrichea
OTU000901	0	2	0	0	0	2	1	0	0	0	12	0	1	0	0	0	0.00177	0	0	0	0.001661	0.000856	0	0	0	0.010674	0	0.000911	0	0	Fungi	Ascomycota	Dothideomycetes	Pleosporales
OTU000918	0	0	0	0	2	2	0	2	1	9	0	2	0	0	0	0	0	0	0	0.001751	0.001661	0	0.001666	0.000907	0.007964	0	0.001703	0	0	0	Fungi	Ascomycota	Sordariomycetes	Sordariales
OTU000933	0	0	0	0	0	0	0	1	1	2	2	7	0	5	0	0	0	0	0	0	0	0	0.000833	0.000907	0.00177	0.001779	0.005962	0	0.004144	0
OTU000934	0	0	5	0	1	0	1	0	7	0	2	0	2	0	0	0	0	0.004161	0	0.000875	0	0.000856	0	0.006347	0	0.001779	0	0.001823	0	0	Fungi	Ascomycota	Dothideomycetes	Capnodiales	Mycosphaerellaceae
OTU000937	1	0	0	0	0	1	0	3	10	3	0	0	0	0	0	0.000989	0	0	0	0	0.00083	0	0.002498	0.009067	0.002655	0	0	0	0	0	Fungi	Basidiomycota	Agaricomycetes	Boletales	Pisolithaceae	Pisolithus
OTU000939	0	0	0	0	0	4	9	1	0	0	3	0	0	1	0	0	0	0	0	0	0.003322	0.007707	0.000833	0	0	0.002669	0	0	0.000829	0	Fungi	Ascomycota
OTU000944	0	1	0	0	0	0	0	17	0	0	0	0	0	0	0	0	0.000885	0	0	0	0	0	0.014157	0	0	0	0	0	0	0	Fungi
OTU000960	15	0	0	0	1	1	0	1	0	0	0	0	0	0	0	0.014832	0	0	0	0.000875	0.00083	0	0.000833	0	0	0	0	0	0	0	Fungi	Basidiomycota	Agaricomycetes	Auriculariales	Exidiaceae
OTU000961	0	0	0	0	0	2	0	1	11	4	0	0	0	0	0	0	0	0	0	0	0.001661	0	0.000833	0.009974	0.00354	0	0	0	0	0	Fungi	Ascomycota	Sordariomycetes	Xylariales	Microdochiaceae	Idriella
OTU000966	0	0	0	0	2	0	0	0	0	16	0	0	0	0	0	0	0	0	0	0.001751	0	0	0	0	0.014158	0	0	0	0	0	Fungi	Basidiomycota	Agaricomycetes	Corticiales
OTU000975	0	0	0	0	0	0	0	17	0	0	0	1	0	0	0	0	0	0	0	0	0	0	0.014157	0	0	0	0.000852	0	0	0	Fungi
OTU000977	0	0	0	0	0	2	1	4	7	4	0	0	0	0	0	0	0	0	0	0	0.001661	0.000856	0.003331	0.006347	0.00354	0	0	0	0	0	Fungi
OTU000978	0	0	0	0	0	17	0	1	0	0	0	0	0	0	0	0	0	0	0	0	0.014117	0	0.000833	0	0	0	0	0	0	0	Fungi	Ascomycota	Dothideomycetes	Dothideomycetes_ord_Incertae_sedis	Eremomycetaceae	Arthrographis
OTU000981	0	0	0	0	0	0	18	0	0	0	0	0	0	0	0	0	0	0	0	0	0	0.015414	0	0	0	0	0	0	0	0	Viridiplantae	Chlorophyta	Ulvophyceae
OTU000983	0	0	0	0	0	17	1	0	0	0	0	0	0	0	0	0	0	0	0	0	0.014117	0.000856	0	0	0	0	0	0	0	0	Alveolata	Ciliophora	Spirotrichea
OTU000817	0	0	0	0	17	0	0	0	0	0	0	0	0	0	0	0	0	0	0	0.014882	0	0	0	0	0	0	0	0	0	0	Fungi	Ascomycota	Dothideomycetes	Pleosporales
OTU000841	0	0	0	0	0	0	0	0	0	0	0	2	15	0	0	0	0	0	0	0	0	0	0	0	0	0	0.001703	0.013672	0	0	Fungi	Ascomycota	Dothideomycetes	Pleosporales	Didymosphaeriaceae
OTU000905	0	0	0	0	2	11	1	0	0	0	0	0	0	0	3	0	0	0	0	0.001751	0.009135	0.000856	0	0	0	0	0	0	0	0.002688	Fungi	Ascomycota	Dothideomycetes	Pleosporales
OTU000913	0	0	0	0	0	0	0	0	0	0	0	1	3	13	0	0	0	0	0	0	0	0	0	0	0	0	0.000852	0.002734	0.010775	0	Fungi	Ascomycota	Dothideomycetes	Pleosporales	Halotthiaceae
OTU000941	0	0	0	0	0	0	17	0	0	0	0	0	0	0	0	0	0	0	0	0	0	0.014558	0	0	0	0	0	0	0	0	Fungi	Ascomycota	Dothideomycetes	Pleosporales	Pleosporaceae	Curvularia
OTU000952	0	0	0	0	0	0	5	0	0	12	0	0	0	0	0	0	0	0	0	0	0	0.004282	0	0	0.010619	0	0	0	0	0	Fungi	Ascomycota	Eurotiomycetes	Eurotiales	Trichocomaceae	Talaromyces
OTU000965	0	16	0	0	0	0	0	0	1	0	0	0	0	0	0	0	0.014157	0	0	0	0	0	0	0.000907	0	0	0	0	0	0	Fungi	Basidiomycota	Tremellomycetes	Filobasidiales	Filobasidiaceae	Filobasidium	Filobasidium_magnum
OTU000972	0	0	0	0	0	0	0	0	2	15	0	0	0	0	0	0	0	0	0	0	0	0	0	0.001813	0.013273	0	0	0	0	0	Fungi	Ascomycota	Dothideomycetes	Pleosporales	Pleosporales_fam_Incertae_sedis	Nigrograna
OTU000976	0	0	0	1	0	0	0	0	0	16	0	0	0	0	0	0	0	0	0.000841	0	0	0	0	0	0.014158	0	0	0	0	0	Viridiplantae	Chlorophyta	Chlorophyceae	Chlamydomonadales	Actinochloridaceae	Actinochloris	Actinochloris_sphaerica
OTU000980	3	3	7	0	2	0	0	1	1	0	0	0	0	0	0	0.002966	0.002654	0.005825	0	0.001751	0	0	0.000833	0.000907	0	0	0	0	0	0
OTU000988	4	2	2	2	7	0	0	0	0	0	0	0	0	0	0	0.003955	0.00177	0.001664	0.001683	0.006128	0	0	0	0	0	0	0	0	0	0	Fungi
OTU000990	0	0	0	1	0	0	0	0	10	0	1	0	0	0	5	0	0	0	0.000841	0	0	0	0	0.009067	0	0.00089	0	0	0	0.00448	Fungi	Ascomycota
OTU000992	0	0	0	0	0	1	0	0	14	0	0	0	2	0	0	0	0	0	0	0	0.00083	0	0	0.012694	0	0	0	0.001823	0	0	Fungi	Basidiomycota	Agaricomycetes	Russulales	Peniophoraceae	Peniophora
OTU000998	0	0	0	0	1	0	0	0	0	14	0	2	0	0	0	0	0	0	0	0.000875	0	0	0	0	0.012388	0	0.001703	0	0	0	Alveolata	Ciliophora	Oligohymenophorea
OTU001002	0	0	0	0	0	1	1	12	3	0	0	0	0	0	0	0	0	0	0	0	0.00083	0.000856	0.009994	0.00272	0	0	0	0	0	0	Fungi	Mortierellomycota	Mortierellomycetes	Mortierellales	Mortierellaceae	Mortierella
OTU001003	0	0	0	0	2	2	2	0	11	0	0	0	0	0	0	0	0	0	0	0.001751	0.001661	0.001713	0	0.009974	0	0	0	0	0	0	Viridiplantae	Anthophyta	Eudicotyledonae	Myrtales	Myrtaceae	Eucalyptus	Eucalyptus_brachyandra
OTU001006	2	3	5	5	1	0	0	0	0	0	0	0	1	0	0	0.001978	0.002654	0.004161	0.004207	0.000875	0	0	0	0	0	0	0	0.000911	0	0
OTU001008	0	0	0	0	0	1	13	0	3	0	0	0	0	0	0	0	0	0	0	0	0.00083	0.011132	0	0.00272	0	0	0	0	0	0	Fungi	Ascomycota	Eurotiomycetes	Chaetothyriales
OTU000214	0	0	8	1	1	0	0	3	0	0	0	3	0	0	0	0	0	0.006657	0.000841	0.000875	0	0	0.002498	0	0	0	0.002555	0	0	0	Fungi	Ascomycota	Eurotiomycetes	Eurotiales	Trichocomaceae	Talaromyces
OTU000564	0	1	3	0	0	0	0	0	0	0	3	0	4	3	2	0	0.000885	0.002496	0	0	0	0	0	0	0	0.002669	0	0.003646	0.002486	0.001792	Fungi	Ascomycota	Sordariomycetes	Sordariales	Sordariales_fam_Incertae_sedis	Conlarium
OTU000570	2	1	0	1	1	0	0	11	0	0	0	0	0	0	0	0.001978	0.000885	0	0.000841	0.000875	0	0	0.009161	0	0	0	0	0	0	0	Fungi	Ascomycota	Eurotiomycetes	Eurotiales	Aspergillaceae	Penicillium	Penicillium_brevicompactum
OTU000954	0	1	0	1	0	5	9	0	0	0	0	0	0	0	0	0	0.000885	0	0.000841	0	0.004152	0.007707	0	0	0	0	0	0	0	0	Fungi	Ascomycota	Eurotiomycetes	Chaetothyriales	Herpotrichiellaceae	Exophiala	Exophiala_pisciphila
OTU000974	0	0	0	0	0	0	0	0	3	0	0	0	5	8	0	0	0	0	0	0	0	0	0	0.00272	0	0	0	0.004557	0.006631	0	Fungi	Ascomycota	Dothideomycetes	Pleosporales	Periconiaceae	Periconia
OTU000979	0	0	0	1	0	1	0	0	5	0	0	1	2	2	4	0	0	0	0.000841	0	0.00083	0	0	0.004534	0	0	0.000852	0.001823	0.001658	0.003584	Fungi	Ascomycota	Eurotiomycetes	Eurotiales	Trichocomaceae	Talaromyces
OTU000985	0	0	0	0	4	0	0	0	0	12	0	0	0	0	0	0	0	0	0	0.003502	0	0	0	0	0.010619	0	0	0	0	0	Fungi	Ascomycota	Sordariomycetes	Xylariales	Xylariaceae	Ascotricha
OTU000995	0	0	0	0	0	0	0	0	0	0	16	0	0	0	0	0	0	0	0	0	0	0	0	0	0	0.014232	0	0	0	0
OTU000999	0	15	0	0	1	0	0	0	0	0	0	0	0	0	0	0	0.013272	0	0	0.000875	0	0	0	0	0	0	0	0	0	0	Fungi	Ascomycota	Sordariomycetes	Xylariales
OTU001000	3	5	3	4	0	0	0	0	1	0	0	0	0	0	0	0.002966	0.004424	0.002496	0.003366	0	0	0	0	0.000907	0	0	0	0	0	0	Fungi	Mucoromycota	Endogonomycetes	Endogonales
OTU001001	0	0	0	0	4	8	0	0	0	0	0	1	0	0	3	0	0	0	0	0.003502	0.006643	0	0	0	0	0	0.000852	0	0	0.002688
OTU001005	0	0	0	0	10	0	3	0	0	1	2	0	0	0	0	0	0	0	0	0.008754	0	0.002569	0	0	0.000885	0.001779	0	0	0	0	Fungi	Ascomycota	Sordariomycetes	Sordariales	Sordariales_fam_Incertae_sedis	Staphylotrichum	Staphylotrichum_boninense
OTU001009	0	0	0	0	3	0	0	0	0	0	0	0	0	13	0	0	0	0	0	0.002626	0	0	0	0	0	0	0	0	0.010775	0	Fungi	Basidiomycota
OTU001010	11	5	0	0	0	0	0	0	0	0	0	0	0	0	0	0.010877	0.004424	0	0	0	0	0	0	0	0	0	0	0	0	0
OTU001011	0	0	0	5	0	0	0	4	0	0	7	0	0	0	0	0	0	0	0.004207	0	0	0	0.003331	0	0	0.006227	0	0	0	0	Fungi	Ascomycota
OTU001012	0	2	0	0	1	4	5	0	0	4	0	0	0	0	0	0	0.00177	0	0	0.000875	0.003322	0.004282	0	0	0.00354	0	0	0	0	0	Fungi
OTU001013	1	0	0	0	15	0	0	0	0	0	0	0	0	0	0	0.000989	0	0	0	0.013131	0	0	0	0	0	0	0	0	0	0	Fungi
OTU001014	0	4	0	0	0	0	0	0	12	0	0	0	0	0	0	0	0.003539	0	0	0	0	0	0	0.010881	0	0	0	0	0	0	Viridiplantae	Anthophyta	Eudicotyledonae	Rosales
OTU001020	5	6	3	2	0	0	0	0	0	0	0	0	0	0	0	0.004944	0.005309	0.002496	0.001683	0	0	0	0	0	0	0	0	0	0	0
OTU001027	0	0	0	0	0	0	1	15	0	0	0	0	0	0	0	0	0	0	0	0	0	0.000856	0.012492	0	0	0	0	0	0	0	Fungi	Chytridiomycota	Spizellomycetes	Spizellomycetales
OTU000568	0	0	0	0	0	1	0	0	0	1	0	13	0	0	0	0	0	0	0	0	0.00083	0	0	0	0.000885	0	0.011072	0	0	0	Fungi	Ascomycota	Orbiliomycetes	Orbiliales	Orbiliaceae	Arthrobotrys	Arthrobotrys_entomopaga
OTU000764	0	1	5	0	3	1	0	0	0	0	0	4	0	1	0	0	0.000885	0.004161	0	0.002626	0.00083	0	0	0	0	0	0.003407	0	0.000829	0	Fungi	Ascomycota	Sordariomycetes
OTU000926	7	0	6	0	0	0	0	0	2	0	0	0	0	0	0	0.006922	0	0.004993	0	0	0	0	0	0.001813	0	0	0	0	0	0	Fungi	Basidiomycota	Agaricomycetes	Russulales	Peniophoraceae	Subulicystidium
OTU000938	0	0	0	0	0	11	0	0	0	1	0	3	0	0	0	0	0	0	0	0	0.009135	0	0	0	0.000885	0	0.002555	0	0	0	Fungi	Ascomycota	Dothideomycetes	Pleosporales	Teichosporaceae	Teichospora	Teichospora_mariae
OTU000949	0	0	0	9	0	3	0	0	0	0	0	0	0	0	3	0	0	0	0.007573	0	0.002491	0	0	0	0	0	0	0	0	0.002688	Fungi	Basidiomycota	Agaricomycetes	Polyporales	Coriolaceae
OTU000959	6	9	0	0	0	0	0	0	0	0	0	0	0	0	0	0.005933	0.007963	0	0	0	0	0	0	0	0	0	0	0	0	0	Fungi
OTU000968	0	1	0	0	0	0	1	1	0	9	0	0	0	0	3	0	0.000885	0	0	0	0	0.000856	0.000833	0	0.007964	0	0	0	0	0.002688	Fungi	Basidiomycota	Agaricomycetes	Polyporales	Meruliaceae	Phlebia
OTU000973	0	11	0	0	0	0	0	0	1	1	2	0	0	0	0	0	0.009733	0	0	0	0	0	0	0.000907	0.000885	0.001779	0	0	0	0	Fungi	Chytridiomycota	Spizellomycetes	Spizellomycetales	Spizellomycetaceae	Spizellomyces	Spizellomyces_punctatus
OTU000986	0	0	0	0	0	0	0	2	1	3	1	3	0	3	2	0	0	0	0	0	0	0	0.001666	0.000907	0.002655	0.00089	0.002555	0	0.002486	0.001792	Fungi	Ascomycota	Eurotiomycetes	Eurotiales	Aspergillaceae	Penicillium
OTU000989	0	0	8	0	0	0	0	0	3	0	2	0	0	0	2	0	0	0.006657	0	0	0	0	0	0.00272	0	0.001779	0	0	0	0.001792
OTU000991	0	0	0	0	0	14	1	0	0	0	0	0	0	0	0	0	0	0	0	0	0.011626	0.000856	0	0	0	0	0	0	0	0	Fungi	Ascomycota
OTU000993	0	0	1	10	0	0	0	0	0	0	1	1	0	0	2	0	0	0.000832	0.008414	0	0	0	0	0	0	0.00089	0.000852	0	0	0.001792	Fungi	Ascomycota	Sordariomycetes	Sordariales	Lasiosphaeriaceae	Schizothecium	Schizothecium_inaequale
OTU000997	3	0	0	1	6	0	0	0	0	1	0	1	0	0	3	0.002966	0	0	0.000841	0.005252	0	0	0	0	0.000885	0	0.000852	0	0	0.002688	Fungi	Ascomycota	Sordariomycetes	Microascales	Halosphaeriaceae
OTU001004	0	0	0	0	0	6	0	8	1	0	0	0	0	0	0	0	0	0	0	0	0.004983	0	0.006662	0.000907	0	0	0	0	0	0	Viridiplantae	Chlorophyta	Chlorophyceae
OTU001015	0	2	0	0	1	0	0	0	0	12	0	0	0	0	0	0	0.00177	0	0	0.000875	0	0	0	0	0.010619	0	0	0	0	0	Fungi	Chytridiomycota	Spizellomycetes	Spizellomycetales	Spizellomycetaceae
OTU001019	0	0	0	0	0	0	15	0	0	0	0	0	0	0	0	0	0	0	0	0	0	0.012845	0	0	0	0	0	0	0	0	Fungi	Basidiomycota	Agaricomycetes	Agaricales	Lycoperdaceae	Lycoperdon
OTU001021	0	0	13	1	0	0	0	0	0	0	0	0	0	0	1	0	0	0.010818	0.000841	0	0	0	0	0	0	0	0	0	0	0.000896	Fungi	Ascomycota	Dothideomycetes	Capnodiales	Dissoconiaceae	Ramichloridium
OTU001024	0	0	0	0	0	0	0	0	0	0	0	0	14	1	0	0	0	0	0	0	0	0	0	0	0	0	0	0.01276	0.000829	0	Fungi	Basidiomycota	Agaricomycetes	Agaricales	Psathyrellaceae	Coprinopsis	Coprinopsis_phlyctidospora
OTU001029	2	6	3	1	2	0	0	0	0	1	0	0	0	0	0	0.001978	0.005309	0.002496	0.000841	0.001751	0	0	0	0	0.000885	0	0	0	0	0
OTU001031	0	0	0	0	0	5	0	7	0	2	0	1	0	0	0	0	0	0	0	0	0.004152	0	0.00583	0	0.00177	0	0.000852	0	0	0	Viridiplantae	Chlorophyta	Chlorophyceae
OTU001035	0	0	0	0	0	0	0	0	0	15	0	0	0	0	0	0	0	0	0	0	0	0	0	0	0.013273	0	0	0	0	0	Viridiplantae	Chlorophyta	Chlorophyceae
OTU001038	0	0	0	8	0	0	0	0	0	1	4	0	0	2	0	0	0	0	0.006731	0	0	0	0	0	0.000885	0.003558	0	0	0.001658	0	Fungi	Basidiomycota	Tremellomycetes	Tremellales	Bulleribasidiaceae	Dioszegia	Dioszegia_zsoltii_var_zsoltii
OTU001041	0	0	0	0	0	5	0	2	3	0	2	2	0	1	0	0	0	0	0	0	0.004152	0	0.001666	0.00272	0	0.001779	0.001703	0	0.000829	0	Fungi	Ascomycota
OTU001043	0	4	0	1	0	0	0	0	6	0	0	0	4	0	0	0	0.003539	0	0.000841	0	0	0	0	0.00544	0	0	0	0.003646	0	0	Fungi	Ascomycota	Sordariomycetes	Xylariales	Xylariales_fam_Incertae_sedis	Castanediella
OTU001046	0	0	14	0	0	0	0	0	0	0	0	0	1	0	0	0	0	0.01165	0	0	0	0	0	0	0	0	0	0.000911	0	0	Fungi	Ascomycota	Orbiliomycetes	Orbiliales	Orbiliaceae	Monacrosporium
OTU001047	1	13	0	0	1	0	0	0	0	0	0	0	0	0	0	0.000989	0.011503	0	0	0.000875	0	0	0	0	0	0	0	0	0	0	Fungi	Ascomycota	Dothideomycetes
OTU000453	0	0	3	0	0	1	0	2	0	0	0	4	0	0	4	0	0	0.002496	0	0	0.00083	0	0.001666	0	0	0	0.003407	0	0	0.003584
OTU000920	1	0	0	0	13	0	0	0	0	0	0	0	0	0	0	0.000989	0	0	0	0.01138	0	0	0	0	0	0	0	0	0	0	Fungi	Ascomycota	Sordariomycetes	Pleurotheciales	Pleurotheciaceae	Phaeoisaria
OTU000936	0	0	0	0	0	0	0	1	11	2	0	0	0	0	0	0	0	0	0	0	0	0	0.000833	0.009974	0.00177	0	0	0	0	0	Viridiplantae	Chlorophyta	Trebouxiophyceae	Trebouxiales	Trebouxiaceae	Lobosphaera	Lobosphaera_incisa
OTU000962	0	0	0	0	0	0	1	1	0	7	0	4	0	0	1	0	0	0	0	0	0	0.000856	0.000833	0	0.006194	0	0.003407	0	0	0.000896	Fungi	Ascomycota	Sordariomycetes	Xylariales	Apiosporaceae	Arthrinium
OTU000967	11	1	1	1	0	0	0	0	0	0	0	0	0	0	0	0.010877	0.000885	0.000832	0.000841	0	0	0	0	0	0	0	0	0	0	0	Fungi	Chytridiomycota	Rhizophydiomycetes	Rhizophydiales	Angulomycetaceae	Angulomyces	Angulomyces_argentinensis
OTU000971	0	7	0	0	1	1	1	2	0	2	0	0	0	0	0	0	0.006194	0	0	0.000875	0.00083	0.000856	0.001666	0	0.00177	0	0	0	0	0	Fungi	Ascomycota	Sordariomycetes	Diaporthales	Diaporthaceae
OTU000984	0	0	0	2	1	0	0	0	0	11	0	0	0	0	0	0	0	0	0.001683	0.000875	0	0	0	0	0.009734	0	0	0	0	0	Fungi	Basidiomycota	Agaricomycetes	Polyporales	Polyporaceae	Megasporoporia	Megasporoporia_minor
OTU001017	3	0	4	0	1	2	0	2	0	1	0	1	0	0	0	0.002966	0	0.003328	0	0.000875	0.001661	0	0.001666	0	0.000885	0	0.000852	0	0	0
OTU001018	0	0	0	0	0	0	0	0	0	0	2	12	0	0	0	0	0	0	0	0	0	0	0	0	0	0.001779	0.010221	0	0	0	Fungi	Basidiomycota	Agaricomycetes	Russulales	Hericiaceae
OTU001025	0	0	1	0	0	1	1	3	0	3	3	0	0	0	2	0	0	0.000832	0	0	0.00083	0.000856	0.002498	0	0.002655	0.002669	0	0	0	0.001792
OTU001026	0	0	0	0	0	0	14	0	0	0	0	0	0	0	0	0	0	0	0	0	0	0.011989	0	0	0	0	0	0	0	0	Fungi	Ascomycota
OTU001033	0	13	0	0	0	0	0	0	0	0	1	0	0	0	0	0	0.011503	0	0	0	0	0	0	0	0	0.00089	0	0	0	0	Fungi	Ascomycota	Dothideomycetes	Pleosporales	Lentitheciaceae	Keissleriella
OTU001034	1	0	0	0	0	0	5	0	2	3	2	0	0	0	1	0.000989	0	0	0	0	0	0.004282	0	0.001813	0.002655	0.001779	0	0	0	0.000896	Fungi	Ascomycota	Sordariomycetes	Chaetosphaeriales	Chaetosphaeriaceae	Dinemasporium	Dinemasporium_longicapillatum
OTU001040	0	0	0	0	0	1	6	3	4	0	0	0	0	0	0	0	0	0	0	0	0.00083	0.005138	0.002498	0.003627	0	0	0	0	0	0	Fungi	Ascomycota	Sordariomycetes	Xylariales	Sporocadaceae	Neopestalotiopsis	Neopestalotiopsis_saprophytica
OTU001045	0	0	0	0	0	1	13	0	0	0	0	0	0	0	0	0	0	0	0	0	0.00083	0.011132	0	0	0	0	0	0	0	0	Viridiplantae	Chlorophyta
OTU001050	0	0	0	0	0	8	0	0	6	0	0	0	0	0	0	0	0	0	0	0	0.006643	0	0	0.00544	0	0	0	0	0	0	Fungi
OTU001051	0	0	0	0	0	13	0	1	0	0	0	0	0	0	0	0	0	0	0	0	0.010796	0	0.000833	0	0	0	0	0	0	0	Fungi	Ascomycota	Saccharomycetes	Saccharomycetales	Lipomycetaceae	Lipomyces	Lipomyces_kononenkoae
OTU001052	1	4	1	0	0	0	0	1	0	0	0	0	3	0	4	0.000989	0.003539	0.000832	0	0	0	0	0.000833	0	0	0	0	0.002734	0	0.003584
OTU001053	0	0	0	0	0	0	1	0	0	0	11	0	0	2	0	0	0	0	0	0	0	0.000856	0	0	0	0.009785	0	0	0.001658	0	Fungi	Ascomycota	Dothideomycetes	Pleosporales
OTU001054	0	0	0	0	0	0	12	0	1	1	0	0	0	0	0	0	0	0	0	0	0	0.010276	0	0.000907	0.000885	0	0	0	0	0
OTU001056	0	0	0	0	0	0	0	0	0	0	0	13	0	1	0	0	0	0	0	0	0	0	0	0	0	0	0.011072	0	0.000829	0	Fungi	Ascomycota	Dothideomycetes	Capnodiales
OTU001057	0	0	0	0	0	0	0	0	0	0	0	0	1	2	11	0	0	0	0	0	0	0	0	0	0	0	0	0.000911	0.001658	0.009856	Fungi	Ascomycota	Eurotiomycetes	Eurotiales
OTU001059	4	2	3	1	4	0	0	0	0	0	0	0	0	0	0	0.003955	0.00177	0.002496	0.000841	0.003502	0	0	0	0	0	0	0	0	0	0	Rhizaria	Cercozoa	Cercozoa_cls_Incertae_sedis	Thaumatomonadida	Thaumatomastigidae	Thaumatomonas
OTU001060	0	0	0	14	0	0	0	0	0	0	0	0	0	0	0	0	0	0	0.01178	0	0	0	0	0	0	0	0	0	0	0	Fungi	Ascomycota	Sordariomycetes	Xylariales
OTU001063	0	1	1	3	0	3	2	0	0	0	1	0	0	2	1	0	0.000885	0.000832	0.002524	0	0.002491	0.001713	0	0	0	0.00089	0	0	0.001658	0.000896	Fungi	Chytridiomycota	Spizellomycetes	Spizellomycetales	Spizellomycetaceae
OTU001066	0	0	0	0	0	0	0	0	0	0	0	0	0	0	14	0	0	0	0	0	0	0	0	0	0	0	0	0	0	0.012544
OTU001067	3	0	0	0	2	0	0	0	0	0	1	2	4	2	0	0.002966	0	0	0	0.001751	0	0	0	0	0	0.00089	0.001703	0.003646	0.001658	0	Fungi	Basidiomycota	Agaricomycetes	Agaricales	Psathyrellaceae	Coprinopsis	Coprinopsis_urticicola
OTU000294	0	0	0	0	0	1	0	8	0	0	0	4	0	0	0	0	0	0	0	0	0.00083	0	0.006662	0	0	0	0.003407	0	0	0
OTU000339	1	0	11	0	0	0	0	1	0	0	0	0	0	0	0	0.000989	0	0.009153	0	0	0	0	0.000833	0	0	0	0	0	0	0	Alveolata	Ciliophora	Spirotrichea	Sporadotrichida	Oxytrichidae
OTU000590	1	0	3	0	0	1	0	0	0	0	7	0	0	0	1	0.000989	0	0.002496	0	0	0.00083	0	0	0	0	0.006227	0	0	0	0.000896	Fungi	Ascomycota	Leotiomycetes	Helotiales	Helotiaceae	Scytalidium	Scytalidium_cuboideum
OTU000688	0	0	2	0	1	0	0	0	4	0	0	2	3	1	0	0	0	0.001664	0	0.000875	0	0	0	0.003627	0	0	0.001703	0.002734	0.000829	0	Fungi	Ascomycota	Sordariomycetes
OTU000762	0	0	2	0	0	0	0	0	0	0	0	1	5	1	4	0	0	0.001664	0	0	0	0	0	0	0	0	0.000852	0.004557	0.000829	0.003584	Fungi	Ascomycota	Sordariomycetes
OTU000765	0	0	0	0	0	0	9	0	1	0	3	0	0	0	0	0	0	0	0	0	0	0.007707	0	0.000907	0	0.002669	0	0	0	0	Fungi
OTU000928	3	2	1	1	0	0	0	3	1	0	0	0	0	0	2	0.002966	0.00177	0.000832	0.000841	0	0	0	0.002498	0.000907	0	0	0	0	0	0.001792
OTU000969	0	1	0	1	0	5	1	0	0	0	2	1	2	0	0	0	0.000885	0	0.000841	0	0.004152	0.000856	0	0	0	0.001779	0.000852	0.001823	0	0	Viridiplantae	Anthophyta	Eudicotyledonae	Fabales	Fabaceae	Glycine
OTU001058	1	5	0	1	2	2	0	1	0	0	0	1	0	0	0	0.000989	0.004424	0	0.000841	0.001751	0.001661	0	0.000833	0	0	0	0.000852	0	0	0
OTU001068	1	1	0	1	0	0	0	0	2	4	0	0	0	4	0	0.000989	0.000885	0	0.000841	0	0	0	0	0.001813	0.00354	0	0	0	0.003315	0	Fungi
OTU001069	0	10	0	2	0	0	0	0	0	0	0	0	1	0	0	0	0.008848	0	0.001683	0	0	0	0	0	0	0	0	0.000911	0	0	Fungi	Ascomycota	Sordariomycetes	Sordariales	Lasiosphaeriaceae
OTU001070	0	0	0	0	0	0	0	0	0	0	0	0	13	0	0	0	0	0	0	0	0	0	0	0	0	0	0	0.011849	0	0	Fungi	Ascomycota
OTU001071	6	0	6	0	0	1	0	0	0	0	0	0	0	0	0	0.005933	0	0.004993	0	0	0.00083	0	0	0	0	0	0	0	0	0	Fungi
OTU001075	1	0	0	0	0	0	0	0	0	12	0	0	0	0	0	0.000989	0	0	0	0	0	0	0	0	0.010619	0	0	0	0	0
OTU001077	0	0	0	6	2	0	0	0	0	3	0	0	0	2	0	0	0	0	0.005048	0.001751	0	0	0	0	0.002655	0	0	0	0.001658	0	Fungi	Chytridiomycota	Rhizophydiomycetes	Rhizophydiales
OTU001081	0	0	0	0	0	2	2	0	8	0	0	0	1	0	0	0	0	0	0	0	0.001661	0.001713	0	0.007254	0	0	0	0.000911	0	0
OTU001083	0	4	0	0	0	0	8	1	0	0	0	0	0	0	0	0	0.003539	0	0	0	0	0.006851	0.000833	0	0	0	0	0	0	0	Fungi	Mucoromycota	Mucoromycetes	Mucorales	Rhizopodaceae	Rhizopus	Rhizopus_arrhizus
OTU001086	12	0	0	0	0	0	0	0	1	0	0	0	0	0	0	0.011865	0	0	0	0	0	0	0	0.000907	0	0	0	0	0	0	Fungi	Ascomycota	Sordariomycetes	Hypocreales	Clavicipitaceae
OTU001090	0	0	0	0	0	13	0	0	0	0	0	0	0	0	0	0	0	0	0	0	0.010796	0	0	0	0	0	0	0	0	0
OTU001092	0	0	0	0	0	0	0	0	0	13	0	0	0	0	0	0	0	0	0	0	0	0	0	0	0.011504	0	0	0	0	0	Viridiplantae	Chlorophyta	Chlorophyceae	Volvocales	Chlamydomonadaceae	Lobochlamys
OTU001094	0	0	0	0	0	0	13	0	0	0	0	0	0	0	0	0	0	0	0	0	0	0.011132	0	0	0	0	0	0	0	0	Viridiplantae	Chlorophyta	Chlorophyceae
OTU001096	0	0	0	1	0	0	0	0	7	0	0	0	0	0	5	0	0	0	0.000841	0	0	0	0	0.006347	0	0	0	0	0	0.00448	Fungi
OTU001097	1	0	0	0	11	0	1	0	0	0	0	0	0	0	0	0.000989	0	0	0	0.00963	0	0.000856	0	0	0	0	0	0	0	0	Fungi	Ascomycota	Dothideomycetes	Pleosporales	Didymosphaeriaceae	Bimuria	Bimuria_novae-zelandiae
OTU001099	0	1	0	0	0	2	0	0	3	4	2	1	0	0	0	0	0.000885	0	0	0	0.001661	0	0	0.00272	0.00354	0.001779	0.000852	0	0	0	Fungi	Basidiomycota
OTU001100	0	0	0	0	0	3	5	0	1	4	0	0	0	0	0	0	0	0	0	0	0.002491	0.004282	0	0.000907	0.00354	0	0	0	0	0
OTU000503	1	0	1	0	1	0	0	0	2	1	5	0	0	0	1	0.000989	0	0.000832	0	0.000875	0	0	0	0.001813	0.000885	0.004448	0	0	0	0.000896	Fungi	Ascomycota
OTU000640	0	0	1	0	2	0	0	1	0	0	2	2	0	4	0	0	0	0.000832	0	0.001751	0	0	0.000833	0	0	0.001779	0.001703	0	0.003315	0	Fungi	Ascomycota	Sordariomycetes
OTU000883	0	0	2	0	0	0	0	1	0	0	0	8	0	1	0	0	0	0.001664	0	0	0	0	0.000833	0	0	0	0.006814	0	0.000829	0	Fungi	Ascomycota	Dothideomycetes	Pleosporales	Torulaceae	Torula
OTU001061	0	0	0	0	0	3	7	0	0	1	1	0	0	0	0	0	0	0	0	0	0.002491	0.005994	0	0	0.000885	0.00089	0	0	0	0
OTU001064	0	0	0	1	0	0	0	0	8	0	0	0	0	1	2	0	0	0	0.000841	0	0	0	0	0.007254	0	0	0	0	0.000829	0.001792	Fungi	Ascomycota	Sordariomycetes	Xylariales
OTU001065	0	7	0	0	0	1	0	0	0	0	0	0	4	0	0	0	0.006194	0	0	0	0.00083	0	0	0	0	0	0	0.003646	0	0	Viridiplantae	Chlorophyta	Chlorophyceae
OTU001076	0	0	0	0	1	0	6	5	0	0	0	0	0	0	0	0	0	0	0	0.000875	0	0.005138	0.004164	0	0	0	0	0	0	0	Fungi	Ascomycota	Sordariomycetes	Hypocreales	Nectriaceae
OTU001085	0	1	0	0	1	0	10	0	0	0	0	0	0	0	0	0	0.000885	0	0	0.000875	0	0.008563	0	0	0	0	0	0	0	0	Fungi	Basidiomycota	Agaricomycetes	Auriculariales	Aporpiaceae
OTU001087	11	0	0	0	0	0	0	0	0	0	0	0	1	0	0	0.010877	0	0	0	0	0	0	0	0	0	0	0	0.000911	0	0	Viridiplantae	Chlorophyta	Chlorophyceae	Volvocales	Chlamydomonadaceae
OTU001089	12	0	0	0	0	0	0	0	0	0	0	0	0	0	0	0.011865	0	0	0	0	0	0	0	0	0	0	0	0	0	0	Metazoa	Nematoda	Chromadorea	Rhabditida	Hoplolaimidae	Helicotylenchus
OTU001095	0	0	0	0	0	0	0	0	0	0	0	0	6	6	0	0	0	0	0	0	0	0	0	0	0	0	0	0.005469	0.004973	0	Fungi
OTU001102	0	1	0	0	0	3	1	1	5	1	0	0	0	0	0	0	0.000885	0	0	0	0.002491	0.000856	0.000833	0.004534	0.000885	0	0	0	0	0	Viridiplantae	Chlorophyta	Chlorophyceae
OTU001104	0	0	0	0	0	0	0	0	12	0	0	0	0	0	0	0	0	0	0	0	0	0	0	0.010881	0	0	0	0	0	0	Viridiplantae	Chlorophyta
OTU001106	0	0	0	3	0	0	7	0	0	0	0	0	0	2	0	0	0	0	0.002524	0	0	0.005994	0	0	0	0	0	0	0.001658	0	Viridiplantae	Chlorophyta	Trebouxiophyceae
OTU001110	0	0	0	7	0	0	0	0	0	5	0	0	0	0	0	0	0	0	0.00589	0	0	0	0	0	0.004424	0	0	0	0	0	Fungi	Ascomycota	Pezizomycetes	Pezizales	Pyronemataceae
OTU001112	0	0	0	0	0	1	3	5	3	0	0	0	0	0	0	0	0	0	0	0	0.00083	0.002569	0.004164	0.00272	0	0	0	0	0	0	Fungi	Rozellomycota	Rozellomycotina_cls_Incertae_sedis	Branch02
OTU001114	0	1	0	0	1	9	0	0	1	0	0	0	0	0	0	0	0.000885	0	0	0.000875	0.007474	0	0	0.000907	0	0	0	0	0	0	Fungi
OTU001115	0	0	0	0	0	0	5	7	0	0	0	0	0	0	0	0	0	0	0	0	0	0.004282	0.00583	0	0	0	0	0	0	0	Viridiplantae	Chlorophyta
OTU001116	0	0	0	3	0	0	0	1	2	3	0	1	2	0	0	0	0	0	0.002524	0	0	0	0.000833	0.001813	0.002655	0	0.000852	0.001823	0	0
OTU001117	1	6	2	0	1	1	0	0	1	0	0	0	0	0	0	0.000989	0.005309	0.001664	0	0.000875	0.00083	0	0	0.000907	0	0	0	0	0	0
OTU001118	2	0	0	8	0	0	0	0	0	1	0	1	0	0	0	0.001978	0	0	0.006731	0	0	0	0	0	0.000885	0	0.000852	0	0	0	Fungi	Chytridiomycota	Spizellomycetes	Spizellomycetales	Spizellomycetaceae
OTU001123	0	0	0	12	0	0	0	0	0	0	0	0	0	0	0	0	0	0	0.010097	0	0	0	0	0	0	0	0	0	0	0	Fungi	Basidiomycota	Exobasidiomycetes	Exobasidiales	Exobasidiaceae	Exobasidium	Exobasidium_reticulatum
OTU001124	0	1	0	0	0	0	9	0	1	0	1	0	0	0	0	0	0.000885	0	0	0	0	0.007707	0	0.000907	0	0.00089	0	0	0	0	Fungi	Ascomycota	Dothideomycetes	Venturiales	Sympoventuriaceae	Scolecobasidium
OTU001125	0	0	0	0	0	0	0	11	1	0	0	0	0	0	0	0	0	0	0	0	0	0	0.009161	0.000907	0	0	0	0	0	0	Viridiplantae	Chlorophyta	Chlorophyceae
OTU001126	0	0	0	0	0	0	0	0	1	0	9	1	0	0	1	0	0	0	0	0	0	0	0	0.000907	0	0.008006	0.000852	0	0	0.000896	Fungi	Ascomycota	Eurotiomycetes	Eurotiales
OTU001127	0	0	0	0	1	0	11	0	0	0	0	0	0	0	0	0	0	0	0	0.000875	0	0.00942	0	0	0	0	0	0	0	0	Fungi	Ascomycota	Dothideomycetes	Capnodiales	Teratosphaeriaceae	Eupenidiella	Eupenidiella_venezuelensis
OTU001129	0	0	0	0	0	0	1	0	5	4	0	0	2	0	0	0	0	0	0	0	0	0.000856	0	0.004534	0.00354	0	0	0.001823	0	0	Fungi	Ascomycota	Eurotiomycetes	Chaetothyriales
OTU001131	0	6	0	0	1	0	0	0	4	1	0	0	0	0	0	0	0.005309	0	0	0.000875	0	0	0	0.003627	0.000885	0	0	0	0	0	Fungi	Glomeromycota	Paraglomeromycetes	Paraglomerales	Paraglomeraceae	Paraglomus	Paraglomus_occultum
OTU001135	0	11	0	1	0	0	0	0	0	0	0	0	0	0	0	0	0.009733	0	0.000841	0	0	0	0	0	0	0	0	0	0	0	Fungi	Chytridiomycota	Spizellomycetes	Spizellomycetales	Spizellomycetaceae	Spizellomyces	Spizellomyces_dolichospermus
OTU001137	2	0	0	2	0	0	0	0	1	3	4	0	0	0	0	0.001978	0	0	0.001683	0	0	0	0	0.000907	0.002655	0.003558	0	0	0	0	Viridiplantae	Anthophyta	Eudicotyledonae	Asterales	Asteraceae
OTU001139	0	0	0	0	0	5	6	0	0	0	1	0	0	0	0	0	0	0	0	0	0.004152	0.005138	0	0	0	0.00089	0	0	0	0
OTU000240	0	0	0	1	0	0	0	4	0	0	0	4	0	0	2	0	0	0	0.000841	0	0	0	0.003331	0	0	0	0.003407	0	0	0.001792	Alveolata	Ciliophora	Oligohymenophorea
OTU000296	0	0	1	3	0	0	0	0	0	6	0	1	0	0	0	0	0	0.000832	0.002524	0	0	0	0	0	0.005309	0	0.000852	0	0	0	Fungi	Ascomycota
OTU000582	0	2	0	0	0	1	1	0	0	0	1	1	2	3	0	0	0.00177	0	0	0	0.00083	0.000856	0	0	0	0.00089	0.000852	0.001823	0.002486	0	Fungi	Ascomycota	Eurotiomycetes	Chaetothyriales	Cyphellophoraceae	Cyphellophora	Cyphellophora_fusarioides
OTU000636	10	0	0	0	0	0	0	0	0	0	0	1	0	0	0	0.009888	0	0	0	0	0	0	0	0	0	0	0.000852	0	0	0
OTU000718	0	0	1	0	0	0	0	5	0	0	0	3	0	2	0	0	0	0.000832	0	0	0	0	0.004164	0	0	0	0.002555	0	0.001658	0	Fungi	Basidiomycota	Ustilaginomycetes	Ustilaginales	Ustilaginaceae	Anthracocystis
OTU000788	0	0	0	3	0	0	0	1	0	0	0	3	1	0	3	0	0	0	0.002524	0	0	0	0.000833	0	0	0	0.002555	0.000911	0	0.002688	Fungi	Ascomycota	Sordariomycetes	Sordariales	Chaetomiaceae
OTU000863	0	0	0	4	0	0	0	0	5	0	0	0	0	0	2	0	0	0	0.003366	0	0	0	0	0.004534	0	0	0	0	0	0.001792	Fungi	Ascomycota	Saccharomycetes	Saccharomycetales	Saccharomycetales_fam_Incertae_sedis	Candida	Candida_cellae
OTU000866	0	0	0	0	2	0	0	4	0	0	0	4	1	0	0	0	0	0	0	0.001751	0	0	0.003331	0	0	0	0.003407	0.000911	0	0	Viridiplantae	Chlorophyta	Trebouxiophyceae	Chlorellales	Koliellaceae	Pseudochlorella	Pseudochlorella_pyrenoidosa
OTU000888	0	0	1	0	0	0	0	0	0	0	0	0	0	10	0	0	0	0.000832	0	0	0	0	0	0	0	0	0	0	0.008288	0	Fungi	Ascomycota	Sordariomycetes	Trichosphaeriales	Trichosphaeriaceae	Nigrospora	Nigrospora_oryzae
OTU000898	4	1	6	0	0	0	0	0	0	0	0	0	0	0	0	0.003955	0.000885	0.004993	0	0	0	0	0	0	0	0	0	0	0	0	Fungi	Ascomycota	Sordariomycetes	Pleurotheciales	Pleurotheciaceae	Pleurotheciella
OTU001028	0	0	9	0	0	0	0	0	0	0	0	0	1	0	1	0	0	0.007489	0	0	0	0	0	0	0	0	0	0.000911	0	0.000896	Fungi	Basidiomycota	Agaricomycetes	Auriculariales	Auriculariaceae	Auricularia
OTU001036	0	0	7	4	0	0	0	0	0	0	0	0	0	0	0	0	0	0.005825	0.003366	0	0	0	0	0	0	0	0	0	0	0
OTU001042	9	0	0	0	0	1	0	1	0	0	0	0	0	0	0	0.008899	0	0	0	0	0.00083	0	0.000833	0	0	0	0	0	0	0	Fungi	Ascomycota	Dothideomycetes	Capnodiales	Dissoconiaceae	Ramichloridium
OTU001062	0	2	0	5	0	0	0	0	0	0	0	0	0	1	3	0	0.00177	0	0.004207	0	0	0	0	0	0	0	0	0	0.000829	0.002688	Fungi	Ascomycota	Sordariomycetes
OTU001072	0	0	0	5	3	0	0	2	1	0	0	0	0	0	0	0	0	0	0.004207	0.002626	0	0	0.001666	0.000907	0	0	0	0	0	0	Fungi	Basidiomycota	Agaricomycetes	Polyporales	Ganodermataceae
OTU001080	0	0	0	10	0	0	0	0	0	1	0	0	0	0	0	0	0	0	0.008414	0	0	0	0	0	0.000885	0	0	0	0	0	Fungi	Ascomycota	Dothideomycetes	Pleosporales	Didymosphaeriaceae
OTU001082	0	0	0	0	1	0	10	0	0	0	0	0	0	0	0	0	0	0	0	0.000875	0	0.008563	0	0	0	0	0	0	0	0	Fungi	Ascomycota	Dothideomycetes	Pleosporales	Pleosporales_fam_Incertae_sedis	Pseudochaetosphaeronema
OTU001084	0	0	0	4	0	0	0	0	0	7	0	0	0	0	0	0	0	0	0.003366	0	0	0	0	0	0.006194	0	0	0	0	0	Fungi	Ascomycota	Sordariomycetes	Sordariales	Chaetomiaceae
OTU001088	0	0	0	0	0	10	1	0	0	0	0	0	0	0	0	0	0	0	0	0	0.008304	0.000856	0	0	0	0	0	0	0	0	Fungi	Ascomycota	Sordariomycetes
OTU001091	0	0	1	0	0	1	0	1	2	0	4	0	2	0	0	0	0	0.000832	0	0	0.00083	0	0.000833	0.001813	0	0.003558	0	0.001823	0	0	Fungi	Ascomycota	Sordariomycetes	Hypocreales	Nectriaceae	Viridispora
OTU001093	5	1	3	0	0	0	0	0	1	0	0	1	0	0	0	0.004944	0.000885	0.002496	0	0	0	0	0	0.000907	0	0	0.000852	0	0	0	Fungi
OTU001098	0	0	0	0	0	0	0	0	0	0	0	0	10	1	0	0	0	0	0	0	0	0	0	0	0	0	0	0.009114	0.000829	0	Alveolata	Ciliophora	Oligohymenophorea	Hymenostomatida	Tetrahymenidae	Tetrahymena
OTU001101	0	0	0	4	0	0	1	1	1	4	0	0	0	0	0	0	0	0	0.003366	0	0	0.000856	0.000833	0.000907	0.00354	0	0	0	0	0	Fungi	Ascomycota	Dothideomycetes	Pleosporales
OTU001103	0	7	0	3	0	0	0	0	1	0	0	0	0	0	0	0	0.006194	0	0.002524	0	0	0	0	0.000907	0	0	0	0	0	0	Fungi	Ascomycota	Sordariomycetes	Xylariales	Xylariales_fam_Incertae_sedis	Phialemoniopsis	Phialemoniopsis_ocularis
OTU001109	0	0	0	1	0	0	0	0	0	0	0	10	0	0	0	0	0	0	0.000841	0	0	0	0	0	0	0	0.008517	0	0	0	Fungi	Basidiomycota	Tremellomycetes	Tremellales	Rhynchogastremataceae	Papiliotrema	Papiliotrema_laurentii
OTU001111	5	0	0	0	0	0	0	0	0	0	0	0	6	0	0	0.004944	0	0	0	0	0	0	0	0	0	0	0	0.005469	0	0	Fungi	Ascomycota
OTU001119	0	0	0	0	0	3	1	2	1	4	0	0	0	0	0	0	0	0	0	0	0.002491	0.000856	0.001666	0.000907	0.00354	0	0	0	0	0
OTU001128	4	0	0	0	0	0	0	7	0	0	0	0	0	0	0	0.003955	0	0	0	0	0	0	0.00583	0	0	0	0	0	0	0	Fungi	Basidiomycota	Agaricomycetes	Russulales
OTU001134	2	0	0	0	0	1	0	2	0	5	0	0	0	0	1	0.001978	0	0	0	0	0.00083	0	0.001666	0	0.004424	0	0	0	0	0.000896	Fungi	Basidiomycota	Agaricomycetes	Polyporales	Meruliaceae	Phanerochaete
OTU001138	2	0	0	0	0	0	3	0	0	6	0	0	0	0	0	0.001978	0	0	0	0	0	0.002569	0	0	0.005309	0	0	0	0	0	Fungi
OTU001141	0	0	0	0	0	2	2	0	1	2	1	1	1	1	0	0	0	0	0	0	0.001661	0.001713	0	0.000907	0.00177	0.00089	0.000852	0.000911	0.000829	0
OTU001142	0	0	0	0	0	3	0	0	6	0	0	0	2	0	0	0	0	0	0	0	0.002491	0	0	0.00544	0	0	0	0.001823	0	0	Viridiplantae	Chlorophyta	Chlorophyceae	Chlamydomonadales	Actinochloridaceae	Actinochloris	Actinochloris_sphaerica
OTU001147	0	0	2	0	0	0	0	0	0	0	0	0	6	1	2	0	0	0.001664	0	0	0	0	0	0	0	0	0	0.005469	0.000829	0.001792	Fungi
OTU001149	0	0	0	3	0	0	0	0	0	0	0	8	0	0	0	0	0	0	0.002524	0	0	0	0	0	0	0	0.006814	0	0	0	Fungi	Ascomycota	Sordariomycetes	Hypocreales	Hypocreales_fam_Incertae_sedis	Acremonium	Acremonium_tubakii
OTU001150	0	0	0	9	0	0	0	0	0	1	1	0	0	0	0	0	0	0	0.007573	0	0	0	0	0	0.000885	0.00089	0	0	0	0	Fungi	Ascomycota	Dothideomycetes	Pleosporales	Pleosporales_fam_Incertae_sedis	Nigrograna
OTU001154	0	4	0	4	3	0	0	0	0	0	0	0	0	0	0	0	0.003539	0	0.003366	0.002626	0	0	0	0	0	0	0	0	0	0
OTU001155	0	0	0	0	0	0	0	10	1	0	0	0	0	0	0	0	0	0	0	0	0	0	0.008328	0.000907	0	0	0	0	0	0	Viridiplantae	Anthophyta	Eudicotyledonae	Brassicales	Brassicaceae
OTU001156	5	0	2	0	2	0	0	0	1	1	0	0	0	0	0	0.004944	0	0.001664	0	0.001751	0	0	0	0.000907	0.000885	0	0	0	0	0
OTU001157	0	0	0	0	0	0	0	1	0	4	6	0	0	0	0	0	0	0	0	0	0	0	0.000833	0	0.00354	0.005337	0	0	0	0	Viridiplantae	Chlorophyta	Trebouxiophyceae	Chlorellales	Chlorellaceae	Auxenochlorella	Auxenochlorella_protothecoides
OTU001160	6	3	0	1	0	0	0	0	1	0	0	0	0	0	0	0.005933	0.002654	0	0.000841	0	0	0	0	0.000907	0	0	0	0	0	0	Fungi	Basidiomycota
OTU001161	0	0	1	0	0	0	0	0	0	0	0	2	6	1	1	0	0	0.000832	0	0	0	0	0	0	0	0	0.001703	0.005469	0.000829	0.000896	Fungi	Ascomycota	Sordariomycetes	Magnaporthales	Magnaporthaceae	Magnaporthe	Magnaporthe_grisea
OTU001163	0	0	0	0	0	4	0	0	7	0	0	0	0	0	0	0	0	0	0	0	0.003322	0	0	0.006347	0	0	0	0	0	0	Viridiplantae	Chlorophyta
OTU001164	0	0	0	0	0	0	0	0	0	11	0	0	0	0	0	0	0	0	0	0	0	0	0	0	0.009734	0	0	0	0	0	Fungi	Ascomycota	Dothideomycetes	Pleosporales	Phaeosphaeriaceae
OTU001166	0	2	3	1	1	2	1	0	1	0	0	0	0	0	0	0	0.00177	0.002496	0.000841	0.000875	0.001661	0.000856	0	0.000907	0	0	0	0	0	0
OTU001168	0	0	0	0	0	0	2	8	0	0	0	0	0	1	0	0	0	0	0	0	0	0.001713	0.006662	0	0	0	0	0	0.000829	0	Fungi	Ascomycota
OTU001170	0	0	0	0	0	3	3	3	2	0	0	0	0	0	0	0	0	0	0	0	0.002491	0.002569	0.002498	0.001813	0	0	0	0	0	0	Fungi	Ascomycota	Dothideomycetes	Pleosporales
OTU001171	0	0	0	0	0	0	1	0	0	0	7	0	0	0	3	0	0	0	0	0	0	0.000856	0	0	0	0.006227	0	0	0	0.002688	Fungi
OTU001172	0	1	0	0	0	0	3	5	0	2	0	0	0	0	0	0	0.000885	0	0	0	0	0.002569	0.004164	0	0.00177	0	0	0	0	0	Fungi	Ascomycota	Sordariomycetes	Magnaporthales	Magnaporthaceae	Nakataea	Nakataea_oryzae
OTU001173	0	0	0	0	0	0	0	0	0	11	0	0	0	0	0	0	0	0	0	0	0	0	0	0	0.009734	0	0	0	0	0	Alveolata	Ciliophora
OTU001174	1	4	4	1	0	0	0	0	0	0	0	0	0	0	1	0.000989	0.003539	0.003328	0.000841	0	0	0	0	0	0	0	0	0	0	0.000896	Choanoflagellozoa	Choanoflagellata	Choanoflagellata_cls_Incertae_sedis	Choanoflagellida
OTU001175	0	0	0	0	0	0	1	0	0	10	0	0	0	0	0	0	0	0	0	0	0	0.000856	0	0	0.008849	0	0	0	0	0	Fungi	Ascomycota	Dothideomycetes	Pleosporales	Didymosphaeriaceae	Paraconiothyrium	Paraconiothyrium_variabile
OTU001180	0	11	0	0	0	0	0	0	0	0	0	0	0	0	0	0	0.009733	0	0	0	0	0	0	0	0	0	0	0	0	0	Fungi	Basidiomycota	Cystobasidiomycetes
OTU001181	0	0	0	0	0	0	0	0	0	0	0	0	11	0	0	0	0	0	0	0	0	0	0	0	0	0	0	0.010026	0	0	Fungi
OTU001183	0	0	0	0	0	5	0	6	0	0	0	0	0	0	0	0	0	0	0	0	0.004152	0	0.004997	0	0	0	0	0	0	0
OTU001184	0	0	4	0	0	0	0	0	0	0	1	1	0	5	0	0	0	0.003328	0	0	0	0	0	0	0	0.00089	0.000852	0	0.004144	0	Fungi	Basidiomycota	Agaricomycetes	Agaricales	Psathyrellaceae	Coprinopsis
OTU001185	0	1	0	0	0	6	0	0	4	0	0	0	0	0	0	0	0.000885	0	0	0	0.004983	0	0	0.003627	0	0	0	0	0	0	Fungi
OTU001186	10	0	0	0	0	1	0	0	0	0	0	0	0	0	0	0.009888	0	0	0	0	0.00083	0	0	0	0	0	0	0	0	0	Fungi
OTU001187	2	2	0	0	0	0	0	0	0	7	0	0	0	0	0	0.001978	0.00177	0	0	0	0	0	0	0	0.006194	0	0	0	0	0	Fungi	Basidiomycota
OTU001188	0	8	0	1	0	0	0	0	0	2	0	0	0	0	0	0	0.007079	0	0.000841	0	0	0	0	0	0.00177	0	0	0	0	0	Fungi	Ascomycota	Sordariomycetes	Xylariales	Diatrypaceae	Eutypella
OTU000244	0	0	0	0	0	0	0	2	0	0	0	8	0	0	0	0	0	0	0	0	0	0	0.001666	0	0	0	0.006814	0	0	0	Fungi
OTU000284	0	0	2	2	0	0	0	0	0	1	1	2	0	0	2	0	0	0.001664	0.001683	0	0	0	0	0	0.000885	0.00089	0.001703	0	0	0.001792	Fungi	Ascomycota	Sordariomycetes	Sordariales
OTU000816	0	1	0	0	9	0	0	0	0	0	0	0	0	0	0	0	0.000885	0	0	0.007879	0	0	0	0	0	0	0	0	0	0	Fungi	Chytridiomycota	Spizellomycetes	Spizellomycetales	Spizellomycetaceae
OTU001022	0	1	0	0	8	0	0	0	0	1	0	0	0	0	0	0	0.000885	0	0	0.007003	0	0	0	0	0.000885	0	0	0	0	0	Alveolata	Ciliophora	Spirotrichea
OTU001039	0	0	0	0	0	0	0	1	0	0	1	0	0	8	0	0	0	0	0	0	0	0	0.000833	0	0	0.00089	0	0	0.006631	0	Fungi	Ascomycota	Eurotiomycetes	Chaetothyriales	Herpotrichiellaceae	Exophiala
OTU001044	0	0	0	0	0	0	0	0	0	0	0	8	0	2	0	0	0	0	0	0	0	0	0	0	0	0	0.006814	0	0.001658	0	Fungi	Ascomycota	Pezizomycetes	Pezizales	Pezizaceae	Ruhlandiella
OTU001079	0	0	0	0	0	5	0	3	1	0	1	0	0	0	0	0	0	0	0	0	0.004152	0	0.002498	0.000907	0	0.00089	0	0	0	0	Fungi
OTU001120	0	0	0	0	8	0	1	0	1	0	0	0	0	0	0	0	0	0	0	0.007003	0	0.000856	0	0.000907	0	0	0	0	0	0	Fungi	Basidiomycota
OTU001121	0	7	0	2	0	0	0	0	1	0	0	0	0	0	0	0	0.006194	0	0.001683	0	0	0	0	0.000907	0	0	0	0	0	0	Fungi	Chytridiomycota	Rhizophydiomycetes	Rhizophydiales
OTU001122	0	4	0	5	0	0	0	0	0	0	0	0	0	1	0	0	0.003539	0	0.004207	0	0	0	0	0	0	0	0	0	0.000829	0	Fungi	Basidiomycota	Agaricomycetes	Agaricales
OTU001130	0	0	0	0	0	3	0	0	6	0	1	0	0	0	0	0	0	0	0	0	0.002491	0	0	0.00544	0	0.00089	0	0	0	0	Viridiplantae	Chlorophyta	Chlorophyceae	Volvocales	Chlamydomonadaceae
OTU001136	0	0	0	0	0	0	0	0	0	0	0	10	0	0	0	0	0	0	0	0	0	0	0	0	0	0	0.008517	0	0	0	Fungi
OTU001143	0	8	0	0	0	0	1	0	0	1	0	0	0	0	0	0	0.007079	0	0	0	0	0.000856	0	0	0.000885	0	0	0	0	0	Fungi	Ascomycota	Dothideomycetes	Capnodiales	Mycosphaerellaceae	Cercosporella	Cercosporella_virgaureae
OTU001151	1	0	0	0	9	0	0	0	0	0	0	0	0	0	0	0.000989	0	0	0	0.007879	0	0	0	0	0	0	0	0	0	0	Fungi	Ascomycota	Sordariomycetes
OTU001152	0	0	0	0	1	0	0	0	9	0	0	0	0	0	0	0	0	0	0	0.000875	0	0	0	0.008161	0	0	0	0	0	0	Fungi	Basidiomycota	Agaricomycetes	Polyporales	Meruliaceae	Phanerochaete	Phanerochaete_bambusicola
OTU001162	0	0	0	6	0	1	0	0	0	0	0	0	0	3	0	0	0	0	0.005048	0	0.00083	0	0	0	0	0	0	0	0.002486	0
OTU001167	0	0	0	0	0	10	0	0	0	0	0	0	0	0	0	0	0	0	0	0	0.008304	0	0	0	0	0	0	0	0	0	Viridiplantae	Anthophyta	Eudicotyledonae	Santalales	Santalaceae	Santalum
OTU001176	0	0	0	0	2	0	0	0	0	0	1	6	0	0	1	0	0	0	0	0.001751	0	0	0	0	0	0.00089	0.00511	0	0	0.000896	Viridiplantae	Chlorophyta	Chlorophyceae
OTU001189	0	0	0	0	0	0	0	0	0	0	2	1	6	1	0	0	0	0	0	0	0	0	0	0	0	0.001779	0.000852	0.005469	0.000829	0	Fungi	Ascomycota	Sordariomycetes
OTU001190	0	0	0	0	0	0	0	0	0	0	1	9	0	0	0	0	0	0	0	0	0	0	0	0	0	0.00089	0.007666	0	0	0	Fungi
OTU001193	0	0	0	1	1	0	0	0	0	0	0	0	0	8	0	0	0	0	0.000841	0.000875	0	0	0	0	0	0	0	0	0.006631	0	Fungi	Ascomycota	Leotiomycetes	Helotiales	Myxotrichaceae
OTU001194	0	0	0	0	0	4	2	0	0	4	0	0	0	0	0	0	0	0	0	0	0.003322	0.001713	0	0	0.00354	0	0	0	0	0
OTU001196	0	10	0	0	0	0	0	0	0	0	0	0	0	0	0	0	0.008848	0	0	0	0	0	0	0	0	0	0	0	0	0	Fungi	Basidiomycota
OTU001197	6	0	0	0	0	0	0	0	3	0	0	0	1	0	0	0.005933	0	0	0	0	0	0	0	0.00272	0	0	0	0.000911	0	0	Viridiplantae	Anthophyta	Eudicotyledonae	Asterales	Asteraceae	Bidens	Bidens_pilosa
OTU001198	0	0	0	0	0	3	2	0	0	0	1	2	0	1	1	0	0	0	0	0	0.002491	0.001713	0	0	0	0.00089	0.001703	0	0.000829	0.000896	Fungi	Ascomycota
OTU001200	0	10	0	0	0	0	0	0	0	0	0	0	0	0	0	0	0.008848	0	0	0	0	0	0	0	0	0	0	0	0	0	Viridiplantae	Anthophyta	Eudicotyledonae	Brassicales	Brassicaceae	Brassica	Brassica_carinata
OTU001202	0	0	0	0	7	1	0	0	0	1	0	0	0	1	0	0	0	0	0	0.006128	0.00083	0	0	0	0.000885	0	0	0	0.000829	0	Fungi	Ascomycota	Orbiliomycetes	Orbiliales	Orbiliaceae
OTU001205	5	2	2	0	0	0	0	0	0	0	0	0	1	0	0	0.004944	0.00177	0.001664	0	0	0	0	0	0	0	0	0	0.000911	0	0	Rhizaria	Cercozoa	Cercozoa_cls_Incertae_sedis	Thaumatomonadida	Thaumatomastigidae	Thaumatomonas
OTU001207	0	0	0	0	0	9	0	1	0	0	0	0	0	0	0	0	0	0	0	0	0.007474	0	0.000833	0	0	0	0	0	0	0	Fungi	Basidiomycota	Agaricomycetes	Geastrales	Geastraceae	Geastrum
OTU001210	0	0	0	0	1	0	1	8	0	0	0	0	0	0	0	0	0	0	0	0.000875	0	0.000856	0.006662	0	0	0	0	0	0	0	Fungi	Ascomycota
OTU001212	1	0	0	0	1	3	0	2	0	3	0	0	0	0	0	0.000989	0	0	0	0.000875	0.002491	0	0.001666	0	0.002655	0	0	0	0	0
OTU001214	0	0	0	0	0	0	0	0	0	0	7	0	0	0	3	0	0	0	0	0	0	0	0	0	0	0.006227	0	0	0	0.002688	Fungi	Ascomycota	Orbiliomycetes
OTU001216	2	0	0	4	0	0	2	2	0	0	0	0	0	0	0	0.001978	0	0	0.003366	0	0	0.001713	0.001666	0	0	0	0	0	0	0	Fungi
OTU001217	1	0	0	0	0	1	2	2	0	4	0	0	0	0	0	0.000989	0	0	0	0	0.00083	0.001713	0.001666	0	0.00354	0	0	0	0	0	Fungi	Ascomycota	Eurotiomycetes	Chaetothyriales	Trichomeriaceae
OTU001220	0	0	0	0	0	0	0	0	0	0	0	8	0	1	1	0	0	0	0	0	0	0	0	0	0	0	0.006814	0	0.000829	0.000896	Fungi	Ascomycota	Dothideomycetes	Capnodiales	Mycosphaerellaceae	Scleroramularia	Scleroramularia_asiminae
OTU001222	6	0	0	0	0	0	0	0	4	0	0	0	0	0	0	0.005933	0	0	0	0	0	0	0	0.003627	0	0	0	0	0	0	Fungi	Basidiomycota	Agaricostilbomycetes	Agaricostilbales	Agaricostilbaceae	Sterigmatomyces	Sterigmatomyces_halophilus
OTU001224	0	4	0	0	0	1	0	5	0	0	0	0	0	0	0	0	0.003539	0	0	0	0.00083	0	0.004164	0	0	0	0	0	0	0	Fungi	Ascomycota	Eurotiomycetes	Chaetothyriales	Chaetothyriaceae	Camptophora	Camptophora_hylomeconis
OTU001225	0	0	0	2	0	0	0	6	0	1	0	0	1	0	0	0	0	0	0.001683	0	0	0	0.004997	0	0.000885	0	0	0.000911	0	0
OTU001229	0	0	0	0	0	2	0	7	0	0	0	1	0	0	0	0	0	0	0	0	0.001661	0	0.00583	0	0	0	0.000852	0	0	0
OTU001231	0	0	0	1	0	2	4	0	3	0	0	0	0	0	0	0	0	0	0.000841	0	0.001661	0.003425	0	0.00272	0	0	0	0	0	0	Fungi	Basidiomycota	Microbotryomycetes	Sporidiobolales	Sporidiobolaceae	Sporobolomyces	Sporobolomyces_carnicolor
OTU001232	2	0	2	1	5	0	0	0	0	0	0	0	0	0	0	0.001978	0	0.001664	0.000841	0.004377	0	0	0	0	0	0	0	0	0	0
OTU000326	0	0	1	1	0	2	0	0	0	1	3	1	0	0	0	0	0	0.000832	0.000841	0	0.001661	0	0	0	0.000885	0.002669	0.000852	0	0	0	Fungi	Ascomycota	Sordariomycetes	Sordariales	Lasiosphaeriaceae
OTU000389	0	0	0	1	0	1	0	0	0	1	1	0	0	0	5	0	0	0	0.000841	0	0.00083	0	0	0	0.000885	0.00089	0	0	0	0.00448	Fungi
OTU000662	0	0	6	0	0	0	0	0	0	0	0	0	0	3	0	0	0	0.004993	0	0	0	0	0	0	0	0	0	0	0.002486	0	Alveolata	Ciliophora	Spirotrichea
OTU000675	0	0	4	1	0	0	0	0	0	0	4	0	0	0	0	0	0	0.003328	0.000841	0	0	0	0	0	0	0.003558	0	0	0	0	Alveolata	Ciliophora	Spirotrichea	Sporadotrichida	Oxytrichidae
OTU000703	0	0	0	0	0	1	0	2	4	0	0	2	0	0	0	0	0	0	0	0	0.00083	0	0.001666	0.003627	0	0	0.001703	0	0	0	Fungi	Ascomycota	Saccharomycetes	Saccharomycetales	Saccharomycetales_fam_Incertae_sedis	Candida	Candida_albicans
OTU000705	1	0	0	0	1	0	1	0	0	0	0	3	0	0	3	0.000989	0	0	0	0.000875	0	0.000856	0	0	0	0	0.002555	0	0	0.002688	Rhizaria	Cercozoa	Cercozoa_cls_Incertae_sedis	Thaumatomonadida	Thaumatomastigidae	Thaumatomonas
OTU000712	0	0	1	0	1	0	0	0	0	0	0	0	0	7	0	0	0	0.000832	0	0.000875	0	0	0	0	0	0	0	0	0.005802	0	Fungi	Basidiomycota
OTU001048	0	1	0	1	0	0	0	5	1	0	0	1	0	0	0	0	0.000885	0	0.000841	0	0	0	0.004164	0.000907	0	0	0.000852	0	0	0	Fungi	Ascomycota
OTU001073	4	0	0	0	0	0	0	2	0	2	0	1	0	0	0	0.003955	0	0	0	0	0	0	0.001666	0	0.00177	0	0.000852	0	0	0	Viridiplantae	Chlorophyta
OTU001078	0	3	0	0	0	3	0	0	0	3	0	0	0	0	0	0	0.002654	0	0	0	0.002491	0	0	0	0.002655	0	0	0	0	0	Fungi	Ascomycota	Sordariomycetes	Sordariales	Lasiosphaeriaceae	Cladorrhinum	Cladorrhinum_bulbillosum
OTU001113	3	1	0	0	4	0	0	0	1	0	0	0	0	0	0	0.002966	0.000885	0	0	0.003502	0	0	0	0.000907	0	0	0	0	0	0
OTU001144	0	0	0	0	0	0	0	0	0	0	2	7	0	0	0	0	0	0	0	0	0	0	0	0	0	0.001779	0.005962	0	0	0	Fungi	Ascomycota	Dothideomycetes	Venturiales	Sympoventuriaceae	Ochroconis
OTU001195	0	0	0	0	9	0	0	0	0	0	0	0	0	0	0	0	0	0	0	0.007879	0	0	0	0	0	0	0	0	0	0	Fungi	Ascomycota	Orbiliomycetes	Orbiliales	Orbiliaceae
OTU001209	0	0	1	0	0	0	0	0	0	0	0	5	2	0	1	0	0	0.000832	0	0	0	0	0	0	0	0	0.004259	0.001823	0	0.000896	Fungi	Ascomycota	Dothideomycetes	Venturiales	Sympoventuriaceae
OTU001215	8	0	1	0	0	0	0	0	0	0	0	0	0	0	0	0.00791	0	0.000832	0	0	0	0	0	0	0	0	0	0	0	0	Fungi	Basidiomycota	Agaricomycetes	Agaricales	Psathyrellaceae	Psathyrella
OTU001218	0	0	0	0	8	0	0	0	0	1	0	0	0	0	0	0	0	0	0	0.007003	0	0	0	0	0.000885	0	0	0	0	0	Fungi	Basidiomycota	Agaricomycetes	Hymenochaetales	Schizoporaceae	Schizopora	Schizopora_ovispora
OTU001221	4	3	1	1	0	0	0	0	0	0	0	0	0	0	0	0.003955	0.002654	0.000832	0.000841	0	0	0	0	0	0	0	0	0	0	0	Fungi
OTU001234	1	6	0	0	0	0	0	0	0	0	0	0	2	0	0	0.000989	0.005309	0	0	0	0	0	0	0	0	0	0	0.001823	0	0
OTU001236	1	0	0	5	0	0	0	0	0	3	0	0	0	0	0	0.000989	0	0	0.004207	0	0	0	0	0	0.002655	0	0	0	0	0	Viridiplantae	Anthophyta	Eudicotyledonae	Cucurbitales	Cucurbitaceae	Cucurbita
OTU001237	0	0	0	0	0	4	0	5	0	0	0	0	0	0	0	0	0	0	0	0	0.003322	0	0.004164	0	0	0	0	0	0	0	Fungi
OTU001239	6	3	0	0	0	0	0	0	0	0	0	0	0	0	0	0.005933	0.002654	0	0	0	0	0	0	0	0	0	0	0	0	0	Fungi
OTU001240	0	0	0	2	3	0	0	0	0	1	0	0	0	3	0	0	0	0	0.001683	0.002626	0	0	0	0	0.000885	0	0	0	0.002486	0	Fungi	Basidiomycota	Tremellomycetes	Tremellales	Cuniculitremaceae
OTU001242	0	0	0	0	0	3	6	0	0	0	0	0	0	0	0	0	0	0	0	0	0.002491	0.005138	0	0	0	0	0	0	0	0	Fungi	Mortierellomycota	Mortierellomycetes	Mortierellales	Mortierellaceae	Mortierella
OTU001244	0	0	0	0	0	0	0	9	0	0	0	0	0	0	0	0	0	0	0	0	0	0	0.007495	0	0	0	0	0	0	0	Fungi
OTU001246	0	5	0	0	0	0	0	0	4	0	0	0	0	0	0	0	0.004424	0	0	0	0	0	0	0.003627	0	0	0	0	0	0	Fungi	Monoblepharomycota	Monoblepharidomycetes	Monoblepharidales	Oedogoniomycetaceae	Oedogoniomyces
OTU001248	2	0	0	0	1	4	0	0	0	0	0	0	0	0	2	0.001978	0	0	0	0.000875	0.003322	0	0	0	0	0	0	0	0	0.001792	Fungi	Chytridiomycota	Rhizophydiomycetes	Rhizophydiales	Terramycetaceae	Boothiomyces	Boothiomyces_macroporosum
OTU001249	0	0	9	0	0	0	0	0	0	0	0	0	0	0	0	0	0	0.007489	0	0	0	0	0	0	0	0	0	0	0	0	Fungi	Ascomycota	Sordariomycetes	Sordariales
OTU001250	7	0	0	0	0	0	0	0	0	0	0	0	0	0	2	0.006922	0	0	0	0	0	0	0	0	0	0	0	0	0	0.001792
OTU001251	0	1	0	0	0	0	0	0	0	0	4	3	0	0	1	0	0.000885	0	0	0	0	0	0	0	0	0.003558	0.002555	0	0	0.000896	Viridiplantae	Chlorophyta	Chlorophyceae
OTU001253	0	0	2	0	7	0	0	0	0	0	0	0	0	0	0	0	0	0.001664	0	0.006128	0	0	0	0	0	0	0	0	0	0
OTU001255	0	0	0	0	0	1	0	8	0	0	0	0	0	0	0	0	0	0	0	0	0.00083	0	0.006662	0	0	0	0	0	0	0	Fungi	Ascomycota
OTU001258	0	0	0	0	0	7	0	2	0	0	0	0	0	0	0	0	0	0	0	0	0.005813	0	0.001666	0	0	0	0	0	0	0	Fungi	Chytridiomycota	GS13
OTU001259	0	0	0	0	0	0	0	0	0	0	1	6	0	1	1	0	0	0	0	0	0	0	0	0	0	0.00089	0.00511	0	0.000829	0.000896	Fungi	Glomeromycota	Glomeromycetes	Gigasporales	Gigasporaceae	Gigaspora	Gigaspora_margarita
OTU001263	0	0	0	8	0	0	0	0	0	0	0	0	0	0	1	0	0	0	0.006731	0	0	0	0	0	0	0	0	0	0	0.000896	Fungi	Basidiomycota	Tremellomycetes	Tremellales	Rhynchogastremataceae	Papiliotrema	Papiliotrema_laurentii
OTU001264	0	0	0	0	0	9	0	0	0	0	0	0	0	0	0	0	0	0	0	0	0.007474	0	0	0	0	0	0	0	0	0	Fungi	Ascomycota	Sordariomycetes
OTU001265	0	0	0	0	0	0	0	0	0	0	0	4	5	0	0	0	0	0	0	0	0	0	0	0	0	0	0.003407	0.004557	0	0	Viridiplantae	Chlorophyta	Chlorophyceae	Volvocales	Chlamydomonadaceae	Lobochlamys
OTU001267	0	0	0	0	0	5	0	4	0	0	0	0	0	0	0	0	0	0	0	0	0.004152	0	0.003331	0	0	0	0	0	0	0	Viridiplantae	Chlorophyta	Chlorophyceae
OTU001268	0	0	0	0	0	0	0	0	9	0	0	0	0	0	0	0	0	0	0	0	0	0	0	0.008161	0	0	0	0	0	0	Fungi	Ascomycota	Eurotiomycetes	Chaetothyriales
OTU001270	0	0	0	7	0	0	0	0	0	0	0	0	2	0	0	0	0	0	0.00589	0	0	0	0	0	0	0	0	0.001823	0	0	Fungi	Basidiomycota	Agaricomycetes	Polyporales	Polyporaceae	Grammothele	Grammothele_fuligo
OTU001271	4	0	2	0	1	0	0	0	2	0	0	0	0	0	0	0.003955	0	0.001664	0	0.000875	0	0	0	0.001813	0	0	0	0	0	0	Fungi
OTU001272	0	7	0	0	1	0	0	0	0	1	0	0	0	0	0	0	0.006194	0	0	0.000875	0	0	0	0	0.000885	0	0	0	0	0	Fungi	Basidiomycota	Agaricostilbomycetes	Agaricostilbales
OTU000289	0	0	1	0	0	0	0	3	0	0	0	4	0	0	0	0	0	0.000832	0	0	0	0	0.002498	0	0	0	0.003407	0	0	0
OTU000438	0	0	4	0	0	1	0	0	0	1	1	0	1	0	0	0	0	0.003328	0	0	0.00083	0	0	0	0.000885	0.00089	0	0.000911	0	0	Fungi	Ascomycota
OTU000481	0	0	0	0	0	1	2	1	3	0	0	1	0	0	0	0	0	0	0	0	0.00083	0.001713	0.000833	0.00272	0	0	0.000852	0	0	0	Fungi	Basidiomycota	Tremellomycetes	Cystofilobasidiales	Mrakiaceae	Tausonia	Tausonia_pullulans
OTU000502	0	0	0	1	0	0	0	2	0	1	0	3	0	0	1	0	0	0	0.000841	0	0	0	0.001666	0	0.000885	0	0.002555	0	0	0.000896	Fungi
OTU000710	0	5	0	0	0	0	0	0	0	0	1	1	0	0	1	0	0.004424	0	0	0	0	0	0	0	0	0.00089	0.000852	0	0	0.000896	Fungi	Ascomycota	Sordariomycetes	Sordariales
OTU000778	0	0	0	0	0	0	0	1	0	0	0	7	0	0	0	0	0	0	0	0	0	0	0.000833	0	0	0	0.005962	0	0	0	Fungi	Ascomycota	Dothideomycetes	Pleosporales
OTU000865	0	0	0	0	0	8	0	0	0	0	0	0	0	0	0	0	0	0	0	0	0.006643	0	0	0	0	0	0	0	0	0	Fungi	Ascomycota	Saccharomycetes	Saccharomycetales	Saccharomycetales_fam_Incertae_sedis	Candida	Candida_orthopsilosis
OTU000982	2	0	1	5	0	0	0	0	0	0	0	0	0	0	0	0.001978	0	0.000832	0.004207	0	0	0	0	0	0	0	0	0	0	0
OTU001107	0	0	0	0	0	0	0	0	0	0	8	0	0	0	0	0	0	0	0	0	0	0	0	0	0	0.007116	0	0	0	0	Fungi	Ascomycota
OTU001199	0	0	0	0	0	0	0	0	4	0	0	0	4	0	0	0	0	0	0	0	0	0	0	0.003627	0	0	0	0.003646	0	0	Fungi	Ascomycota	Lecanoromycetes
OTU001206	0	0	0	0	0	0	4	0	0	0	1	0	1	1	1	0	0	0	0	0	0	0.003425	0	0	0	0.00089	0	0.000911	0.000829	0.000896	Fungi	Ascomycota	Dothideomycetes	Capnodiales	Dissoconiaceae	Dissoconium	Dissoconium_eucalypti
OTU001208	0	0	0	0	0	0	0	0	8	0	0	0	0	0	0	0	0	0	0	0	0	0	0	0.007254	0	0	0	0	0	0	Fungi	Ascomycota	Dothideomycetes	Pleosporales	Phaeosphaeriaceae
OTU001227	0	0	0	0	0	0	0	0	0	0	8	0	0	0	0	0	0	0	0	0	0	0	0	0	0	0.007116	0	0	0	0	Fungi	Ascomycota
OTU001235	1	0	0	0	0	2	0	2	3	0	0	0	0	0	0	0.000989	0	0	0	0	0.001661	0	0.001666	0.00272	0	0	0	0	0	0	Fungi	Ascomycota	Sordariomycetes	Hypocreales	Nectriaceae	Xenoacremonium	Xenoacremonium_recifei
OTU001245	0	0	0	0	0	0	1	0	7	0	0	0	0	0	0	0	0	0	0	0	0	0.000856	0	0.006347	0	0	0	0	0	0	Viridiplantae	Chlorophyta	Trebouxiophyceae
OTU001254	1	2	0	0	0	0	0	0	0	1	0	3	1	0	0	0.000989	0.00177	0	0	0	0	0	0	0	0.000885	0	0.002555	0.000911	0	0	Metazoa	Nematoda	Chromadorea	Rhabditida	Cephalobidae	Zeldia	Zeldia_punctata
OTU001257	3	0	0	1	0	0	0	0	0	4	0	0	0	0	0	0.002966	0	0	0.000841	0	0	0	0	0	0.00354	0	0	0	0	0	Fungi	Basidiomycota	Cystobasidiomycetes	Cystobasidiomycetes_ord_Incertae_sedis	Symmetrosporaceae	Symmetrospora
OTU001274	0	0	0	0	0	0	0	0	8	0	0	0	0	0	0	0	0	0	0	0	0	0	0	0.007254	0	0	0	0	0	0	Fungi	Basidiomycota
OTU001275	0	0	0	0	0	0	0	0	0	0	0	0	8	0	0	0	0	0	0	0	0	0	0	0	0	0	0	0.007292	0	0	Fungi	Ascomycota	Eurotiomycetes	Eurotiales	Aspergillaceae	Penicillium
OTU001276	0	0	0	6	0	0	0	0	0	0	0	2	0	0	0	0	0	0	0.005048	0	0	0	0	0	0	0	0.001703	0	0	0	Fungi	Basidiomycota	Exobasidiomycetes	Exobasidiales	Exobasidiaceae	Exobasidium	Exobasidium_reticulatum
OTU001279	0	0	0	0	0	0	4	1	0	3	0	0	0	0	0	0	0	0	0	0	0	0.003425	0.000833	0	0.002655	0	0	0	0	0	Fungi
OTU001280	0	0	0	0	0	1	0	3	4	0	0	0	0	0	0	0	0	0	0	0	0.00083	0	0.002498	0.003627	0	0	0	0	0	0
OTU001281	0	0	0	0	0	7	0	0	1	0	0	0	0	0	0	0	0	0	0	0	0.005813	0	0	0.000907	0	0	0	0	0	0	Fungi
OTU001282	0	0	0	0	0	0	8	0	0	0	0	0	0	0	0	0	0	0	0	0	0	0.006851	0	0	0	0	0	0	0	0	Fungi	Basidiomycota	Agaricomycetes	Russulales	Stereaceae	Stereum	Stereum_hirsutum
OTU001283	0	0	0	0	0	0	0	0	0	0	0	0	7	0	1	0	0	0	0	0	0	0	0	0	0	0	0	0.00638	0	0.000896	Fungi	Ascomycota	Sordariomycetes	Xylariales	Xylariaceae	Hypoxylon	Hypoxylon_ticinense
OTU001284	0	1	0	0	1	0	0	0	0	4	2	0	0	0	0	0	0.000885	0	0	0.000875	0	0	0	0	0.00354	0.001779	0	0	0	0	Fungi	Ascomycota	Eurotiomycetes	Eurotiales	Aspergillaceae
OTU001285	7	0	0	0	0	0	0	1	0	0	0	0	0	0	0	0.006922	0	0	0	0	0	0	0.000833	0	0	0	0	0	0	0	Fungi
OTU001286	0	0	0	0	0	0	0	7	0	0	0	1	0	0	0	0	0	0	0	0	0	0	0.00583	0	0	0	0.000852	0	0	0	Fungi	Ascomycota	Eurotiomycetes	Eurotiales	Aspergillaceae	Penicillium	Penicillium_arenicola
OTU001287	0	3	2	1	0	0	0	0	0	0	0	2	0	0	0	0	0.002654	0.001664	0.000841	0	0	0	0	0	0	0	0.001703	0	0	0
OTU001288	0	0	7	0	0	0	0	0	0	0	0	0	1	0	0	0	0	0.005825	0	0	0	0	0	0	0	0	0	0.000911	0	0	Fungi	Basidiomycota
OTU001290	0	0	0	0	0	0	0	8	0	0	0	0	0	0	0	0	0	0	0	0	0	0	0.006662	0	0	0	0	0	0	0
OTU001291	0	0	0	0	0	0	0	1	4	3	0	0	0	0	0	0	0	0	0	0	0	0	0.000833	0.003627	0.002655	0	0	0	0	0	Viridiplantae	Chlorophyta	Chlorophyceae	Volvocales
OTU001292	0	0	0	0	0	0	0	0	0	0	5	2	0	1	0	0	0	0	0	0	0	0	0	0	0	0.004448	0.001703	0	0.000829	0	Fungi
OTU001294	0	0	0	0	0	0	0	0	0	8	0	0	0	0	0	0	0	0	0	0	0	0	0	0	0.007079	0	0	0	0	0	Fungi	Basidiomycota	Agaricomycetes	Polyporales
OTU001295	1	3	3	0	1	0	0	0	0	0	0	0	0	0	0	0.000989	0.002654	0.002496	0	0.000875	0	0	0	0	0	0	0	0	0	0
OTU001296	0	0	0	0	0	0	0	1	0	0	0	7	0	0	0	0	0	0	0	0	0	0	0.000833	0	0	0	0.005962	0	0	0	Fungi	Basidiomycota	Agaricomycetes	Sebacinales
OTU001297	0	0	8	0	0	0	0	0	0	0	0	0	0	0	0	0	0	0.006657	0	0	0	0	0	0	0	0	0	0	0	0	Fungi	Basidiomycota	Agaricomycetes	Polyporales	Polyporaceae	Earliella	Earliella_scabrosa
OTU001298	0	3	0	0	2	0	1	0	0	2	0	0	0	0	0	0	0.002654	0	0	0.001751	0	0.000856	0	0	0.00177	0	0	0	0	0	Fungi	Ascomycota	Sordariomycetes	Hypocreales
OTU001301	0	3	5	0	0	0	0	0	0	0	0	0	0	0	0	0	0.002654	0.004161	0	0	0	0	0	0	0	0	0	0	0	0
OTU001306	0	0	0	0	0	0	0	0	0	0	0	0	3	0	5	0	0	0	0	0	0	0	0	0	0	0	0	0.002734	0	0.00448	Fungi	Ascomycota	Dothideomycetes
OTU001307	0	0	2	0	1	0	0	1	0	1	0	3	0	0	0	0	0	0.001664	0	0.000875	0	0	0.000833	0	0.000885	0	0.002555	0	0	0
OTU001308	0	0	0	0	0	0	0	0	1	0	0	0	7	0	0	0	0	0	0	0	0	0	0	0.000907	0	0	0	0.00638	0	0	Fungi	Ascomycota	Sordariomycetes	Trichosphaeriales	Trichosphaeriaceae	Nigrospora	Nigrospora_oryzae
OTU001310	0	0	0	0	0	0	0	5	0	0	0	3	0	0	0	0	0	0	0	0	0	0	0.004164	0	0	0	0.002555	0	0	0	Alveolata	Ciliophora	Oligohymenophorea	Oligohymenophorea_ord_Incertae_sedis	Vorticellidae	Vorticella
OTU001312	0	1	0	0	0	3	1	3	0	0	0	0	0	0	0	0	0.000885	0	0	0	0.002491	0.000856	0.002498	0	0	0	0	0	0	0
OTU001313	0	0	3	0	0	0	0	0	0	0	0	4	0	1	0	0	0	0.002496	0	0	0	0	0	0	0	0	0.003407	0	0.000829	0	Fungi	Basidiomycota	Tremellomycetes	Tremellales	Rhynchogastremataceae	Papiliotrema	Papiliotrema_flavescens
OTU001314	0	0	0	0	0	1	0	0	1	6	0	0	0	0	0	0	0	0	0	0	0.00083	0	0	0.000907	0.005309	0	0	0	0	0	Fungi	Ascomycota	Sordariomycetes	Diaporthales	Valsaceae	Cytospora
OTU001315	2	0	0	0	0	1	3	1	0	0	0	0	0	0	1	0.001978	0	0	0	0	0.00083	0.002569	0.000833	0	0	0	0	0	0	0.000896	Fungi
OTU001317	0	0	0	0	0	1	0	0	0	7	0	0	0	0	0	0	0	0	0	0	0.00083	0	0	0	0.006194	0	0	0	0	0	Fungi	Basidiomycota	Tremellomycetes	Filobasidiales	Filobasidiaceae	Goffeauzyma	Goffeauzyma_metallitolerans
OTU001321	0	0	0	0	0	0	0	0	0	0	0	4	3	1	0	0	0	0	0	0	0	0	0	0	0	0	0.003407	0.002734	0.000829	0	Fungi	Basidiomycota
OTU001322	4	0	0	1	0	0	0	1	2	0	0	0	0	0	0	0.003955	0	0	0.000841	0	0	0	0.000833	0.001813	0	0	0	0	0	0
OTU001323	0	0	0	0	0	0	8	0	0	0	0	0	0	0	0	0	0	0	0	0	0	0.006851	0	0	0	0	0	0	0	0	Fungi	Ascomycota	Sordariomycetes	Hypocreales	Bionectriaceae	Clonostachys	Clonostachys_candelabrum
OTU000338	0	0	1	0	0	0	0	0	0	2	0	4	0	0	0	0	0	0.000832	0	0	0	0	0	0	0.00177	0	0.003407	0	0	0
OTU000699	0	0	0	0	1	0	0	0	0	0	1	5	0	0	0	0	0	0	0	0.000875	0	0	0	0	0	0.00089	0.004259	0	0	0	Fungi	Ascomycota	Saccharomycetes	Saccharomycetales	Trichomonascaceae	Sugiyamaella	Sugiyamaella_smithiae
OTU000963	0	0	0	3	0	0	1	0	0	0	1	0	2	0	0	0	0	0	0.002524	0	0	0.000856	0	0	0	0.00089	0	0.001823	0	0
OTU001049	0	1	0	0	0	1	1	0	0	0	0	1	0	0	3	0	0.000885	0	0	0	0.00083	0.000856	0	0	0	0	0.000852	0	0	0.002688	Fungi	Ascomycota
OTU001055	0	0	0	0	0	0	0	0	0	0	0	0	7	0	0	0	0	0	0	0	0	0	0	0	0	0	0	0.00638	0	0	Fungi	Ascomycota	Dothideomycetes	Pleosporales
OTU001133	5	0	0	0	0	0	0	0	1	0	1	0	0	0	0	0.004944	0	0	0	0	0	0	0	0.000907	0	0.00089	0	0	0	0	Fungi
OTU001146	2	4	0	1	0	0	0	0	0	0	0	0	0	0	0	0.001978	0.003539	0	0.000841	0	0	0	0	0	0	0	0	0	0	0	Rhizaria	Cercozoa	Cercozoa_cls_Incertae_sedis	Thaumatomonadida	Thaumatomastigidae	Thaumatomonas
OTU001192	0	0	2	0	0	0	0	0	0	0	0	5	0	0	0	0	0	0.001664	0	0	0	0	0	0	0	0	0.004259	0	0	0	Fungi
OTU001226	0	3	0	0	4	0	0	0	0	0	0	0	0	0	0	0	0.002654	0	0	0.003502	0	0	0	0	0	0	0	0	0	0	Fungi	Mortierellomycota	Mortierellomycetes	Mortierellales	Mortierellaceae	Mortierella
OTU001233	0	0	0	0	0	0	0	0	0	0	6	1	0	0	0	0	0	0	0	0	0	0	0	0	0	0.005337	0.000852	0	0	0	Fungi	Basidiomycota	Pucciniomycetes	Platygloeales
OTU001243	0	0	0	0	0	0	0	0	0	0	1	0	0	6	0	0	0	0	0	0	0	0	0	0	0	0.00089	0	0	0.004973	0	Fungi	Ascomycota	Dothideomycetes	Pleosporales
OTU001247	0	2	3	1	1	0	0	0	0	0	0	0	0	0	0	0	0.00177	0.002496	0.000841	0.000875	0	0	0	0	0	0	0	0	0	0
OTU001256	1	1	5	0	0	0	0	0	0	0	0	0	0	0	0	0.000989	0.000885	0.004161	0	0	0	0	0	0	0	0	0	0	0	0	Fungi
OTU001303	1	0	0	5	0	0	0	0	0	0	1	0	0	0	0	0.000989	0	0	0.004207	0	0	0	0	0	0	0.00089	0	0	0	0	Fungi	Basidiomycota	Agaricomycetes	Cantharellales	Ceratobasidiaceae
OTU001304	0	0	0	0	0	0	0	0	0	0	0	0	5	2	0	0	0	0	0	0	0	0	0	0	0	0	0	0.004557	0.001658	0	Viridiplantae	Chlorophyta	Chlorophyceae	Volvocales	Chlamydomonadaceae	Lobomonas	Lobomonas_francei
OTU001316	0	0	0	0	7	0	0	0	0	0	0	0	0	0	0	0	0	0	0	0.006128	0	0	0	0	0	0	0	0	0	0	Fungi	Ascomycota	Sordariomycetes	Hypocreales	Nectriaceae	Fusarium
OTU001325	0	0	0	0	0	0	2	1	3	0	0	0	0	0	1	0	0	0	0	0	0	0.001713	0.000833	0.00272	0	0	0	0	0	0.000896	Fungi
OTU001326	0	0	0	0	0	2	0	0	0	0	0	0	5	0	0	0	0	0	0	0	0.001661	0	0	0	0	0	0	0.004557	0	0	Fungi	Ascomycota	Eurotiomycetes
OTU001327	6	0	0	0	0	0	0	0	0	1	0	0	0	0	0	0.005933	0	0	0	0	0	0	0	0	0.000885	0	0	0	0	0	Fungi	Ascomycota	Leotiomycetes	Helotiales
OTU001329	0	0	3	0	0	0	0	0	1	0	0	3	0	0	0	0	0	0.002496	0	0	0	0	0	0.000907	0	0	0.002555	0	0	0	Fungi	Ascomycota
OTU001330	0	0	0	0	0	0	0	1	0	0	0	4	1	0	1	0	0	0	0	0	0	0	0.000833	0	0	0	0.003407	0.000911	0	0.000896	Fungi	Ascomycota	Sordariomycetes
OTU001331	0	0	0	0	0	3	0	0	0	0	0	3	0	0	1	0	0	0	0	0	0.002491	0	0	0	0	0	0.002555	0	0	0.000896	Fungi	Ascomycota
OTU001332	0	0	0	4	1	1	0	1	0	0	0	0	0	0	0	0	0	0	0.003366	0.000875	0.00083	0	0.000833	0	0	0	0	0	0	0	Fungi
OTU001336	0	0	0	0	0	0	0	0	0	7	0	0	0	0	0	0	0	0	0	0	0	0	0	0	0.006194	0	0	0	0	0	Fungi
OTU001337	0	0	0	0	0	0	0	0	0	0	0	0	0	7	0	0	0	0	0	0	0	0	0	0	0	0	0	0	0.005802	0	Fungi	Ascomycota	Dothideomycetes	Pleosporales	Pleosporales_fam_Incertae_sedis	Trichobotrys	Trichobotrys_effusa
OTU001338	0	0	0	0	0	1	0	6	0	0	0	0	0	0	0	0	0	0	0	0	0.00083	0	0.004997	0	0	0	0	0	0	0	Fungi	Basidiomycota	Agaricomycetes	Polyporales	Fomitopsidaceae	Antrodia	Antrodia_lalashana
OTU001340	0	0	0	0	7	0	0	0	0	0	0	0	0	0	0	0	0	0	0	0.006128	0	0	0	0	0	0	0	0	0	0	Fungi	Ascomycota	Dothideomycetes	Pleosporales
OTU001341	0	0	0	0	0	0	0	7	0	0	0	0	0	0	0	0	0	0	0	0	0	0	0.00583	0	0	0	0	0	0	0	Fungi	Chytridiomycota	GS13
OTU001342	0	0	0	0	0	0	0	0	0	0	1	6	0	0	0	0	0	0	0	0	0	0	0	0	0	0.00089	0.00511	0	0	0	Viridiplantae	Anthophyta	Eudicotyledonae	Asterales	Asteraceae
OTU001343	1	1	1	0	4	0	0	0	0	0	0	0	0	0	0	0.000989	0.000885	0.000832	0	0.003502	0	0	0	0	0	0	0	0	0	0
OTU001345	0	0	0	0	0	1	0	0	0	0	0	0	0	0	6	0	0	0	0	0	0.00083	0	0	0	0	0	0	0	0	0.005376	Fungi	Ascomycota
OTU001348	0	0	0	0	0	0	0	0	0	0	0	0	7	0	0	0	0	0	0	0	0	0	0	0	0	0	0	0.00638	0	0	Fungi
OTU001349	0	0	0	0	0	0	0	0	0	0	0	0	6	1	0	0	0	0	0	0	0	0	0	0	0	0	0	0.005469	0.000829	0	Fungi	Basidiomycota	Microbotryomycetes	Sporidiobolales	Sporidiobolaceae	Sporobolomyces
OTU001350	0	2	0	0	0	4	0	0	1	0	0	0	0	0	0	0	0.00177	0	0	0	0.003322	0	0	0.000907	0	0	0	0	0	0	Fungi	Ascomycota	Sordariomycetes	Coniochaetales	Coniochaetaceae	Coniochaeta
OTU001351	1	0	0	0	0	0	5	0	0	0	1	0	0	0	0	0.000989	0	0	0	0	0	0.004282	0	0	0	0.00089	0	0	0	0	Fungi	Ascomycota
OTU001352	0	0	0	0	0	2	1	4	0	0	0	0	0	0	0	0	0	0	0	0	0.001661	0.000856	0.003331	0	0	0	0	0	0	0
OTU001353	0	0	0	0	0	0	0	0	0	0	7	0	0	0	0	0	0	0	0	0	0	0	0	0	0	0.006227	0	0	0	0	Fungi	Ascomycota
OTU001354	0	0	0	0	0	0	4	0	0	0	3	0	0	0	0	0	0	0	0	0	0	0.003425	0	0	0	0.002669	0	0	0	0	Fungi	Ascomycota	Saccharomycetes	Saccharomycetales	Saccharomycetales_fam_Incertae_sedis	Candida	Candida_solani
OTU001355	0	0	0	0	0	0	0	0	0	0	6	0	0	0	1	0	0	0	0	0	0	0	0	0	0	0.005337	0	0	0	0.000896	Viridiplantae	Chlorophyta	Chlorophyceae	Sphaeropleales	Scenedesmaceae	Coelastrella
OTU001357	0	2	0	0	0	0	0	0	0	0	0	3	0	2	0	0	0.00177	0	0	0	0	0	0	0	0	0	0.002555	0	0.001658	0	Fungi	Ascomycota	Orbiliomycetes	Orbiliales	Orbiliaceae
OTU001361	0	0	0	4	0	2	0	0	0	0	0	0	0	0	1	0	0	0	0.003366	0	0.001661	0	0	0	0	0	0	0	0	0.000896	Fungi	Basidiomycota	Ustilaginomycetes	Ustilaginales	Ustilaginaceae	Pseudozyma	Pseudozyma_hubeiensis
OTU001362	0	0	0	0	0	0	0	5	0	2	0	0	0	0	0	0	0	0	0	0	0	0	0.004164	0	0.00177	0	0	0	0	0	Fungi	Basidiomycota	Agaricomycetes	Agaricales	Bolbitiaceae	Conocybe	Conocybe_velutipes
OTU001363	0	0	0	0	0	0	5	0	0	0	0	0	2	0	0	0	0	0	0	0	0	0.004282	0	0	0	0	0	0.001823	0	0	Viridiplantae	Chlorophyta	Trebouxiophyceae	Chlorellales	Koliellaceae	Pseudochlorella	Pseudochlorella_pyrenoidosa
OTU001364	0	0	0	0	0	0	0	0	0	0	0	7	0	0	0	0	0	0	0	0	0	0	0	0	0	0	0.005962	0	0	0	Fungi	Ascomycota
OTU001365	0	0	0	1	0	1	0	0	0	0	4	0	0	1	0	0	0	0	0.000841	0	0.00083	0	0	0	0	0.003558	0	0	0.000829	0	Fungi	Ascomycota
OTU001366	0	0	0	0	0	0	0	0	7	0	0	0	0	0	0	0	0	0	0	0	0	0	0	0.006347	0	0	0	0	0	0	Fungi	Basidiomycota	Agaricomycetes	Agaricales	Agaricaceae	Agaricus
OTU001367	0	0	0	0	0	0	0	0	6	0	0	0	1	0	0	0	0	0	0	0	0	0	0	0.00544	0	0	0	0.000911	0	0	Fungi	Chytridiomycota	GS13
OTU001368	0	0	0	0	0	0	0	0	7	0	0	0	0	0	0	0	0	0	0	0	0	0	0	0.006347	0	0	0	0	0	0	Fungi	Ascomycota	Dothideomycetes	Pleosporales
OTU001372	0	0	0	0	0	7	0	0	0	0	0	0	0	0	0	0	0	0	0	0	0.005813	0	0	0	0	0	0	0	0	0	Fungi
OTU001373	0	0	0	0	0	7	0	0	0	0	0	0	0	0	0	0	0	0	0	0	0.005813	0	0	0	0	0	0	0	0	0	Fungi	Chytridiomycota	Rhizophydiomycetes	Rhizophydiales	Terramycetaceae	Boothiomyces	Boothiomyces_macroporosum
OTU001376	1	1	2	1	2	0	0	0	0	0	0	0	0	0	0	0.000989	0.000885	0.001664	0.000841	0.001751	0	0	0	0	0	0	0	0	0	0	Fungi	Chytridiomycota	Rhizophydiomycetes	Rhizophydiales
OTU001381	0	0	0	0	0	2	1	4	0	0	0	0	0	0	0	0	0	0	0	0	0.001661	0.000856	0.003331	0	0	0	0	0	0	0
OTU001387	0	0	0	0	5	0	0	1	0	0	0	0	1	0	0	0	0	0	0	0.004377	0	0	0.000833	0	0	0	0	0.000911	0	0	Fungi	Basidiomycota	Agaricomycetes	Hymenochaetales	Schizoporaceae
OTU001393	0	0	0	0	0	5	1	1	0	0	0	0	0	0	0	0	0	0	0	0	0.004152	0.000856	0.000833	0	0	0	0	0	0	0	Viridiplantae	Chlorophyta
OTU000307	0	0	0	1	0	0	0	5	0	0	0	0	0	0	0	0	0	0	0.000841	0	0	0	0.004164	0	0	0	0	0	0	0
OTU000388	0	0	0	0	0	0	0	3	0	3	0	0	0	0	0	0	0	0	0	0	0	0	0.002498	0	0.002655	0	0	0	0	0
OTU000516	0	0	0	1	0	0	0	0	0	1	0	2	2	0	0	0	0	0	0.000841	0	0	0	0	0	0.000885	0	0.001703	0.001823	0	0	Fungi	Ascomycota	Sordariomycetes	Sordariales
OTU000610	0	0	0	0	0	0	0	0	1	0	0	0	0	4	1	0	0	0	0	0	0	0	0	0.000907	0	0	0	0	0.003315	0.000896	Fungi	Ascomycota	Eurotiomycetes	Chaetothyriales	Herpotrichiellaceae
OTU000677	0	0	5	0	0	0	0	0	0	0	0	0	0	0	1	0	0	0.004161	0	0	0	0	0	0	0	0	0	0	0	0.000896	Fungi	Basidiomycota	Tremellomycetes	Tremellales	Bulleribasidiaceae	Bulleribasidium	Bulleribasidium_foliicola
OTU000885	0	0	1	1	0	0	0	0	0	0	0	1	1	0	2	0	0	0.000832	0.000841	0	0	0	0	0	0	0	0.000852	0.000911	0	0.001792	Alveolata	Ciliophora	Spirotrichea
OTU000929	0	0	0	2	0	0	0	0	1	3	0	0	0	0	0	0	0	0	0.001683	0	0	0	0	0.000907	0.002655	0	0	0	0	0	Fungi	Ascomycota	Sordariomycetes	Hypocreales	Nectriaceae	Acremoniopsis	Acremoniopsis_suttonii
OTU001148	0	0	0	0	0	0	0	0	0	0	0	3	1	0	2	0	0	0	0	0	0	0	0	0	0	0	0.002555	0.000911	0	0.001792	Fungi	Ascomycota	Sordariomycetes	Glomerellales	Plectosphaerellaceae	Gibellulopsis	Gibellulopsis_piscis
OTU001211	0	0	1	3	0	0	0	0	0	0	0	0	0	0	2	0	0	0.000832	0.002524	0	0	0	0	0	0	0	0	0	0	0.001792	Fungi	Ascomycota	Sordariomycetes	Conioscyphales	Conioscyphaceae	Conioscypha	Conioscypha_minutispora
OTU001228	0	1	0	0	0	2	0	0	0	1	0	0	0	0	2	0	0.000885	0	0	0	0.001661	0	0	0	0.000885	0	0	0	0	0.001792	Fungi	Ascomycota	Sordariomycetes	Sordariales	Lasiosphaeriaceae
OTU001262	3	0	0	0	2	0	0	0	1	0	0	0	0	0	0	0.002966	0	0	0	0.001751	0	0	0	0.000907	0	0	0	0	0	0	Fungi	Basidiomycota	Tritirachiomycetes	Tritirachiales	Tritirachiaceae	Paratritirachium
OTU001266	0	0	0	0	0	0	0	0	0	0	0	0	0	0	6	0	0	0	0	0	0	0	0	0	0	0	0	0	0	0.005376	Fungi	Ascomycota	Eurotiomycetes	Eurotiales	Trichocomaceae	Talaromyces
OTU001269	0	0	0	0	0	0	0	0	0	5	0	0	1	0	0	0	0	0	0	0	0	0	0	0	0.004424	0	0	0.000911	0	0
OTU001300	0	0	0	0	0	0	0	0	0	0	0	5	1	0	0	0	0	0	0	0	0	0	0	0	0	0	0.004259	0.000911	0	0	Fungi	Ascomycota	Dothideomycetes	Pleosporales	Didymosphaeriaceae
OTU001302	0	0	0	0	0	0	0	0	2	0	0	1	2	1	0	0	0	0	0	0	0	0	0	0.001813	0	0	0.000852	0.001823	0.000829	0	Fungi	Ascomycota	Eurotiomycetes	Chaetothyriales
OTU001311	0	6	0	0	0	0	0	0	0	0	0	0	0	0	0	0	0.005309	0	0	0	0	0	0	0	0	0	0	0	0	0
OTU001320	0	0	0	0	0	6	0	0	0	0	0	0	0	0	0	0	0	0	0	0	0.004983	0	0	0	0	0	0	0	0	0	Fungi	Ascomycota	Sordariomycetes	Sordariales	Chaetomiaceae	Trichocladium	Trichocladium_opacum
OTU001333	1	5	0	0	0	0	0	0	0	0	0	0	0	0	0	0.000989	0.004424	0	0	0	0	0	0	0	0	0	0	0	0	0	Fungi	Ascomycota	Orbiliomycetes
OTU001339	0	0	0	5	0	0	0	0	0	0	0	0	0	0	1	0	0	0	0.004207	0	0	0	0	0	0	0	0	0	0	0.000896	Viridiplantae	Chlorophyta
OTU001344	0	0	0	0	0	0	0	6	0	0	0	0	0	0	0	0	0	0	0	0	0	0	0.004997	0	0	0	0	0	0	0	Fungi	Ascomycota	Sordariomycetes
OTU001356	0	1	0	0	0	0	0	0	0	5	0	0	0	0	0	0	0.000885	0	0	0	0	0	0	0	0.004424	0	0	0	0	0	Fungi	Basidiomycota	Agaricomycetes	Auriculariales	Exidiaceae	Exidiopsis	Exidiopsis_calcea
OTU001360	0	0	0	1	0	0	0	0	3	0	0	1	1	0	0	0	0	0	0.000841	0	0	0	0	0.00272	0	0	0.000852	0.000911	0	0	Fungi	Ascomycota
OTU001369	0	0	0	0	0	1	5	0	0	0	0	0	0	0	0	0	0	0	0	0	0.00083	0.004282	0	0	0	0	0	0	0	0	Fungi	Chytridiomycota	Spizellomycetes	Spizellomycetales	Spizellomycetaceae	Spizellomyces	Spizellomyces_dolichospermus
OTU001370	6	0	0	0	0	0	0	0	0	0	0	0	0	0	0	0.005933	0	0	0	0	0	0	0	0	0	0	0	0	0	0	Fungi	Basidiomycota	Tremellomycetes	Tremellales	Cuniculitremaceae	Kockovaella
OTU001371	2	0	1	1	0	0	0	0	1	1	0	0	0	0	0	0.001978	0	0.000832	0.000841	0	0	0	0	0.000907	0.000885	0	0	0	0	0
OTU001377	0	0	0	0	0	2	0	0	0	0	2	1	0	1	0	0	0	0	0	0	0.001661	0	0	0	0	0.001779	0.000852	0	0.000829	0	Fungi	Ascomycota	Sordariomycetes
OTU001386	0	0	0	0	0	0	0	0	1	5	0	0	0	0	0	0	0	0	0	0	0	0	0	0.000907	0.004424	0	0	0	0	0	Fungi	Ascomycota
OTU001388	0	0	0	0	0	0	0	0	0	0	0	0	0	0	6	0	0	0	0	0	0	0	0	0	0	0	0	0	0	0.005376	Fungi	Ascomycota	Eurotiomycetes	Eurotiales	Aspergillaceae	Penicillium
OTU001389	1	2	2	0	0	0	0	0	0	0	0	1	0	0	0	0.000989	0.00177	0.001664	0	0	0	0	0	0	0	0	0.000852	0	0	0	Fungi
OTU001394	0	0	0	0	0	0	0	0	0	0	0	6	0	0	0	0	0	0	0	0	0	0	0	0	0	0	0.00511	0	0	0	Fungi	Ascomycota	Eurotiomycetes	Chaetothyriales	Chaetothyriales_fam_Incertae_sedis	Strelitziana	Strelitziana_malaysiana
OTU001395	0	0	0	0	0	0	0	0	6	0	0	0	0	0	0	0	0	0	0	0	0	0	0	0.00544	0	0	0	0	0	0	Fungi	Basidiomycota	Agaricomycetes	Trechisporales	Hydnodontaceae	Trechispora
OTU001396	0	0	0	0	0	4	0	0	0	0	0	0	0	0	2	0	0	0	0	0	0.003322	0	0	0	0	0	0	0	0	0.001792	Fungi	Ascomycota	Dothideomycetes	Capnodiales	Mycosphaerellaceae	Zasmidium	Zasmidium_xenoparkii
OTU001398	0	0	0	1	0	0	0	1	0	0	0	2	0	0	2	0	0	0	0.000841	0	0	0	0.000833	0	0	0	0.001703	0	0	0.001792	Fungi
OTU001399	0	1	0	0	0	0	5	0	0	0	0	0	0	0	0	0	0.000885	0	0	0	0	0.004282	0	0	0	0	0	0	0	0	Fungi	Basidiomycota	Agaricomycetes	Thelephorales	Thelephoraceae	Thelephora	Thelephora_palmata
OTU001400	0	0	0	0	0	0	4	0	2	0	0	0	0	0	0	0	0	0	0	0	0	0.003425	0	0.001813	0	0	0	0	0	0
OTU001404	0	0	0	0	2	0	2	0	2	0	0	0	0	0	0	0	0	0	0	0.001751	0	0.001713	0	0.001813	0	0	0	0	0	0	Fungi	Mortierellomycota	Mortierellomycetes	Mortierellales	Mortierellaceae	Mortierella
OTU001405	0	1	0	0	5	0	0	0	0	0	0	0	0	0	0	0	0.000885	0	0	0.004377	0	0	0	0	0	0	0	0	0	0	Fungi	Basidiomycota	Spiculogloeomycetes	Spiculogloeales	Spiculogloeaceae	Phyllozyma	Phyllozyma_subbrunnea
OTU001406	0	0	0	0	0	0	0	0	0	0	0	5	0	1	0	0	0	0	0	0	0	0	0	0	0	0	0.004259	0	0.000829	0	Fungi
OTU001408	0	0	0	0	0	0	0	6	0	0	0	0	0	0	0	0	0	0	0	0	0	0	0.004997	0	0	0	0	0	0	0
OTU001410	0	0	0	0	0	0	0	0	0	0	6	0	0	0	0	0	0	0	0	0	0	0	0	0	0	0.005337	0	0	0	0	Fungi	Ascomycota	Sordariomycetes
OTU001411	0	0	6	0	0	0	0	0	0	0	0	0	0	0	0	0	0	0.004993	0	0	0	0	0	0	0	0	0	0	0	0	Fungi	Basidiomycota
OTU001415	0	0	0	0	0	0	0	0	0	0	0	0	6	0	0	0	0	0	0	0	0	0	0	0	0	0	0	0.005469	0	0
OTU001416	0	0	0	0	0	0	3	0	3	0	0	0	0	0	0	0	0	0	0	0	0	0.002569	0	0.00272	0	0	0	0	0	0	Viridiplantae	Chlorophyta	Chlorophyceae
OTU001419	0	6	0	0	0	0	0	0	0	0	0	0	0	0	0	0	0.005309	0	0	0	0	0	0	0	0	0	0	0	0	0
OTU001421	0	0	3	3	0	0	0	0	0	0	0	0	0	0	0	0	0	0.002496	0.002524	0	0	0	0	0	0	0	0	0	0	0	Metazoa	Platyhelminthes	Catenulida	Catenulida_ord_Incertae_sedis	Stenostomidae
OTU001422	0	0	0	0	0	0	0	5	1	0	0	0	0	0	0	0	0	0	0	0	0	0	0.004164	0.000907	0	0	0	0	0	0
OTU001424	0	0	0	0	0	5	0	0	0	1	0	0	0	0	0	0	0	0	0	0	0.004152	0	0	0	0.000885	0	0	0	0	0
OTU001426	0	0	6	0	0	0	0	0	0	0	0	0	0	0	0	0	0	0.004993	0	0	0	0	0	0	0	0	0	0	0	0
OTU001427	0	0	0	0	0	6	0	0	0	0	0	0	0	0	0	0	0	0	0	0	0.004983	0	0	0	0	0	0	0	0	0	Fungi	Ascomycota	Dothideomycetes
OTU001429	0	2	0	0	0	3	0	1	0	0	0	0	0	0	0	0	0.00177	0	0	0	0.002491	0	0.000833	0	0	0	0	0	0	0	Fungi	Basidiomycota	Microbotryomycetes
OTU001430	0	0	0	3	2	0	0	1	0	0	0	0	0	0	0	0	0	0	0.002524	0.001751	0	0	0.000833	0	0	0	0	0	0	0	Fungi	Ascomycota
OTU001431	0	0	3	0	0	0	0	0	0	0	0	0	2	0	1	0	0	0.002496	0	0	0	0	0	0	0	0	0	0.001823	0	0.000896	Fungi	Ascomycota	Eurotiomycetes	Eurotiales	Aspergillaceae	Penicillium
OTU001434	4	0	0	0	0	1	0	0	1	0	0	0	0	0	0	0.003955	0	0	0	0	0.00083	0	0	0.000907	0	0	0	0	0	0
OTU001435	0	0	5	0	0	0	0	0	0	0	0	0	1	0	0	0	0	0.004161	0	0	0	0	0	0	0	0	0	0.000911	0	0	Fungi	Ascomycota	Dothideomycetes	Capnodiales	Mycosphaerellaceae
OTU001436	0	0	0	0	0	0	0	0	0	0	0	0	6	0	0	0	0	0	0	0	0	0	0	0	0	0	0	0.005469	0	0	Fungi
OTU001437	0	1	4	1	0	0	0	0	0	0	0	0	0	0	0	0	0.000885	0.003328	0.000841	0	0	0	0	0	0	0	0	0	0	0
OTU001440	0	0	0	0	0	0	0	0	0	0	6	0	0	0	0	0	0	0	0	0	0	0	0	0	0	0.005337	0	0	0	0	Viridiplantae	Chlorophyta	Chlorophyceae
OTU001441	0	0	0	0	0	0	0	0	0	0	0	0	6	0	0	0	0	0	0	0	0	0	0	0	0	0	0	0.005469	0	0	Fungi
OTU001443	0	0	0	0	0	2	0	4	0	0	0	0	0	0	0	0	0	0	0	0	0.001661	0	0.003331	0	0	0	0	0	0	0
OTU001444	0	0	2	0	0	0	0	0	0	0	0	0	0	4	0	0	0	0.001664	0	0	0	0	0	0	0	0	0	0	0.003315	0	Fungi	Basidiomycota	Agaricomycetes	Russulales	Peniophoraceae
OTU001445	0	0	0	6	0	0	0	0	0	0	0	0	0	0	0	0	0	0	0.005048	0	0	0	0	0	0	0	0	0	0	0	Fungi	Mortierellomycota	Mortierellomycetes	Mortierellales	Mortierellaceae	Mortierella	Mortierella_cystojenkinii
OTU001446	0	0	0	0	0	0	0	6	0	0	0	0	0	0	0	0	0	0	0	0	0	0	0.004997	0	0	0	0	0	0	0	Fungi
OTU001448	0	6	0	0	0	0	0	0	0	0	0	0	0	0	0	0	0.005309	0	0	0	0	0	0	0	0	0	0	0	0	0
OTU001450	0	0	0	0	0	0	0	0	0	0	6	0	0	0	0	0	0	0	0	0	0	0	0	0	0	0.005337	0	0	0	0	Fungi	Chytridiomycota	Spizellomycetes	Spizellomycetales	Spizellomycetaceae
OTU001451	0	5	0	0	0	0	1	0	0	0	0	0	0	0	0	0	0.004424	0	0	0	0	0.000856	0	0	0	0	0	0	0	0	Fungi	Ascomycota	Sordariomycetes	Glomerellales	Glomerellaceae	Colletotrichum	Colletotrichum_cliviae
OTU001452	0	0	4	1	1	0	0	0	0	0	0	0	0	0	0	0	0	0.003328	0.000841	0.000875	0	0	0	0	0	0	0	0	0	0	Fungi	Mortierellomycota	Mortierellomycetes	Mortierellales	Mortierellaceae	Mortierella	Mortierella_chlamydospora
OTU001456	0	0	0	0	0	0	4	1	1	0	0	0	0	0	0	0	0	0	0	0	0	0.003425	0.000833	0.000907	0	0	0	0	0	0
OTU001457	0	0	0	0	0	0	0	0	0	0	4	2	0	0	0	0	0	0	0	0	0	0	0	0	0	0.003558	0.001703	0	0	0	Fungi	Ascomycota
OTU001458	6	0	0	0	0	0	0	0	0	0	0	0	0	0	0	0.005933	0	0	0	0	0	0	0	0	0	0	0	0	0	0
OTU001459	0	0	0	0	0	1	0	0	4	0	0	1	0	0	0	0	0	0	0	0	0.00083	0	0	0.003627	0	0	0.000852	0	0	0	Fungi	Glomeromycota
OTU001461	0	0	0	1	0	0	0	0	0	0	0	0	0	1	4	0	0	0	0.000841	0	0	0	0	0	0	0	0	0	0.000829	0.003584	Fungi	Ascomycota	Dothideomycetes	Venturiales	Sympoventuriaceae	Veronaeopsis	Veronaeopsis_simplex
OTU001462	0	1	0	0	5	0	0	0	0	0	0	0	0	0	0	0	0.000885	0	0	0.004377	0	0	0	0	0	0	0	0	0	0	Fungi	Basidiomycota	Tremellomycetes	Tremellales	Bulleribasidiaceae	Hannaella	Hannaella_oryzae
OTU000241	0	0	0	0	0	1	0	3	0	0	0	1	0	0	0	0	0	0	0	0	0.00083	0	0.002498	0	0	0	0.000852	0	0	0
OTU000373	0	0	0	0	0	0	0	4	0	0	1	0	0	0	0	0	0	0	0	0	0	0	0.003331	0	0	0.00089	0	0	0	0
OTU000395	2	0	0	0	1	0	0	0	1	0	0	0	0	1	0	0.001978	0	0	0	0.000875	0	0	0	0.000907	0	0	0	0	0.000829	0	Fungi
OTU000782	1	0	0	0	1	0	0	0	0	0	3	0	0	0	0	0.000989	0	0	0	0.000875	0	0	0	0	0	0.002669	0	0	0	0	Fungi
OTU000914	0	0	3	0	0	0	0	0	0	0	0	0	0	2	0	0	0	0.002496	0	0	0	0	0	0	0	0	0	0	0.001658	0	Fungi	Basidiomycota
OTU001132	0	0	0	5	0	0	0	0	0	0	0	0	0	0	0	0	0	0	0.004207	0	0	0	0	0	0	0	0	0	0	0
OTU001169	0	2	3	0	0	0	0	0	0	0	0	0	0	0	0	0	0.00177	0.002496	0	0	0	0	0	0	0	0	0	0	0	0
OTU001260	0	0	0	0	0	0	0	0	1	0	0	0	4	0	0	0	0	0	0	0	0	0	0	0.000907	0	0	0	0.003646	0	0	Fungi	Ascomycota	Dothideomycetes	Pleosporales	Periconiaceae	Periconia
OTU001328	0	0	0	0	0	0	0	4	0	0	0	1	0	0	0	0	0	0	0	0	0	0	0.003331	0	0	0	0.000852	0	0	0	Viridiplantae	Chlorophyta
OTU001347	0	0	1	0	0	2	0	0	0	0	0	0	0	0	2	0	0	0.000832	0	0	0.001661	0	0	0	0	0	0	0	0	0.001792	Fungi	Ascomycota	Sordariomycetes	Microascales	Microascaceae	Cephalotrichum	Cephalotrichum_asperulum
OTU001358	0	0	5	0	0	0	0	0	0	0	0	0	0	0	0	0	0	0.004161	0	0	0	0	0	0	0	0	0	0	0	0	Fungi	Basidiomycota	Agaricomycetes	Polyporales	Meruliaceae	Phlebia
OTU001382	0	0	0	0	0	0	0	0	0	5	0	0	0	0	0	0	0	0	0	0	0	0	0	0	0.004424	0	0	0	0	0
OTU001403	0	0	0	2	0	0	0	0	0	0	0	0	1	0	2	0	0	0	0.001683	0	0	0	0	0	0	0	0	0.000911	0	0.001792	Fungi	Ascomycota	Sordariomycetes	Hypocreales	Hypocreales_fam_Incertae_sedis	Acremonium	Acremonium_curvulum
OTU001407	0	0	0	0	0	0	0	0	0	0	0	0	1	4	0	0	0	0	0	0	0	0	0	0	0	0	0	0.000911	0.003315	0	Fungi	Ascomycota	Sordariomycetes	Coniochaetales	Coniochaetaceae	Coniochaeta
OTU001412	0	0	0	0	5	0	0	0	0	0	0	0	0	0	0	0	0	0	0	0.004377	0	0	0	0	0	0	0	0	0	0	Fungi	Basidiomycota	Cystobasidiomycetes	Cystobasidiales	Cystobasidiaceae
OTU001413	4	0	0	0	0	0	0	0	0	1	0	0	0	0	0	0.003955	0	0	0	0	0	0	0	0	0.000885	0	0	0	0	0	Fungi	Ascomycota	Dothideomycetes	Pleosporales	Didymosphaeriaceae	Spegazzinia
OTU001428	0	3	0	0	0	0	0	0	0	0	0	2	0	0	0	0	0.002654	0	0	0	0	0	0	0	0	0	0.001703	0	0	0
OTU001447	0	0	0	5	0	0	0	0	0	0	0	0	0	0	0	0	0	0	0.004207	0	0	0	0	0	0	0	0	0	0	0	Fungi	Basidiomycota	Agaricomycetes	Polyporales	Coriolaceae
OTU001454	0	0	5	0	0	0	0	0	0	0	0	0	0	0	0	0	0	0.004161	0	0	0	0	0	0	0	0	0	0	0	0	Fungi	Chytridiomycota	Rhizophydiomycetes	Rhizophydiales	Angulomycetaceae	Angulomyces	Angulomyces_argentinensis
OTU001460	0	0	0	0	0	0	0	0	0	0	0	5	0	0	0	0	0	0	0	0	0	0	0	0	0	0	0.004259	0	0	0
OTU001465	0	0	0	0	0	0	0	0	0	0	0	4	0	0	1	0	0	0	0	0	0	0	0	0	0	0	0.003407	0	0	0.000896	Fungi	Ascomycota	Eurotiomycetes	Chaetothyriales
OTU001468	0	1	0	0	3	1	0	0	0	0	0	0	0	0	0	0	0.000885	0	0	0.002626	0.00083	0	0	0	0	0	0	0	0	0
OTU001471	0	0	0	3	0	0	0	0	0	0	1	0	0	1	0	0	0	0	0.002524	0	0	0	0	0	0	0.00089	0	0	0.000829	0	Fungi	Ascomycota
OTU001473	1	0	0	0	0	0	0	2	0	2	0	0	0	0	0	0.000989	0	0	0	0	0	0	0.001666	0	0.00177	0	0	0	0	0	Fungi	Ascomycota	Dothideomycetes	Pleosporales
OTU001475	4	0	0	0	0	0	0	0	1	0	0	0	0	0	0	0.003955	0	0	0	0	0	0	0	0.000907	0	0	0	0	0	0	Fungi	Basidiomycota
OTU001476	0	0	0	0	0	0	5	0	0	0	0	0	0	0	0	0	0	0	0	0	0	0.004282	0	0	0	0	0	0	0	0	Fungi	Basidiomycota	Agaricomycetes	Polyporales	Podoscyphaceae	Hypochnicium	Hypochnicium_cystidiatum
OTU001477	0	0	0	0	0	0	0	0	0	0	1	0	0	0	4	0	0	0	0	0	0	0	0	0	0	0.00089	0	0	0	0.003584	Fungi	Chytridiomycota	Spizellomycetes	Spizellomycetales	Spizellomycetaceae
OTU001479	0	0	0	0	4	0	0	1	0	0	0	0	0	0	0	0	0	0	0	0.003502	0	0	0.000833	0	0	0	0	0	0	0	Fungi	Ascomycota
OTU001481	0	0	0	0	0	0	0	0	0	0	1	3	0	1	0	0	0	0	0	0	0	0	0	0	0	0.00089	0.002555	0	0.000829	0	Fungi
OTU001482	0	5	0	0	0	0	0	0	0	0	0	0	0	0	0	0	0.004424	0	0	0	0	0	0	0	0	0	0	0	0	0
OTU001485	0	0	0	0	0	5	0	0	0	0	0	0	0	0	0	0	0	0	0	0	0.004152	0	0	0	0	0	0	0	0	0	Fungi	Ascomycota	Pezizomycetes	Pezizales	Pyronemataceae	Anthracobia	Anthracobia_melaloma
OTU001486	0	0	0	0	5	0	0	0	0	0	0	0	0	0	0	0	0	0	0	0.004377	0	0	0	0	0	0	0	0	0	0	Fungi	Ascomycota	Eurotiomycetes	Chaetothyriales	Chaetothyriales_fam_Incertae_sedis	Strelitziana	Strelitziana_africana
OTU001487	0	0	0	0	0	5	0	0	0	0	0	0	0	0	0	0	0	0	0	0	0.004152	0	0	0	0	0	0	0	0	0	Fungi	Basidiomycota	Tremellomycetes	Tremellales	Tremellaceae	Cryptococcus
OTU001489	0	0	1	0	0	0	0	0	0	0	0	4	0	0	0	0	0	0.000832	0	0	0	0	0	0	0	0	0.003407	0	0	0	Fungi
OTU001491	0	0	0	0	0	0	0	0	2	3	0	0	0	0	0	0	0	0	0	0	0	0	0	0.001813	0.002655	0	0	0	0	0	Fungi	Ascomycota	Archaeorhizomycetes	Archaeorhizomycetales	Archaeorhizomycetaceae	Archaeorhizomyces
OTU001492	0	0	0	0	0	0	0	5	0	0	0	0	0	0	0	0	0	0	0	0	0	0	0.004164	0	0	0	0	0	0	0	Fungi	Basidiomycota
OTU001493	0	0	0	0	0	0	0	0	0	0	0	3	2	0	0	0	0	0	0	0	0	0	0	0	0	0	0.002555	0.001823	0	0	Viridiplantae
OTU001494	0	0	0	0	0	3	0	1	1	0	0	0	0	0	0	0	0	0	0	0	0.002491	0	0.000833	0.000907	0	0	0	0	0	0	Fungi	Ascomycota	Eurotiomycetes	Eurotiales	Aspergillaceae
OTU001495	0	2	0	0	0	0	0	0	0	0	1	0	0	2	0	0	0.00177	0	0	0	0	0	0	0	0	0.00089	0	0	0.001658	0	Fungi	Ascomycota	Eurotiomycetes
OTU001496	0	0	0	0	0	0	0	0	0	0	0	0	5	0	0	0	0	0	0	0	0	0	0	0	0	0	0	0.004557	0	0	Fungi	Ascomycota	Dothideomycetes	Venturiales	Venturiaceae	Venturia
OTU001497	0	0	0	0	0	0	0	0	0	0	0	0	5	0	0	0	0	0	0	0	0	0	0	0	0	0	0	0.004557	0	0	Fungi	Ascomycota
OTU001498	0	0	0	0	5	0	0	0	0	0	0	0	0	0	0	0	0	0	0	0.004377	0	0	0	0	0	0	0	0	0	0	Fungi	Basidiomycota	Tremellomycetes	Tremellales	Bulleraceae	Bullera	Bullera_penniseticola
OTU001499	0	1	0	3	1	0	0	0	0	0	0	0	0	0	0	0	0.000885	0	0.002524	0.000875	0	0	0	0	0	0	0	0	0	0	Fungi	Mucoromycota	Endogonomycetes	Endogonales
OTU001500	0	0	0	0	0	0	0	1	0	3	0	1	0	0	0	0	0	0	0	0	0	0	0.000833	0	0.002655	0	0.000852	0	0	0	Fungi	Basidiomycota	Agaricomycetes	Agaricales
OTU001501	0	3	0	0	2	0	0	0	0	0	0	0	0	0	0	0	0.002654	0	0	0.001751	0	0	0	0	0	0	0	0	0	0
OTU001504	0	0	0	0	0	0	0	4	1	0	0	0	0	0	0	0	0	0	0	0	0	0	0.003331	0.000907	0	0	0	0	0	0	Alveolata	Ciliophora	Spirotrichea	Urostylida
OTU001505	0	5	0	0	0	0	0	0	0	0	0	0	0	0	0	0	0.004424	0	0	0	0	0	0	0	0	0	0	0	0	0	Fungi	Mucoromycota	Mucoromycetes	Mucorales	Cunninghamellaceae	Cunninghamella	Cunninghamella_binariae
OTU001506	0	0	0	0	1	0	0	0	1	0	0	0	1	0	2	0	0	0	0	0.000875	0	0	0	0.000907	0	0	0	0.000911	0	0.001792	Fungi
OTU001507	1	0	0	0	0	0	2	0	0	2	0	0	0	0	0	0.000989	0	0	0	0	0	0.001713	0	0	0.00177	0	0	0	0	0	Fungi	Ascomycota
OTU001508	0	0	0	0	0	5	0	0	0	0	0	0	0	0	0	0	0	0	0	0	0.004152	0	0	0	0	0	0	0	0	0
OTU001512	0	0	0	0	0	0	0	0	0	0	5	0	0	0	0	0	0	0	0	0	0	0	0	0	0	0.004448	0	0	0	0	Viridiplantae	Anthophyta	Eudicotyledonae	Malvales	Malvaceae	Gossypium	Gossypium_hirsutum
OTU001514	0	0	0	0	0	0	0	0	0	2	0	0	0	0	3	0	0	0	0	0	0	0	0	0	0.00177	0	0	0	0	0.002688	Fungi	Ascomycota	Saccharomycetes	Saccharomycetales	Saccharomycetales_fam_Incertae_sedis	Diutina	Diutina_catenulata
OTU001515	0	0	2	1	0	0	0	0	0	0	2	0	0	0	0	0	0	0.001664	0.000841	0	0	0	0	0	0	0.001779	0	0	0	0	Fungi	Ascomycota
OTU001517	0	0	0	0	0	0	5	0	0	0	0	0	0	0	0	0	0	0	0	0	0	0.004282	0	0	0	0	0	0	0	0
OTU001518	0	0	0	0	0	0	2	1	0	2	0	0	0	0	0	0	0	0	0	0	0	0.001713	0.000833	0	0.00177	0	0	0	0	0
OTU001519	0	4	0	0	0	0	0	1	0	0	0	0	0	0	0	0	0.003539	0	0	0	0	0	0.000833	0	0	0	0	0	0	0	Fungi
OTU001520	0	0	0	0	0	0	0	5	0	0	0	0	0	0	0	0	0	0	0	0	0	0	0.004164	0	0	0	0	0	0	0	Fungi	Glomeromycota	Glomeromycetes	Glomerales	Glomeraceae
OTU001522	0	0	0	0	0	0	0	0	5	0	0	0	0	0	0	0	0	0	0	0	0	0	0	0.004534	0	0	0	0	0	0	Fungi	Basidiomycota	Agaricomycetes	Corticiales
OTU001523	0	0	0	0	0	0	0	0	0	0	2	3	0	0	0	0	0	0	0	0	0	0	0	0	0	0.001779	0.002555	0	0	0
OTU001524	0	0	0	0	0	0	0	3	0	0	0	2	0	0	0	0	0	0	0	0	0	0	0.002498	0	0	0	0.001703	0	0	0
OTU001527	0	0	0	0	5	0	0	0	0	0	0	0	0	0	0	0	0	0	0	0.004377	0	0	0	0	0	0	0	0	0	0	Fungi	Ascomycota	Sordariomycetes	Diaporthales	Diaporthaceae	Diaporthe
OTU001531	0	0	0	0	0	5	0	0	0	0	0	0	0	0	0	0	0	0	0	0	0.004152	0	0	0	0	0	0	0	0	0	Fungi	Chytridiomycota	Rhizophydiomycetes	Rhizophydiales	Terramycetaceae	Boothiomyces	Boothiomyces_macroporosum
OTU001532	0	0	0	0	0	0	5	0	0	0	0	0	0	0	0	0	0	0	0	0	0	0.004282	0	0	0	0	0	0	0	0	Fungi	Ascomycota	Dothideomycetes	Pleosporales	Pleosporaceae	Exserohilum	Exserohilum_rostratum
OTU001533	2	0	0	0	3	0	0	0	0	0	0	0	0	0	0	0.001978	0	0	0	0.002626	0	0	0	0	0	0	0	0	0	0	Metazoa	Platyhelminthes	Catenulida	Catenulida_ord_Incertae_sedis	Stenostomidae	Stenostomum
OTU001536	0	3	1	1	0	0	0	0	0	0	0	0	0	0	0	0	0.002654	0.000832	0.000841	0	0	0	0	0	0	0	0	0	0	0
OTU001537	0	0	0	0	0	0	0	3	0	0	0	2	0	0	0	0	0	0	0	0	0	0	0.002498	0	0	0	0.001703	0	0	0
OTU001538	0	0	0	0	0	0	0	0	0	0	0	4	1	0	0	0	0	0	0	0	0	0	0	0	0	0	0.003407	0.000911	0	0	Fungi	Glomeromycota	Glomeromycetes	Gigasporales	Gigasporaceae	Gigaspora	Gigaspora_margarita
OTU001540	0	0	0	0	0	0	5	0	0	0	0	0	0	0	0	0	0	0	0	0	0	0.004282	0	0	0	0	0	0	0	0	Fungi
OTU001541	0	0	0	0	0	4	0	0	0	0	0	0	0	0	1	0	0	0	0	0	0.003322	0	0	0	0	0	0	0	0	0.000896	Fungi	Ascomycota	Sordariomycetes
OTU001542	0	0	0	0	0	0	0	4	0	1	0	0	0	0	0	0	0	0	0	0	0	0	0.003331	0	0.000885	0	0	0	0	0	Fungi
OTU001543	0	0	0	0	0	0	0	0	0	0	1	0	0	0	4	0	0	0	0	0	0	0	0	0	0	0.00089	0	0	0	0.003584	Fungi	Ascomycota	Sordariomycetes
OTU000430	0	0	0	0	0	0	0	1	0	0	0	1	0	0	2	0	0	0	0	0	0	0	0.000833	0	0	0	0.000852	0	0	0.001792
OTU000659	2	0	2	0	0	0	0	0	0	0	0	0	0	0	0	0.001978	0	0.001664	0	0	0	0	0	0	0	0	0	0	0	0	Alveolata	Ciliophora	Spirotrichea	Sporadotrichida
OTU000994	0	0	0	0	0	0	0	0	0	0	0	2	0	0	2	0	0	0	0	0	0	0	0	0	0	0	0.001703	0	0	0.001792	Fungi	Ascomycota
OTU001241	0	4	0	0	0	0	0	0	0	0	0	0	0	0	0	0	0.003539	0	0	0	0	0	0	0	0	0	0	0	0	0
OTU001375	0	0	0	0	0	0	0	0	0	4	0	0	0	0	0	0	0	0	0	0	0	0	0	0	0.00354	0	0	0	0	0	Fungi	Basidiomycota	Tremellomycetes	Tremellales	Cuniculitremaceae	Kockovaella	Kockovaella_thailandica
OTU001379	0	0	0	0	0	0	0	0	0	0	0	0	4	0	0	0	0	0	0	0	0	0	0	0	0	0	0	0.003646	0	0	Fungi	Ascomycota	Dothideomycetes	Pleosporales	Thyridariaceae	Roussoella	Roussoella_solani
OTU001385	0	2	0	1	0	0	0	0	0	1	0	0	0	0	0	0	0.00177	0	0.000841	0	0	0	0	0	0.000885	0	0	0	0	0	Alveolata	Ciliophora	Spirotrichea	Urostylida
OTU001418	0	0	0	0	0	0	0	0	4	0	0	0	0	0	0	0	0	0	0	0	0	0	0	0.003627	0	0	0	0	0	0	Fungi	Ascomycota
OTU001423	0	2	0	0	2	0	0	0	0	0	0	0	0	0	0	0	0.00177	0	0	0.001751	0	0	0	0	0	0	0	0	0	0
OTU001425	0	0	0	0	0	0	0	0	1	0	0	0	3	0	0	0	0	0	0	0	0	0	0	0.000907	0	0	0	0.002734	0	0	Fungi	Basidiomycota	Geminibasidiomycetes	Geminibasidiales	Geminibasidiaceae	Geminibasidium
OTU001433	0	0	0	0	0	0	0	0	0	0	0	0	4	0	0	0	0	0	0	0	0	0	0	0	0	0	0	0.003646	0	0	Fungi	Ascomycota
OTU001455	0	0	0	0	0	0	0	0	0	0	0	4	0	0	0	0	0	0	0	0	0	0	0	0	0	0	0.003407	0	0	0	Fungi	Ascomycota
OTU001470	0	0	0	0	4	0	0	0	0	0	0	0	0	0	0	0	0	0	0	0.003502	0	0	0	0	0	0	0	0	0	0
OTU001480	0	0	0	0	0	0	0	0	0	0	4	0	0	0	0	0	0	0	0	0	0	0	0	0	0	0.003558	0	0	0	0	Fungi	Ascomycota	Saccharomycetes	Saccharomycetales	Saccharomycetales_fam_Incertae_sedis	Candida	Candida_tropicalis
OTU001528	0	0	0	0	0	0	0	0	0	0	0	0	0	4	0	0	0	0	0	0	0	0	0	0	0	0	0	0	0.003315	0	Fungi	Ascomycota	Sordariomycetes	Xylariales	Xylariales_fam_Incertae_sedis	Hansfordia	Hansfordia_pulvinata
OTU001530	0	0	0	0	0	0	0	1	0	0	0	3	0	0	0	0	0	0	0	0	0	0	0.000833	0	0	0	0.002555	0	0	0	Fungi	Ascomycota	Eurotiomycetes	Chaetothyriales	Herpotrichiellaceae	Cladophialophora
OTU001544	0	0	0	0	0	0	0	0	0	0	0	0	0	4	0	0	0	0	0	0	0	0	0	0	0	0	0	0	0.003315	0	Fungi
OTU001546	0	0	0	0	0	0	3	0	0	1	0	0	0	0	0	0	0	0	0	0	0	0.002569	0	0	0.000885	0	0	0	0	0	Fungi	Ascomycota	Sordariomycetes	Hypocreales
OTU001548	1	3	0	0	0	0	0	0	0	0	0	0	0	0	0	0.000989	0.002654	0	0	0	0	0	0	0	0	0	0	0	0	0
OTU001550	0	0	0	1	0	2	0	1	0	0	0	0	0	0	0	0	0	0	0.000841	0	0.001661	0	0.000833	0	0	0	0	0	0	0
OTU001553	0	0	0	0	0	0	2	0	0	2	0	0	0	0	0	0	0	0	0	0	0	0.001713	0	0	0.00177	0	0	0	0	0
OTU001556	0	0	0	0	0	0	0	4	0	0	0	0	0	0	0	0	0	0	0	0	0	0	0.003331	0	0	0	0	0	0	0
OTU001559	0	0	0	0	0	0	0	0	4	0	0	0	0	0	0	0	0	0	0	0	0	0	0	0.003627	0	0	0	0	0	0	Fungi	Ascomycota	Sordariomycetes	Hypocreales	Hypocreaceae
OTU001562	2	0	1	0	1	0	0	0	0	0	0	0	0	0	0	0.001978	0	0.000832	0	0.000875	0	0	0	0	0	0	0	0	0	0
OTU001564	0	0	0	0	0	0	2	0	2	0	0	0	0	0	0	0	0	0	0	0	0	0.001713	0	0.001813	0	0	0	0	0	0
OTU001565	4	0	0	0	0	0	0	0	0	0	0	0	0	0	0	0.003955	0	0	0	0	0	0	0	0	0	0	0	0	0	0
OTU001566	0	0	0	0	0	0	0	0	0	0	0	0	1	3	0	0	0	0	0	0	0	0	0	0	0	0	0	0.000911	0.002486	0	Fungi	Glomeromycota	Glomeromycetes	Gigasporales	Gigasporaceae	Gigaspora	Gigaspora_margarita
OTU001567	0	0	0	0	0	0	0	0	0	0	0	0	4	0	0	0	0	0	0	0	0	0	0	0	0	0	0	0.003646	0	0	Fungi	Ascomycota	Dothideomycetes	Pleosporales	Sporormiaceae	Westerdykella	Westerdykella_reniformis
OTU001571	0	0	4	0	0	0	0	0	0	0	0	0	0	0	0	0	0	0.003328	0	0	0	0	0	0	0	0	0	0	0	0	Fungi
OTU001572	0	0	0	0	0	2	0	2	0	0	0	0	0	0	0	0	0	0	0	0	0.001661	0	0.001666	0	0	0	0	0	0	0
OTU001573	0	0	0	0	0	1	0	3	0	0	0	0	0	0	0	0	0	0	0	0	0.00083	0	0.002498	0	0	0	0	0	0	0	Fungi
OTU001575	0	3	0	0	0	0	0	0	0	0	0	0	1	0	0	0	0.002654	0	0	0	0	0	0	0	0	0	0	0.000911	0	0	Fungi	Basidiomycota	Agaricomycetes	Russulales	Peniophoraceae	Subulicystidium
OTU001576	0	0	0	0	0	0	0	0	0	0	0	0	1	3	0	0	0	0	0	0	0	0	0	0	0	0	0	0.000911	0.002486	0	Fungi	Ascomycota	Pezizomycetes	Pezizales	Pezizaceae	Ruhlandiella
OTU001579	3	0	0	0	0	0	0	0	0	0	0	0	1	0	0	0.002966	0	0	0	0	0	0	0	0	0	0	0	0.000911	0	0	Fungi	Ascomycota	Sordariomycetes	Hypocreales	Hypocreales_fam_Incertae_sedis	Sarocladium	Sarocladium_kiliense
OTU001580	0	1	1	2	0	0	0	0	0	0	0	0	0	0	0	0	0.000885	0.000832	0.001683	0	0	0	0	0	0	0	0	0	0	0	Fungi
OTU001581	0	0	0	0	0	0	0	3	0	0	0	1	0	0	0	0	0	0	0	0	0	0	0.002498	0	0	0	0.000852	0	0	0
OTU001582	0	0	0	0	0	0	0	0	0	0	0	0	0	0	4	0	0	0	0	0	0	0	0	0	0	0	0	0	0	0.003584	Fungi
OTU001583	0	0	3	0	0	0	1	0	0	0	0	0	0	0	0	0	0	0.002496	0	0	0	0.000856	0	0	0	0	0	0	0	0
OTU001585	0	0	0	0	0	0	0	0	0	0	0	0	2	0	2	0	0	0	0	0	0	0	0	0	0	0	0	0.001823	0	0.001792	Fungi
OTU001586	0	0	0	0	0	0	0	0	0	4	0	0	0	0	0	0	0	0	0	0	0	0	0	0	0.00354	0	0	0	0	0	Alveolata	Ciliophora
OTU001590	0	0	0	0	0	3	0	0	1	0	0	0	0	0	0	0	0	0	0	0	0.002491	0	0	0.000907	0	0	0	0	0	0	Fungi	Ascomycota	Dothideomycetes	Myriangiales
OTU001591	0	0	4	0	0	0	0	0	0	0	0	0	0	0	0	0	0	0.003328	0	0	0	0	0	0	0	0	0	0	0	0	Fungi	Ascomycota	Dothideomycetes	Dothideales	Aureobasidiaceae	Aureobasidium
OTU001594	0	0	0	0	0	0	0	0	0	0	0	4	0	0	0	0	0	0	0	0	0	0	0	0	0	0	0.003407	0	0	0
OTU001595	0	0	0	0	0	0	0	0	0	0	0	0	0	4	0	0	0	0	0	0	0	0	0	0	0	0	0	0	0.003315	0	Fungi	Chytridiomycota	Spizellomycetes	Spizellomycetales	Spizellomycetaceae	Spizellomyces	Spizellomyces_dolichospermus
OTU001599	0	3	0	0	0	0	0	0	1	0	0	0	0	0	0	0	0.002654	0	0	0	0	0	0	0.000907	0	0	0	0	0	0
OTU001601	0	0	2	0	0	0	1	0	0	1	0	0	0	0	0	0	0	0.001664	0	0	0	0.000856	0	0	0.000885	0	0	0	0	0
OTU001603	0	4	0	0	0	0	0	0	0	0	0	0	0	0	0	0	0.003539	0	0	0	0	0	0	0	0	0	0	0	0	0	Fungi	Ascomycota	Dothideomycetes	Capnodiales	Mycosphaerellaceae
OTU001604	0	0	0	0	0	0	0	0	0	0	0	0	0	1	3	0	0	0	0	0	0	0	0	0	0	0	0	0	0.000829	0.002688
OTU001605	0	1	0	0	0	0	3	0	0	0	0	0	0	0	0	0	0.000885	0	0	0	0	0.002569	0	0	0	0	0	0	0	0	Fungi	Ascomycota	Sordariomycetes
OTU001607	0	4	0	0	0	0	0	0	0	0	0	0	0	0	0	0	0.003539	0	0	0	0	0	0	0	0	0	0	0	0	0	Fungi	Ascomycota	Dothideomycetes	Venturiales	Sympoventuriaceae	Ochroconis
OTU001610	0	3	0	0	0	1	0	0	0	0	0	0	0	0	0	0	0.002654	0	0	0	0.00083	0	0	0	0	0	0	0	0	0	Rhizaria	Cercozoa	Cercozoa_cls_Incertae_sedis	Thaumatomonadida	Thaumatomastigidae	Thaumatomonas
OTU001612	0	0	0	0	0	0	0	0	4	0	0	0	0	0	0	0	0	0	0	0	0	0	0	0.003627	0	0	0	0	0	0	Fungi
OTU001614	0	0	4	0	0	0	0	0	0	0	0	0	0	0	0	0	0	0.003328	0	0	0	0	0	0	0	0	0	0	0	0	Fungi	Basidiomycota
OTU001616	0	0	0	0	0	0	2	0	0	0	2	0	0	0	0	0	0	0	0	0	0	0.001713	0	0	0	0.001779	0	0	0	0	Fungi	Ascomycota	Eurotiomycetes	Chaetothyriales
OTU001617	0	0	0	0	0	0	0	0	3	0	0	0	1	0	0	0	0	0	0	0	0	0	0	0.00272	0	0	0	0.000911	0	0	Fungi	Basidiomycota	Tremellomycetes	Tremellales	Bulleribasidiaceae	Hannaella	Hannaella_phetchabunensis
OTU001618	0	0	0	0	0	4	0	0	0	0	0	0	0	0	0	0	0	0	0	0	0.003322	0	0	0	0	0	0	0	0	0	Alveolata	Ciliophora
OTU001620	0	4	0	0	0	0	0	0	0	0	0	0	0	0	0	0	0.003539	0	0	0	0	0	0	0	0	0	0	0	0	0
OTU001622	0	0	0	0	0	0	0	0	0	0	0	0	0	0	4	0	0	0	0	0	0	0	0	0	0	0	0	0	0	0.003584	Viridiplantae	Chlorophyta
OTU001624	0	0	0	0	0	0	0	0	0	0	2	0	0	1	1	0	0	0	0	0	0	0	0	0	0	0.001779	0	0	0.000829	0.000896	Fungi	Ascomycota	Lecanoromycetes	Lecanorales
OTU001625	0	0	0	4	0	0	0	0	0	0	0	0	0	0	0	0	0	0	0.003366	0	0	0	0	0	0	0	0	0	0	0	Fungi
OTU000674	0	0	0	0	0	0	0	3	0	0	0	0	0	0	0	0	0	0	0	0	0	0	0.002498	0	0	0	0	0	0	0	Viridiplantae	Anthophyta	Monocotyledonae	Poales	Poaceae	Digitaria
OTU000686	0	0	0	0	2	0	0	0	0	0	0	1	0	0	0	0	0	0	0	0.001751	0	0	0	0	0	0	0.000852	0	0	0	Fungi
OTU000932	0	0	0	0	1	2	0	0	0	0	0	0	0	0	0	0	0	0	0	0.000875	0.001661	0	0	0	0	0	0	0	0	0	Viridiplantae	Chlorophyta	Chlorophyceae	Volvocales
OTU000956	0	0	0	0	0	0	0	3	0	0	0	0	0	0	0	0	0	0	0	0	0	0	0.002498	0	0	0	0	0	0	0	Fungi	Rozellomycota	Rozellomycotina_cls_Incertae_sedis
OTU001007	0	0	1	0	0	0	0	1	0	0	0	1	0	0	0	0	0	0.000832	0	0	0	0	0.000833	0	0	0	0.000852	0	0	0	Metazoa	Nematoda	Chromadorea	Rhabditida	Pratylenchidae	Pratylenchus	Pratylenchus_goodeyi
OTU001016	0	0	0	0	0	0	0	0	0	0	0	3	0	0	0	0	0	0	0	0	0	0	0	0	0	0	0.002555	0	0	0	Fungi	Ascomycota	Eurotiomycetes
OTU001159	0	0	0	0	0	0	0	0	0	0	3	0	0	0	0	0	0	0	0	0	0	0	0	0	0	0.002669	0	0	0	0	Fungi	Ascomycota	Sordariomycetes	Hypocreales
OTU001178	1	2	0	0	0	0	0	0	0	0	0	0	0	0	0	0.000989	0.00177	0	0	0	0	0	0	0	0	0	0	0	0	0
OTU001191	0	0	0	0	0	0	0	0	3	0	0	0	0	0	0	0	0	0	0	0	0	0	0	0.00272	0	0	0	0	0	0	Fungi	Ascomycota	Sordariomycetes	Xylariales	Sporocadaceae	Pestalotiopsis
OTU001238	0	0	0	0	0	0	0	0	0	0	0	1	1	0	1	0	0	0	0	0	0	0	0	0	0	0	0.000852	0.000911	0	0.000896	Alveolata	Ciliophora	Oligohymenophorea
OTU001318	0	0	0	0	1	0	2	0	0	0	0	0	0	0	0	0	0	0	0	0.000875	0	0.001713	0	0	0	0	0	0	0	0	Fungi	Ascomycota	Sordariomycetes	Sordariales	Sordariales_fam_Incertae_sedis	Lunulospora
OTU001383	0	0	0	0	0	0	0	0	1	2	0	0	0	0	0	0	0	0	0	0	0	0	0	0.000907	0.00177	0	0	0	0	0	Fungi	Ascomycota	Sordariomycetes
OTU001384	0	0	2	0	0	0	0	0	0	0	1	0	0	0	0	0	0	0.001664	0	0	0	0	0	0	0	0.00089	0	0	0	0	Fungi	Ascomycota	Eurotiomycetes	Chaetothyriales	Herpotrichiellaceae	Exophiala	Exophiala_bergeri
OTU001390	0	1	0	0	0	0	0	2	0	0	0	0	0	0	0	0	0.000885	0	0	0	0	0	0.001666	0	0	0	0	0	0	0	Viridiplantae	Anthophyta	Monocotyledonae	Poales	Poaceae	Digitaria	Digitaria_radicosa
OTU001409	2	0	0	1	0	0	0	0	0	0	0	0	0	0	0	0.001978	0	0	0.000841	0	0	0	0	0	0	0	0	0	0	0	Fungi	Mucoromycota	Endogonomycetes	Endogonales
OTU001417	0	0	0	0	0	1	0	0	2	0	0	0	0	0	0	0	0	0	0	0	0.00083	0	0	0.001813	0	0	0	0	0	0
OTU001439	0	0	0	0	0	3	0	0	0	0	0	0	0	0	0	0	0	0	0	0	0.002491	0	0	0	0	0	0	0	0	0	Viridiplantae	Chlorophyta
OTU001453	0	0	0	0	0	0	0	0	0	0	0	0	3	0	0	0	0	0	0	0	0	0	0	0	0	0	0	0.002734	0	0	Alveolata	Ciliophora	Spirotrichea	Urostylida
OTU001474	3	0	0	0	0	0	0	0	0	0	0	0	0	0	0	0.002966	0	0	0	0	0	0	0	0	0	0	0	0	0	0	Fungi
OTU001478	0	0	0	0	0	0	0	0	0	0	0	0	3	0	0	0	0	0	0	0	0	0	0	0	0	0	0	0.002734	0	0
OTU001513	2	0	0	1	0	0	0	0	0	0	0	0	0	0	0	0.001978	0	0	0.000841	0	0	0	0	0	0	0	0	0	0	0
OTU001549	0	1	2	0	0	0	0	0	0	0	0	0	0	0	0	0	0.000885	0.001664	0	0	0	0	0	0	0	0	0	0	0	0
OTU001555	2	0	0	0	1	0	0	0	0	0	0	0	0	0	0	0.001978	0	0	0	0.000875	0	0	0	0	0	0	0	0	0	0
OTU001568	0	0	0	0	0	0	3	0	0	0	0	0	0	0	0	0	0	0	0	0	0	0.002569	0	0	0	0	0	0	0	0	Fungi	Ascomycota
OTU001577	0	0	0	0	0	0	3	0	0	0	0	0	0	0	0	0	0	0	0	0	0	0.002569	0	0	0	0	0	0	0	0	Fungi
OTU001588	0	0	0	0	0	0	0	0	3	0	0	0	0	0	0	0	0	0	0	0	0	0	0	0.00272	0	0	0	0	0	0	Fungi	Ascomycota	Sordariomycetes	Hypocreales	Cordycipitaceae	Simplicillium	Simplicillium_aogashimaense
OTU001592	0	0	0	0	0	0	0	3	0	0	0	0	0	0	0	0	0	0	0	0	0	0	0.002498	0	0	0	0	0	0	0	Fungi	Basidiomycota	Microbotryomycetes	Sporidiobolales	Sporidiobolaceae	Rhodosporidiobolus
OTU001615	0	3	0	0	0	0	0	0	0	0	0	0	0	0	0	0	0.002654	0	0	0	0	0	0	0	0	0	0	0	0	0	Fungi
OTU001621	0	0	0	0	0	0	0	2	0	0	0	1	0	0	0	0	0	0	0	0	0	0	0.001666	0	0	0	0.000852	0	0	0	Fungi
OTU001626	3	0	0	0	0	0	0	0	0	0	0	0	0	0	0	0.002966	0	0	0	0	0	0	0	0	0	0	0	0	0	0	Fungi	Ascomycota	Eurotiomycetes	Onygenales	Onygenales_fam_Incertae_sedis	Chrysosporium	Chrysosporium_pseudomerdarium
OTU001627	0	0	3	0	0	0	0	0	0	0	0	0	0	0	0	0	0	0.002496	0	0	0	0	0	0	0	0	0	0	0	0	Alveolata	Ciliophora	Spirotrichea
OTU001629	0	0	0	0	0	0	2	1	0	0	0	0	0	0	0	0	0	0	0	0	0	0.001713	0.000833	0	0	0	0	0	0	0	Fungi
OTU001630	0	0	0	0	0	0	0	3	0	0	0	0	0	0	0	0	0	0	0	0	0	0	0.002498	0	0	0	0	0	0	0	Fungi	Ascomycota	Eurotiomycetes	Eurotiales	Trichocomaceae	Talaromyces
OTU001632	0	0	0	0	0	0	0	0	0	3	0	0	0	0	0	0	0	0	0	0	0	0	0	0	0.002655	0	0	0	0	0
OTU001633	0	0	0	0	0	0	3	0	0	0	0	0	0	0	0	0	0	0	0	0	0	0.002569	0	0	0	0	0	0	0	0
OTU001634	0	0	0	0	0	0	1	2	0	0	0	0	0	0	0	0	0	0	0	0	0	0.000856	0.001666	0	0	0	0	0	0	0	Fungi
OTU001635	3	0	0	0	0	0	0	0	0	0	0	0	0	0	0	0.002966	0	0	0	0	0	0	0	0	0	0	0	0	0	0	Fungi	Ascomycota
OTU001637	0	0	0	0	0	0	0	0	0	0	0	0	0	3	0	0	0	0	0	0	0	0	0	0	0	0	0	0	0.002486	0	Fungi	Basidiomycota	Agaricomycetes
OTU001638	0	0	0	0	0	0	0	3	0	0	0	0	0	0	0	0	0	0	0	0	0	0	0.002498	0	0	0	0	0	0	0	Fungi	Ascomycota	Sordariomycetes	Hypocreales
OTU001641	3	0	0	0	0	0	0	0	0	0	0	0	0	0	0	0.002966	0	0	0	0	0	0	0	0	0	0	0	0	0	0	Alveolata	Ciliophora	Spirotrichea
OTU001643	0	0	0	0	0	0	0	0	0	0	3	0	0	0	0	0	0	0	0	0	0	0	0	0	0	0.002669	0	0	0	0	Viridiplantae	Chlorophyta	Trebouxiophyceae	Chlorellales	Chlorellaceae	Auxenochlorella	Auxenochlorella_protothecoides
OTU001645	0	0	0	0	0	0	0	0	0	0	0	2	0	0	1	0	0	0	0	0	0	0	0	0	0	0	0.001703	0	0	0.000896	Fungi	Ascomycota	Sordariomycetes	Magnaporthales	Magnaporthaceae
OTU001646	0	0	0	0	0	0	0	0	0	0	0	0	3	0	0	0	0	0	0	0	0	0	0	0	0	0	0	0.002734	0	0	Fungi	Ascomycota	Dothideomycetes	Pleosporales	Didymellaceae
OTU001647	0	0	0	0	0	0	0	3	0	0	0	0	0	0	0	0	0	0	0	0	0	0	0.002498	0	0	0	0	0	0	0	Fungi
OTU001649	0	0	0	0	0	0	1	0	0	2	0	0	0	0	0	0	0	0	0	0	0	0.000856	0	0	0.00177	0	0	0	0	0	Viridiplantae	Chlorophyta	Ulvophyceae
OTU001650	0	0	0	0	0	0	0	0	0	3	0	0	0	0	0	0	0	0	0	0	0	0	0	0	0.002655	0	0	0	0	0
OTU001652	0	0	0	0	0	0	0	0	3	0	0	0	0	0	0	0	0	0	0	0	0	0	0	0.00272	0	0	0	0	0	0	Fungi	Ascomycota	Sordariomycetes
OTU001655	0	0	0	0	0	3	0	0	0	0	0	0	0	0	0	0	0	0	0	0	0.002491	0	0	0	0	0	0	0	0	0	Viridiplantae	Chlorophyta	Chlorophyceae	Volvocales	Chlamydomonadaceae	Lobochlamys
OTU001656	0	0	0	0	0	0	0	0	0	0	0	0	3	0	0	0	0	0	0	0	0	0	0	0	0	0	0	0.002734	0	0	Fungi	Ascomycota
OTU001657	1	0	0	0	0	0	0	0	0	2	0	0	0	0	0	0.000989	0	0	0	0	0	0	0	0	0.00177	0	0	0	0	0	Fungi
OTU001662	2	1	0	0	0	0	0	0	0	0	0	0	0	0	0	0.001978	0.000885	0	0	0	0	0	0	0	0	0	0	0	0	0
OTU001664	0	0	0	0	0	0	0	0	0	0	3	0	0	0	0	0	0	0	0	0	0	0	0	0	0	0.002669	0	0	0	0	Fungi	Ascomycota	Sordariomycetes	Sordariales	Chaetomiaceae
OTU001665	0	0	0	0	0	0	2	1	0	0	0	0	0	0	0	0	0	0	0	0	0	0.001713	0.000833	0	0	0	0	0	0	0
OTU001666	0	0	0	0	0	0	0	3	0	0	0	0	0	0	0	0	0	0	0	0	0	0	0.002498	0	0	0	0	0	0	0	Viridiplantae	Chlorophyta
OTU001667	2	0	0	1	0	0	0	0	0	0	0	0	0	0	0	0.001978	0	0	0.000841	0	0	0	0	0	0	0	0	0	0	0	Fungi	Ascomycota
OTU001668	0	2	0	1	0	0	0	0	0	0	0	0	0	0	0	0	0.00177	0	0.000841	0	0	0	0	0	0	0	0	0	0	0
OTU001670	0	0	0	0	0	0	0	0	0	3	0	0	0	0	0	0	0	0	0	0	0	0	0	0	0.002655	0	0	0	0	0	Fungi	Glomeromycota	Glomeromycetes	Glomerales	Glomeraceae
OTU001671	0	0	0	0	0	0	0	1	0	2	0	0	0	0	0	0	0	0	0	0	0	0	0.000833	0	0.00177	0	0	0	0	0
OTU001672	0	0	0	0	0	2	0	0	0	1	0	0	0	0	0	0	0	0	0	0	0.001661	0	0	0	0.000885	0	0	0	0	0	Fungi
OTU001673	3	0	0	0	0	0	0	0	0	0	0	0	0	0	0	0.002966	0	0	0	0	0	0	0	0	0	0	0	0	0	0
OTU001675	0	0	0	0	0	0	0	0	0	0	0	0	0	3	0	0	0	0	0	0	0	0	0	0	0	0	0	0	0.002486	0	Fungi	Ascomycota	Sordariomycetes
OTU001676	0	0	0	0	0	0	0	0	0	0	0	0	3	0	0	0	0	0	0	0	0	0	0	0	0	0	0	0.002734	0	0
OTU001677	0	0	0	0	0	0	1	0	0	2	0	0	0	0	0	0	0	0	0	0	0	0.000856	0	0	0.00177	0	0	0	0	0	Fungi	Rozellomycota	Rozellomycotina_cls_Incertae_sedis	Branch02
OTU001678	0	0	0	0	0	0	0	0	0	0	0	0	3	0	0	0	0	0	0	0	0	0	0	0	0	0	0	0.002734	0	0	Fungi	Basidiomycota	Agaricomycetes	Agaricales	Agaricaceae	Agaricus
OTU001679	3	0	0	0	0	0	0	0	0	0	0	0	0	0	0	0.002966	0	0	0	0	0	0	0	0	0	0	0	0	0	0
OTU001680	0	0	0	0	0	0	0	0	0	0	0	2	0	1	0	0	0	0	0	0	0	0	0	0	0	0	0.001703	0	0.000829	0	Fungi	Ascomycota	Sordariomycetes
OTU001681	0	0	0	0	1	0	0	1	0	1	0	0	0	0	0	0	0	0	0	0.000875	0	0	0.000833	0	0.000885	0	0	0	0	0	Fungi	Ascomycota	Sordariomycetes
OTU001683	0	0	0	0	0	0	0	0	0	0	0	3	0	0	0	0	0	0	0	0	0	0	0	0	0	0	0.002555	0	0	0	Fungi	Ascomycota
OTU001687	0	0	0	0	0	0	0	0	0	0	0	0	1	0	2	0	0	0	0	0	0	0	0	0	0	0	0	0.000911	0	0.001792	Fungi
OTU001690	0	3	0	0	0	0	0	0	0	0	0	0	0	0	0	0	0.002654	0	0	0	0	0	0	0	0	0	0	0	0	0
OTU001691	0	0	0	0	0	0	1	0	0	0	0	2	0	0	0	0	0	0	0	0	0	0.000856	0	0	0	0	0.001703	0	0	0
OTU001692	0	0	0	0	0	0	0	0	3	0	0	0	0	0	0	0	0	0	0	0	0	0	0	0.00272	0	0	0	0	0	0	Fungi	Basidiomycota	Agaricomycetes	Polyporales	Meruliaceae
OTU001694	2	0	0	0	0	1	0	0	0	0	0	0	0	0	0	0.001978	0	0	0	0	0.00083	0	0	0	0	0	0	0	0	0
OTU001695	0	0	0	0	0	0	3	0	0	0	0	0	0	0	0	0	0	0	0	0	0	0.002569	0	0	0	0	0	0	0	0
OTU001698	0	0	0	0	0	0	0	2	0	0	0	1	0	0	0	0	0	0	0	0	0	0	0.001666	0	0	0	0.000852	0	0	0	Fungi	Ascomycota	Dothideomycetes	Pleosporales
OTU001703	0	0	1	0	0	0	0	2	0	0	0	0	0	0	0	0	0	0.000832	0	0	0	0	0.001666	0	0	0	0	0	0	0
OTU001704	0	0	0	0	0	0	3	0	0	0	0	0	0	0	0	0	0	0	0	0	0	0.002569	0	0	0	0	0	0	0	0
OTU001706	0	0	0	0	0	0	0	2	1	0	0	0	0	0	0	0	0	0	0	0	0	0	0.001666	0.000907	0	0	0	0	0	0
OTU001708	0	0	0	0	0	0	0	0	3	0	0	0	0	0	0	0	0	0	0	0	0	0	0	0.00272	0	0	0	0	0	0	Fungi	Basidiomycota	Agaricomycetes	Agaricales	Psathyrellaceae	Coprinopsis
OTU001709	0	0	0	0	0	2	0	1	0	0	0	0	0	0	0	0	0	0	0	0	0.001661	0	0.000833	0	0	0	0	0	0	0
OTU001710	0	0	0	0	0	0	0	0	0	0	0	0	0	3	0	0	0	0	0	0	0	0	0	0	0	0	0	0	0.002486	0	Fungi	Ascomycota
OTU001711	0	0	0	0	0	0	0	0	3	0	0	0	0	0	0	0	0	0	0	0	0	0	0	0.00272	0	0	0	0	0	0	Fungi	Mucoromycota	Mucoromycetes	Mucorales	Cunninghamellaceae	Cunninghamella	Cunninghamella_elegans
OTU001713	3	0	0	0	0	0	0	0	0	0	0	0	0	0	0	0.002966	0	0	0	0	0	0	0	0	0	0	0	0	0	0	Fungi
OTU001714	0	0	0	0	0	0	0	0	0	0	3	0	0	0	0	0	0	0	0	0	0	0	0	0	0	0.002669	0	0	0	0	Fungi	Basidiomycota	Agaricomycetes	Auriculariales	Exidiaceae	Basidiodendron
OTU001715	0	0	0	0	3	0	0	0	0	0	0	0	0	0	0	0	0	0	0	0.002626	0	0	0	0	0	0	0	0	0	0	Fungi	Ascomycota	Dothideomycetes	Capnodiales	Dissoconiaceae
OTU001716	0	0	0	0	2	0	1	0	0	0	0	0	0	0	0	0	0	0	0	0.001751	0	0.000856	0	0	0	0	0	0	0	0	Fungi	Basidiomycota	Agaricomycetes	Cantharellales	Cantharellales_fam_Incertae_sedis	Sistotrema
OTU001717	0	0	0	0	0	1	0	1	0	1	0	0	0	0	0	0	0	0	0	0	0.00083	0	0.000833	0	0.000885	0	0	0	0	0	Fungi
OTU001718	0	3	0	0	0	0	0	0	0	0	0	0	0	0	0	0	0.002654	0	0	0	0	0	0	0	0	0	0	0	0	0	Fungi	Ascomycota	Sordariomycetes	Hypocreales	Nectriaceae	Fusarium
OTU001719	0	0	3	0	0	0	0	0	0	0	0	0	0	0	0	0	0	0.002496	0	0	0	0	0	0	0	0	0	0	0	0	Fungi
OTU001720	0	0	0	0	0	1	0	0	2	0	0	0	0	0	0	0	0	0	0	0	0.00083	0	0	0.001813	0	0	0	0	0	0
OTU001723	0	0	0	0	0	0	3	0	0	0	0	0	0	0	0	0	0	0	0	0	0	0.002569	0	0	0	0	0	0	0	0
OTU001724	0	0	0	0	0	0	3	0	0	0	0	0	0	0	0	0	0	0	0	0	0	0.002569	0	0	0	0	0	0	0	0	Viridiplantae	Chlorophyta
OTU001725	3	0	0	0	0	0	0	0	0	0	0	0	0	0	0	0.002966	0	0	0	0	0	0	0	0	0	0	0	0	0	0	Fungi
OTU001726	0	0	2	0	0	0	0	0	0	0	0	1	0	0	0	0	0	0.001664	0	0	0	0	0	0	0	0	0.000852	0	0	0	Fungi
OTU000670	0	0	2	0	0	0	0	0	0	0	0	0	0	0	0	0	0	0.001664	0	0	0	0	0	0	0	0	0	0	0	0	Fungi	Mortierellomycota	Mortierellomycetes	Mortierellales	Mortierellaceae	Mortierella
OTU000784	0	0	0	0	0	0	0	0	0	2	0	0	0	0	0	0	0	0	0	0	0	0	0	0	0.00177	0	0	0	0	0	Fungi	Basidiomycota
OTU000786	0	0	0	0	0	0	0	1	0	0	0	1	0	0	0	0	0	0	0	0	0	0	0.000833	0	0	0	0.000852	0	0	0
OTU000822	0	0	0	0	0	1	1	0	0	0	0	0	0	0	0	0	0	0	0	0	0.00083	0.000856	0	0	0	0	0	0	0	0	Fungi	Ascomycota	Sordariomycetes	Sordariales	Lasiosphaeriaceae
OTU000838	0	0	1	0	0	0	0	0	0	0	0	1	0	0	0	0	0	0.000832	0	0	0	0	0	0	0	0	0.000852	0	0	0	Fungi	Ascomycota	Sordariomycetes	Sordariales
OTU000860	0	0	0	0	0	0	0	0	0	0	0	2	0	0	0	0	0	0	0	0	0	0	0	0	0	0	0.001703	0	0	0
OTU000881	0	0	0	0	0	0	0	1	0	0	0	1	0	0	0	0	0	0	0	0	0	0	0.000833	0	0	0	0.000852	0	0	0
OTU000909	0	0	0	0	0	0	2	0	0	0	0	0	0	0	0	0	0	0	0	0	0	0.001713	0	0	0	0	0	0	0	0
OTU000925	0	0	0	0	0	0	0	0	0	0	2	0	0	0	0	0	0	0	0	0	0	0	0	0	0	0.001779	0	0	0	0
OTU001037	0	0	0	0	0	0	0	2	0	0	0	0	0	0	0	0	0	0	0	0	0	0	0.001666	0	0	0	0	0	0	0
OTU001140	0	0	0	0	0	0	0	1	0	0	0	0	1	0	0	0	0	0	0	0	0	0	0.000833	0	0	0	0	0.000911	0	0
OTU001145	0	0	0	0	0	0	0	0	0	0	0	2	0	0	0	0	0	0	0	0	0	0	0	0	0	0	0.001703	0	0	0	Fungi	Basidiomycota	Tremellomycetes	Trichosporonales	Trichosporonaceae	Apiotrichum	Apiotrichum_domesticum
OTU001153	0	0	0	0	0	0	0	0	0	0	2	0	0	0	0	0	0	0	0	0	0	0	0	0	0	0.001779	0	0	0	0	Fungi	Ascomycota	Sordariomycetes	Microascales	Halosphaeriaceae
OTU001273	0	0	0	0	0	0	0	1	0	0	0	1	0	0	0	0	0	0	0	0	0	0	0.000833	0	0	0	0.000852	0	0	0
OTU001319	0	0	0	0	0	0	0	0	2	0	0	0	0	0	0	0	0	0	0	0	0	0	0	0.001813	0	0	0	0	0	0	Fungi	Basidiomycota	Ustilaginomycetes	Ustilaginales	Ustilaginaceae	Sporisorium	Sporisorium_scitamineum
OTU001516	0	1	0	0	1	0	0	0	0	0	0	0	0	0	0	0	0.000885	0	0	0.000875	0	0	0	0	0	0	0	0	0	0
OTU001545	0	0	0	0	2	0	0	0	0	0	0	0	0	0	0	0	0	0	0	0.001751	0	0	0	0	0	0	0	0	0	0	Fungi	Ascomycota
OTU001557	2	0	0	0	0	0	0	0	0	0	0	0	0	0	0	0.001978	0	0	0	0	0	0	0	0	0	0	0	0	0	0
OTU001569	0	0	0	0	0	0	0	0	0	0	0	0	0	0	2	0	0	0	0	0	0	0	0	0	0	0	0	0	0	0.001792	Fungi	Basidiomycota	Agaricomycetes	Polyporales	Coriolaceae	Trametes	Trametes_hirsuta
OTU001600	0	1	0	1	0	0	0	0	0	0	0	0	0	0	0	0	0.000885	0	0.000841	0	0	0	0	0	0	0	0	0	0	0
OTU001602	0	0	0	0	0	0	0	0	0	0	0	0	2	0	0	0	0	0	0	0	0	0	0	0	0	0	0	0.001823	0	0	Fungi	Ascomycota	Dothideomycetes	Pleosporales	Didymellaceae
OTU001619	0	0	0	0	0	0	0	2	0	0	0	0	0	0	0	0	0	0	0	0	0	0	0.001666	0	0	0	0	0	0	0	Fungi	Ascomycota
OTU001636	0	2	0	0	0	0	0	0	0	0	0	0	0	0	0	0	0.00177	0	0	0	0	0	0	0	0	0	0	0	0	0	Fungi	Aphelidiomycota	Aphelidiomycetes	GS16
OTU001648	0	0	0	0	0	0	0	2	0	0	0	0	0	0	0	0	0	0	0	0	0	0	0.001666	0	0	0	0	0	0	0	Metazoa	Nematoda	Chromadorea	Rhabditida	Pratylenchidae	Pratylenchus	Pratylenchus_goodeyi
OTU001651	2	0	0	0	0	0	0	0	0	0	0	0	0	0	0	0.001978	0	0	0	0	0	0	0	0	0	0	0	0	0	0
OTU001663	0	0	0	0	0	0	0	0	0	0	0	2	0	0	0	0	0	0	0	0	0	0	0	0	0	0	0.001703	0	0	0
OTU001686	2	0	0	0	0	0	0	0	0	0	0	0	0	0	0	0.001978	0	0	0	0	0	0	0	0	0	0	0	0	0	0	Fungi	Ascomycota	Lecanoromycetes	Ostropales	Gomphillaceae	Corticifraga	Corticifraga_peltigerae
OTU001707	0	0	0	0	0	0	0	0	0	0	0	0	0	2	0	0	0	0	0	0	0	0	0	0	0	0	0	0	0.001658	0	Fungi	Basidiomycota	Agaricomycetes	Polyporales	Ganodermataceae	Ganoderma	Ganoderma_australe
OTU001721	0	0	0	0	0	0	0	0	1	1	0	0	0	0	0	0	0	0	0	0	0	0	0	0.000907	0.000885	0	0	0	0	0
OTU001722	0	0	0	0	0	0	0	0	0	0	1	1	0	0	0	0	0	0	0	0	0	0	0	0	0	0.00089	0.000852	0	0	0
OTU001729	0	0	0	0	0	2	0	0	0	0	0	0	0	0	0	0	0	0	0	0	0.001661	0	0	0	0	0	0	0	0	0	Viridiplantae	Chlorophyta	Chlorophyceae
OTU001730	0	0	2	0	0	0	0	0	0	0	0	0	0	0	0	0	0	0.001664	0	0	0	0	0	0	0	0	0	0	0	0
OTU001731	0	0	0	0	0	0	0	0	1	0	0	0	1	0	0	0	0	0	0	0	0	0	0	0.000907	0	0	0	0.000911	0	0	Fungi
OTU001732	0	0	0	0	0	0	2	0	0	0	0	0	0	0	0	0	0	0	0	0	0	0.001713	0	0	0	0	0	0	0	0
OTU001733	2	0	0	0	0	0	0	0	0	0	0	0	0	0	0	0.001978	0	0	0	0	0	0	0	0	0	0	0	0	0	0	Fungi	Ascomycota	Sordariomycetes
OTU001734	0	0	0	0	0	0	0	2	0	0	0	0	0	0	0	0	0	0	0	0	0	0	0.001666	0	0	0	0	0	0	0
OTU001735	0	0	0	0	0	2	0	0	0	0	0	0	0	0	0	0	0	0	0	0	0.001661	0	0	0	0	0	0	0	0	0
OTU001736	0	0	0	0	0	0	0	0	0	0	2	0	0	0	0	0	0	0	0	0	0	0	0	0	0	0.001779	0	0	0	0	Fungi
OTU001737	0	0	0	0	0	0	0	0	2	0	0	0	0	0	0	0	0	0	0	0	0	0	0	0.001813	0	0	0	0	0	0	Fungi	Basidiomycota	Agaricomycetes	Agaricales	Tricholomataceae
OTU001739	0	0	0	0	0	0	0	2	0	0	0	0	0	0	0	0	0	0	0	0	0	0	0.001666	0	0	0	0	0	0	0
OTU001740	0	0	1	0	1	0	0	0	0	0	0	0	0	0	0	0	0	0.000832	0	0.000875	0	0	0	0	0	0	0	0	0	0
OTU001741	0	0	0	2	0	0	0	0	0	0	0	0	0	0	0	0	0	0	0.001683	0	0	0	0	0	0	0	0	0	0	0	Fungi	Ascomycota	Sordariomycetes	Hypocreales	Hypocreaceae	Hypomyces
OTU001742	0	0	0	0	0	0	0	0	0	2	0	0	0	0	0	0	0	0	0	0	0	0	0	0	0.00177	0	0	0	0	0	Viridiplantae	Chlorophyta
OTU001743	0	0	0	0	0	0	0	0	0	0	2	0	0	0	0	0	0	0	0	0	0	0	0	0	0	0.001779	0	0	0	0	Fungi	Basidiomycota	Ustilaginomycetes	Ustilaginales	Ustilaginaceae
OTU001744	0	0	0	0	0	0	2	0	0	0	0	0	0	0	0	0	0	0	0	0	0	0.001713	0	0	0	0	0	0	0	0	Fungi	Ascomycota	Eurotiomycetes	Eurotiales	Aspergillaceae	Aspergillus	Aspergillus_caninus
OTU001745	0	2	0	0	0	0	0	0	0	0	0	0	0	0	0	0	0.00177	0	0	0	0	0	0	0	0	0	0	0	0	0
OTU001746	0	0	0	0	0	0	0	0	0	2	0	0	0	0	0	0	0	0	0	0	0	0	0	0	0.00177	0	0	0	0	0	Fungi
OTU001747	0	0	0	0	0	0	0	0	0	0	0	0	0	0	2	0	0	0	0	0	0	0	0	0	0	0	0	0	0	0.001792
OTU001748	0	0	0	2	0	0	0	0	0	0	0	0	0	0	0	0	0	0	0.001683	0	0	0	0	0	0	0	0	0	0	0	Fungi	Mortierellomycota	Mortierellomycetes	Mortierellales	Mortierellaceae	Mortierella
OTU001749	0	0	0	0	0	0	0	0	2	0	0	0	0	0	0	0	0	0	0	0	0	0	0	0.001813	0	0	0	0	0	0	Fungi
OTU001751	0	0	0	0	0	0	0	0	0	0	0	2	0	0	0	0	0	0	0	0	0	0	0	0	0	0	0.001703	0	0	0	Fungi
OTU001752	0	0	0	0	0	0	2	0	0	0	0	0	0	0	0	0	0	0	0	0	0	0.001713	0	0	0	0	0	0	0	0
OTU001754	0	0	0	0	0	0	0	0	0	2	0	0	0	0	0	0	0	0	0	0	0	0	0	0	0.00177	0	0	0	0	0	Fungi	Basidiomycota	Agaricostilbomycetes
OTU001756	0	2	0	0	0	0	0	0	0	0	0	0	0	0	0	0	0.00177	0	0	0	0	0	0	0	0	0	0	0	0	0
OTU001757	0	0	0	0	0	0	0	0	2	0	0	0	0	0	0	0	0	0	0	0	0	0	0	0.001813	0	0	0	0	0	0	Metazoa
OTU001758	0	0	0	0	0	0	0	0	0	0	0	0	0	0	2	0	0	0	0	0	0	0	0	0	0	0	0	0	0	0.001792	Viridiplantae	Chlorophyta	Chlorophyceae
OTU001760	0	0	0	0	0	2	0	0	0	0	0	0	0	0	0	0	0	0	0	0	0.001661	0	0	0	0	0	0	0	0	0	Viridiplantae	Chlorophyta	Chlorophyceae
OTU001761	0	0	0	0	0	1	1	0	0	0	0	0	0	0	0	0	0	0	0	0	0.00083	0.000856	0	0	0	0	0	0	0	0
OTU001764	2	0	0	0	0	0	0	0	0	0	0	0	0	0	0	0.001978	0	0	0	0	0	0	0	0	0	0	0	0	0	0	Fungi
OTU001765	0	0	0	0	0	0	0	0	0	0	0	0	2	0	0	0	0	0	0	0	0	0	0	0	0	0	0	0.001823	0	0
OTU001766	0	0	0	0	0	0	0	0	0	0	0	0	0	0	2	0	0	0	0	0	0	0	0	0	0	0	0	0	0	0.001792	Fungi	Ascomycota	Sordariomycetes	Hypocreales	Cordycipitaceae	Engyodontium	Engyodontium_album
OTU001769	0	0	0	0	0	0	0	0	2	0	0	0	0	0	0	0	0	0	0	0	0	0	0	0.001813	0	0	0	0	0	0
OTU001770	0	0	0	0	0	0	0	0	0	0	0	2	0	0	0	0	0	0	0	0	0	0	0	0	0	0	0.001703	0	0	0
OTU001773	0	0	2	0	0	0	0	0	0	0	0	0	0	0	0	0	0	0.001664	0	0	0	0	0	0	0	0	0	0	0	0	Fungi
OTU001774	0	0	2	0	0	0	0	0	0	0	0	0	0	0	0	0	0	0.001664	0	0	0	0	0	0	0	0	0	0	0	0	Alveolata	Ciliophora	Spirotrichea
OTU001775	0	0	0	0	0	2	0	0	0	0	0	0	0	0	0	0	0	0	0	0	0.001661	0	0	0	0	0	0	0	0	0
OTU001776	0	0	0	0	0	0	0	0	0	2	0	0	0	0	0	0	0	0	0	0	0	0	0	0	0.00177	0	0	0	0	0
OTU001777	0	0	0	1	0	0	0	0	0	1	0	0	0	0	0	0	0	0	0.000841	0	0	0	0	0	0.000885	0	0	0	0	0	Alveolata	Ciliophora
OTU001778	0	0	0	0	0	0	2	0	0	0	0	0	0	0	0	0	0	0	0	0	0	0.001713	0	0	0	0	0	0	0	0
OTU001779	0	0	0	0	0	0	0	0	0	0	2	0	0	0	0	0	0	0	0	0	0	0	0	0	0	0.001779	0	0	0	0	Fungi
OTU001780	0	0	0	0	0	0	0	0	0	0	0	2	0	0	0	0	0	0	0	0	0	0	0	0	0	0	0.001703	0	0	0
OTU001781	0	0	0	0	0	0	0	0	0	2	0	0	0	0	0	0	0	0	0	0	0	0	0	0	0.00177	0	0	0	0	0	Fungi	Ascomycota
OTU001783	0	2	0	0	0	0	0	0	0	0	0	0	0	0	0	0	0.00177	0	0	0	0	0	0	0	0	0	0	0	0	0	Fungi	Ascomycota	Leotiomycetes	Helotiales	Helotiales_fam_Incertae_sedis	Acidomelania	Acidomelania_panicicola
OTU001786	0	0	0	0	0	0	0	2	0	0	0	0	0	0	0	0	0	0	0	0	0	0	0.001666	0	0	0	0	0	0	0
OTU001787	0	0	2	0	0	0	0	0	0	0	0	0	0	0	0	0	0	0.001664	0	0	0	0	0	0	0	0	0	0	0	0
OTU001788	0	0	0	0	0	0	0	0	0	2	0	0	0	0	0	0	0	0	0	0	0	0	0	0	0.00177	0	0	0	0	0	Fungi	Ascomycota	Sordariomycetes	Hypocreales	Stachybotryaceae
OTU001789	0	2	0	0	0	0	0	0	0	0	0	0	0	0	0	0	0.00177	0	0	0	0	0	0	0	0	0	0	0	0	0	Fungi	Rozellomycota	Rozellomycotina_cls_Incertae_sedis	Branch02
OTU001791	0	0	0	0	0	0	0	0	0	0	0	0	2	0	0	0	0	0	0	0	0	0	0	0	0	0	0	0.001823	0	0	Fungi	Ascomycota	Dothideomycetes	Capnodiales	Dissoconiaceae	Dissoconium
OTU001792	0	0	0	0	0	0	0	0	2	0	0	0	0	0	0	0	0	0	0	0	0	0	0	0.001813	0	0	0	0	0	0	Viridiplantae
OTU001794	0	0	0	0	0	0	0	0	0	0	0	0	0	2	0	0	0	0	0	0	0	0	0	0	0	0	0	0	0.001658	0	Fungi	Ascomycota
OTU001795	0	0	0	0	0	0	0	0	2	0	0	0	0	0	0	0	0	0	0	0	0	0	0	0.001813	0	0	0	0	0	0	Fungi	Ascomycota
OTU001799	0	0	0	0	0	0	2	0	0	0	0	0	0	0	0	0	0	0	0	0	0	0.001713	0	0	0	0	0	0	0	0	Fungi	Ascomycota	Sordariomycetes
OTU001801	0	0	2	0	0	0	0	0	0	0	0	0	0	0	0	0	0	0.001664	0	0	0	0	0	0	0	0	0	0	0	0
OTU001802	2	0	0	0	0	0	0	0	0	0	0	0	0	0	0	0.001978	0	0	0	0	0	0	0	0	0	0	0	0	0	0	Fungi	Basidiomycota	Agaricomycetes	Polyporales	Meruliaceae	Phlebia
OTU001803	0	0	0	0	0	0	0	0	0	0	0	0	0	0	2	0	0	0	0	0	0	0	0	0	0	0	0	0	0	0.001792
OTU001805	0	0	0	0	0	0	0	2	0	0	0	0	0	0	0	0	0	0	0	0	0	0	0.001666	0	0	0	0	0	0	0	Fungi	Ascomycota	Sordariomycetes	Pleurotheciales	Pleurotheciaceae	Pleurotheciella
OTU001807	2	0	0	0	0	0	0	0	0	0	0	0	0	0	0	0.001978	0	0	0	0	0	0	0	0	0	0	0	0	0	0
OTU001808	0	0	0	0	0	0	0	2	0	0	0	0	0	0	0	0	0	0	0	0	0	0	0.001666	0	0	0	0	0	0	0	Fungi	Ascomycota	Dothideomycetes	Pleosporales
OTU001809	0	0	0	0	0	0	2	0	0	0	0	0	0	0	0	0	0	0	0	0	0	0.001713	0	0	0	0	0	0	0	0	Fungi	Chytridiomycota	Spizellomycetes	Spizellomycetales	Spizellomycetaceae	Kochiomyces	Kochiomyces_dichotomus
OTU001810	0	0	0	0	0	0	0	0	0	2	0	0	0	0	0	0	0	0	0	0	0	0	0	0	0.00177	0	0	0	0	0	Viridiplantae	Anthophyta	Eudicotyledonae	Asterales	Asteraceae	Erigeron	Erigeron_speciosus
OTU001811	0	0	2	0	0	0	0	0	0	0	0	0	0	0	0	0	0	0.001664	0	0	0	0	0	0	0	0	0	0	0	0	Fungi
OTU001813	0	0	2	0	0	0	0	0	0	0	0	0	0	0	0	0	0	0.001664	0	0	0	0	0	0	0	0	0	0	0	0	Viridiplantae	Anthophyta	Eudicotyledonae	Fabales	Fabaceae	Medicago
OTU001814	0	0	0	0	0	0	0	2	0	0	0	0	0	0	0	0	0	0	0	0	0	0	0.001666	0	0	0	0	0	0	0	Fungi	Ascomycota
OTU001816	0	0	0	2	0	0	0	0	0	0	0	0	0	0	0	0	0	0	0.001683	0	0	0	0	0	0	0	0	0	0	0	Fungi
OTU001818	0	0	0	0	0	0	0	0	2	0	0	0	0	0	0	0	0	0	0	0	0	0	0	0.001813	0	0	0	0	0	0	Fungi	Ascomycota	Sordariomycetes
OTU001819	0	2	0	0	0	0	0	0	0	0	0	0	0	0	0	0	0.00177	0	0	0	0	0	0	0	0	0	0	0	0	0	Fungi
OTU001820	0	2	0	0	0	0	0	0	0	0	0	0	0	0	0	0	0.00177	0	0	0	0	0	0	0	0	0	0	0	0	0	Fungi	Ascomycota	Sordariomycetes	Sordariales
OTU001821	0	0	0	0	0	0	0	0	0	0	0	2	0	0	0	0	0	0	0	0	0	0	0	0	0	0	0.001703	0	0	0	Fungi	Ascomycota	Sordariomycetes	Hypocreales
OTU001823	0	0	0	0	0	2	0	0	0	0	0	0	0	0	0	0	0	0	0	0	0.001661	0	0	0	0	0	0	0	0	0	Fungi
OTU001824	0	0	0	0	0	0	0	2	0	0	0	0	0	0	0	0	0	0	0	0	0	0	0.001666	0	0	0	0	0	0	0	Fungi	Ascomycota	Sordariomycetes	Sordariales	Sordariales_fam_Incertae_sedis	Tracylla
OTU001826	0	0	0	0	0	0	0	0	0	2	0	0	0	0	0	0	0	0	0	0	0	0	0	0	0.00177	0	0	0	0	0	Fungi
OTU001828	0	0	0	0	0	0	2	0	0	0	0	0	0	0	0	0	0	0	0	0	0	0.001713	0	0	0	0	0	0	0	0	Viridiplantae	Chlorophyta	Chlorophyceae	Chlamydomonadales	Actinochloridaceae	Actinochloris	Actinochloris_sphaerica
OTU001829	0	2	0	0	0	0	0	0	0	0	0	0	0	0	0	0	0.00177	0	0	0	0	0	0	0	0	0	0	0	0	0	Fungi
OTU001832	0	0	0	0	0	0	0	0	2	0	0	0	0	0	0	0	0	0	0	0	0	0	0	0.001813	0	0	0	0	0	0	Fungi	Ascomycota	Eurotiomycetes	Chaetothyriales
OTU001833	0	0	0	0	0	0	0	0	0	0	0	0	2	0	0	0	0	0	0	0	0	0	0	0	0	0	0	0.001823	0	0	Fungi	Ascomycota	Dothideomycetes	Hysteriales	Hysteriaceae	Rhytidhysteron	Rhytidhysteron_rufulum
OTU001834	0	0	0	0	2	0	0	0	0	0	0	0	0	0	0	0	0	0	0	0.001751	0	0	0	0	0	0	0	0	0	0	Viridiplantae	Chlorophyta	Trebouxiophyceae	Chlorellales
OTU001836	0	0	0	0	0	0	0	0	0	0	0	0	2	0	0	0	0	0	0	0	0	0	0	0	0	0	0	0.001823	0	0	Fungi
OTU001837	2	0	0	0	0	0	0	0	0	0	0	0	0	0	0	0.001978	0	0	0	0	0	0	0	0	0	0	0	0	0	0
OTU001838	0	0	0	0	2	0	0	0	0	0	0	0	0	0	0	0	0	0	0	0.001751	0	0	0	0	0	0	0	0	0	0	Fungi
OTU001839	0	0	0	0	0	0	0	0	2	0	0	0	0	0	0	0	0	0	0	0	0	0	0	0.001813	0	0	0	0	0	0	Fungi	Ascomycota	Sordariomycetes	Sordariales	Sordariales_fam_Incertae_sedis	Conlarium
OTU001840	0	0	0	0	0	2	0	0	0	0	0	0	0	0	0	0	0	0	0	0	0.001661	0	0	0	0	0	0	0	0	0	Fungi	Ascomycota	Dothideomycetes	Pleosporales	Pleosporaceae
OTU001841	0	0	0	0	0	0	0	0	0	0	0	2	0	0	0	0	0	0	0	0	0	0	0	0	0	0	0.001703	0	0	0	Fungi	Ascomycota	Sordariomycetes	Xylariales
OTU001842	0	0	0	0	0	0	0	0	0	0	2	0	0	0	0	0	0	0	0	0	0	0	0	0	0	0.001779	0	0	0	0	Fungi	Ascomycota	Sordariomycetes	Diaporthales	Diaporthaceae
OTU001843	2	0	0	0	0	0	0	0	0	0	0	0	0	0	0	0.001978	0	0	0	0	0	0	0	0	0	0	0	0	0	0	Fungi
OTU001844	2	0	0	0	0	0	0	0	0	0	0	0	0	0	0	0.001978	0	0	0	0	0	0	0	0	0	0	0	0	0	0
OTU001845	0	0	0	0	0	0	0	0	0	0	0	0	0	2	0	0	0	0	0	0	0	0	0	0	0	0	0	0	0.001658	0	Fungi
OTU001846	0	2	0	0	0	0	0	0	0	0	0	0	0	0	0	0	0.00177	0	0	0	0	0	0	0	0	0	0	0	0	0
OTU001848	0	0	0	0	2	0	0	0	0	0	0	0	0	0	0	0	0	0	0	0.001751	0	0	0	0	0	0	0	0	0	0
OTU001851	0	0	0	0	0	0	0	0	0	0	0	0	0	2	0	0	0	0	0	0	0	0	0	0	0	0	0	0	0.001658	0	Fungi	Basidiomycota	Agaricomycetes	Polyporales	Polyporaceae	Lentinus	Lentinus_squarrosulus
OTU000553	0	0	0	0	0	0	0	0	0	1	0	0	0	0	0	0	0	0	0	0	0	0	0	0	0.000885	0	0	0	0	0
OTU000676	0	0	0	0	0	0	0	0	0	0	0	1	0	0	0	0	0	0	0	0	0	0	0	0	0	0	0.000852	0	0	0	Alveolata	Ciliophora	Spirotrichea
OTU000698	0	0	0	0	0	0	0	0	0	1	0	0	0	0	0	0	0	0	0	0	0	0	0	0	0.000885	0	0	0	0	0	Alveolata	Ciliophora	Spirotrichea
OTU000801	0	0	0	0	0	0	0	0	0	0	0	0	1	0	0	0	0	0	0	0	0	0	0	0	0	0	0	0.000911	0	0	Fungi	Basidiomycota	Agaricomycetes	Agaricales	Stephanosporaceae
OTU000823	0	0	0	1	0	0	0	0	0	0	0	0	0	0	0	0	0	0	0.000841	0	0	0	0	0	0	0	0	0	0	0	Fungi	Ascomycota
OTU000861	0	0	0	0	0	0	1	0	0	0	0	0	0	0	0	0	0	0	0	0	0	0.000856	0	0	0	0	0	0	0	0	Fungi	Ascomycota	Sordariomycetes	Pleurotheciales	Pleurotheciaceae	Pleurotheciella
OTU000911	0	0	0	0	0	0	0	0	0	0	0	0	0	0	1	0	0	0	0	0	0	0	0	0	0	0	0	0	0	0.000896
OTU000946	0	0	0	0	0	0	0	0	0	0	0	1	0	0	0	0	0	0	0	0	0	0	0	0	0	0	0.000852	0	0	0
OTU000987	0	0	0	0	0	0	0	1	0	0	0	0	0	0	0	0	0	0	0	0	0	0	0.000833	0	0	0	0	0	0	0	Fungi	Basidiomycota	Agaricomycetes	Agaricales	Pluteaceae	Pluteus
OTU001023	0	0	0	1	0	0	0	0	0	0	0	0	0	0	0	0	0	0	0.000841	0	0	0	0	0	0	0	0	0	0	0	Fungi
OTU001030	0	1	0	0	0	0	0	0	0	0	0	0	0	0	0	0	0.000885	0	0	0	0	0	0	0	0	0	0	0	0	0	Fungi	Ascomycota	Dothideomycetes	Pleosporales
OTU001158	0	0	0	0	0	0	0	0	0	0	0	1	0	0	0	0	0	0	0	0	0	0	0	0	0	0	0.000852	0	0	0
OTU001165	1	0	0	0	0	0	0	0	0	0	0	0	0	0	0	0.000989	0	0	0	0	0	0	0	0	0	0	0	0	0	0
OTU001179	0	0	0	0	0	1	0	0	0	0	0	0	0	0	0	0	0	0	0	0	0.00083	0	0	0	0	0	0	0	0	0	Fungi	Ascomycota	Dothideomycetes	Pleosporales	Thyridariaceae	Roussoella
OTU001201	0	0	0	0	0	0	0	0	0	0	0	0	0	1	0	0	0	0	0	0	0	0	0	0	0	0	0	0	0.000829	0	Fungi	Ascomycota	Sordariomycetes	Microascales	Microascaceae	Petriella	Petriella_setifera
OTU001219	0	0	0	0	0	0	0	1	0	0	0	0	0	0	0	0	0	0	0	0	0	0	0.000833	0	0	0	0	0	0	0	Fungi	Ascomycota	Sordariomycetes	Glomerellales	Plectosphaerellaceae
OTU001223	0	0	1	0	0	0	0	0	0	0	0	0	0	0	0	0	0	0.000832	0	0	0	0	0	0	0	0	0	0	0	0	Fungi	Ascomycota	Orbiliomycetes	Orbiliales	Orbiliaceae
OTU001289	0	0	0	0	0	0	0	0	0	0	0	0	1	0	0	0	0	0	0	0	0	0	0	0	0	0	0	0.000911	0	0	Fungi	Basidiomycota
OTU001299	0	0	0	0	0	1	0	0	0	0	0	0	0	0	0	0	0	0	0	0	0.00083	0	0	0	0	0	0	0	0	0	Fungi	Ascomycota	Saccharomycetes	Saccharomycetales	Saccharomycetales_fam_Incertae_sedis	Candida	Candida_blattae
OTU001334	0	0	0	0	0	0	0	0	0	0	0	0	0	1	0	0	0	0	0	0	0	0	0	0	0	0	0	0	0.000829	0	Fungi	Ascomycota	Sordariomycetes	Hypocreales	Stachybotryaceae	Myrothecium	Myrothecium_inundatum
OTU001335	1	0	0	0	0	0	0	0	0	0	0	0	0	0	0	0.000989	0	0	0	0	0	0	0	0	0	0	0	0	0	0	Fungi	Ascomycota	Eurotiomycetes	Eurotiales	Trichocomaceae	Talaromyces
OTU001397	0	0	1	0	0	0	0	0	0	0	0	0	0	0	0	0	0	0.000832	0	0	0	0	0	0	0	0	0	0	0	0	Fungi	Basidiomycota	Tritirachiomycetes	Tritirachiales	Tritirachiaceae	Paratritirachium
OTU001402	0	0	0	1	0	0	0	0	0	0	0	0	0	0	0	0	0	0	0.000841	0	0	0	0	0	0	0	0	0	0	0	Fungi	Ascomycota	Sordariomycetes	Sordariales	Chaetomiaceae
OTU001438	0	0	0	0	0	0	1	0	0	0	0	0	0	0	0	0	0	0	0	0	0	0.000856	0	0	0	0	0	0	0	0	Alveolata	Ciliophora	Oligohymenophorea	Oligohymenophorea_ord_Incertae_sedis
OTU001466	0	0	0	0	0	0	0	0	0	0	0	1	0	0	0	0	0	0	0	0	0	0	0	0	0	0	0.000852	0	0	0
OTU001484	0	0	0	0	0	0	0	0	0	0	0	1	0	0	0	0	0	0	0	0	0	0	0	0	0	0	0.000852	0	0	0	Fungi	Ascomycota	Sordariomycetes
OTU001502	0	0	0	0	0	0	0	0	0	0	0	1	0	0	0	0	0	0	0	0	0	0	0	0	0	0	0.000852	0	0	0	Alveolata	Ciliophora	Oligohymenophorea	Pleuronematida	Cyclidiidae	Protocyclidium
OTU001529	0	0	0	0	0	0	0	0	0	0	0	1	0	0	0	0	0	0	0	0	0	0	0	0	0	0	0.000852	0	0	0	Fungi	Ascomycota	Orbiliomycetes	Orbiliales	Orbiliaceae
OTU001560	0	0	1	0	0	0	0	0	0	0	0	0	0	0	0	0	0	0.000832	0	0	0	0	0	0	0	0	0	0	0	0
OTU001570	0	0	0	0	0	0	0	0	0	0	0	0	1	0	0	0	0	0	0	0	0	0	0	0	0	0	0	0.000911	0	0	Fungi
OTU001593	0	0	0	1	0	0	0	0	0	0	0	0	0	0	0	0	0	0	0.000841	0	0	0	0	0	0	0	0	0	0	0
OTU001597	0	0	0	0	0	0	0	1	0	0	0	0	0	0	0	0	0	0	0	0	0	0	0.000833	0	0	0	0	0	0	0	Fungi	Ascomycota	Eurotiomycetes	Eurotiales	Aspergillaceae	Penicillium
OTU001608	0	0	0	0	0	0	1	0	0	0	0	0	0	0	0	0	0	0	0	0	0	0.000856	0	0	0	0	0	0	0	0	Fungi	Basidiomycota	Agaricomycetes	Polyporales	Meruliaceae	Hyphodermella
OTU001658	0	1	0	0	0	0	0	0	0	0	0	0	0	0	0	0	0.000885	0	0	0	0	0	0	0	0	0	0	0	0	0	Metazoa	Nematoda	Chromadorea	Rhabditida
OTU001669	0	0	0	0	0	0	0	0	0	0	0	1	0	0	0	0	0	0	0	0	0	0	0	0	0	0	0.000852	0	0	0
OTU001688	0	0	0	0	0	0	0	0	0	0	0	0	0	1	0	0	0	0	0	0	0	0	0	0	0	0	0	0	0.000829	0	Fungi	Ascomycota	Sordariomycetes	Hypocreales	Cordycipitaceae	Lecanicillium
OTU001771	0	0	0	1	0	0	0	0	0	0	0	0	0	0	0	0	0	0	0.000841	0	0	0	0	0	0	0	0	0	0	0	Fungi	Ascomycota
OTU001797	0	0	0	0	0	0	0	0	1	0	0	0	0	0	0	0	0	0	0	0	0	0	0	0.000907	0	0	0	0	0	0	Alveolata	Ciliophora	Spirotrichea
OTU001827	0	0	0	1	0	0	0	0	0	0	0	0	0	0	0	0	0	0	0.000841	0	0	0	0	0	0	0	0	0	0	0	Fungi	Basidiomycota	Agaricomycetes
