# Supplementary material for: Soil chemistry, metabarcoding, and metabolome analyses reveal that a sugarcane—Dictyophora indusiata intercropping system can enhance soil health by reducing soil nitrogen loss
Source: Front Microbiol. 2023 May 25;14:1193990. doi: 10.3389/fmicb.2023.1193990 (PMC10249477; doi:10.3389/fmicb.2023.1193990)
Supplement: Supplementary file 5 [file Table_5.XLSX]

## Sheet: Table S5
Table S5. Alpha diversity statistics of bacteria.
index	sobs	shannon	simpson	chao	ace	goods_coverage
CK1	2575	8.40206	0.987506	2739.96	2919.6	0.98728
CK2	2655	8.47637	0.988095	2806.33	2997.93	0.986941
CK3	2543	8.26773	0.982868	2721.84	2933.7	0.984674
CK4	2639	8.42365	0.9872	2789.85	2972.29	0.986805
CK5	2266	8.24083	0.983372	2463.54	2644.56	0.983759
BAS1	2784	8.83031	0.983353	2988.21	3187.5	0.980211
BAS2	3077	9.11478	0.989005	3223.59	3424.73	0.984639
BAS3	3448	9.26724	0.991284	3612.02	3842.94	0.986286
BAS4	3296	9.15565	0.989965	3438.4	3630.33	0.987649
BAS5	3288	9.27409	0.992269	3420.51	3603.96	0.987131
DIS1	2961	9.01203	0.993136	3165.34	3391.86	0.984874
DIS2	2929	9.02523	0.993186	3104.23	3312.63	0.986871
DIS3	2887	8.92806	0.993181	3067.97	3269.36	0.98743
DIS4	2528	8.88089	0.992047	2738.82	2933.34	0.983944
DIS5	2749	8.84467	0.992854	2897.25	3072.09	0.988155
