# Supplementary material for: Soil chemistry, metabarcoding, and metabolome analyses reveal that a sugarcane—Dictyophora indusiata intercropping system can enhance soil health by reducing soil nitrogen loss
Source: Front Microbiol. 2023 May 25;14:1193990. doi: 10.3389/fmicb.2023.1193990 (PMC10249477; doi:10.3389/fmicb.2023.1193990)
Supplement: Supplementary file 6 [file Table_6.XLSX]

## Sheet: Table S6
Table S6. Alpha diversity statistics of fungi.
index	sobs	shannon	simpson	chao	ace	goods_coverage
CK1	752	5.71254	0.948776	899	872.102	0.99869
CK2	788	5.97493	0.96083	904.319	903.412	0.998788
CK3	751	5.88113	0.957652	857.744	862.725	0.998835
CK4	807	6.09768	0.957784	913.213	915.44	0.998851
CK5	721	5.62846	0.947152	902.688	850.385	0.998613
BAS1	708	5.61342	0.953819	821.761	826.799	0.998757
BAS2	683	5.88574	0.958641	763.361	766.647	0.998853
BAS3	725	5.77549	0.947778	836.8	827.917	0.99885
BAS4	631	5.72436	0.959886	715.086	710.704	0.999093
BAS5	685	5.63419	0.954423	860.515	828.795	0.998696
DIS1	585	4.78169	0.922635	668.023	679.73	0.998925
DIS2	631	5.08874	0.937658	712.64	725.22	0.998941
DIS3	705	5.18725	0.941461	811.744	799.785	0.998842
DIS4	603	4.92693	0.934581	694.733	700.877	0.998824
DIS5	559	4.78031	0.926169	676.537	663.98	0.998956
