# Supplementary material for: Soil chemistry, metabarcoding, and metabolome analyses reveal that a sugarcane—Dictyophora indusiata intercropping system can enhance soil health by reducing soil nitrogen loss
Source: Front Microbiol. 2023 May 25;14:1193990. doi: 10.3389/fmicb.2023.1193990 (PMC10249477; doi:10.3389/fmicb.2023.1193990)
Supplement: Supplementary file 7 [file Table_7.XLSX]

## Sheet: Sheet1
Table S7. Soil metabolites analysis under process of BAS and DIS.
Compounds	Molecular weight (Da)	Formula	RI	Class	CAS	CK1	CK2	CK3	CK4	CK5	BAS1	BAS2	BAS3	BAS4	BAS5	DIS1	DIS2	DIS3	DIS4	DIS5
carbonic Acid 1	62	CH2O3	983.049	Acid	463-79-6	137101	150616	148351	146291	121651	172938	161576	178184	167878	183342	128271	140946	139799	148082	139880
N,N-dimethyl-Carbamic Acid	89.05	C3H7NO2	1017.89	Acid	7260-94-8	12925.6	8943.43	12547.1	17989.3	9859.26	18054.9	13381.6	16694	14752.9	19441.1	7912.48	10221.6	9103.92	21463	7755.29
carbamic Acid 1	61.02	CH3NO2	1021.77	Acid	463-77-4	69015	67928.2	62431.2	57572.3	51542.8	46372.9	48730	48227.3	45210.4	51120.2	48211.3	50105	54197.4	47495.2	54768.7
diethylcarbamic Acid	117.08	C5H11NO2	1053.9	Acid	24579-70-2	105549	98595.7	102155	97028.7	81693.1	87795.3	85452.1	87926.1	85837	91074.5	83839.7	93834.7	89069.6	95947.7	92836.3
Lactic Acid	90.032	C3H6O3	1054.68	Acid	50-21-5	33057	36169	40508	36783	22285	25416	25813	30807	23126	25693	43371	44388	46831	41210	49751
hydroxy-Acetic Acid	76.016	C2H4O3	1071.67	Acid	79-14-1	3848	3673.43	3745	3115	3428	2934	2152	2689	2918	2547	3421	4176	4533	3613	3570.87
3-hydroxy-Butanoic Acid	104.047	C4H8O3	1153.72	Acid	300-85-6	1437.81	1925.9	1337.25	952.064	1408.63	1534.2	1052.41	1769.56	1097.98	1805.01	1849.99	1895.81	1288.02	1764.28	2300.36
Propanedioic Acid 2	104.011	C3H4O4	1197.55	Acid	141-82-2	1.3293e+06	1.41553e+06	1.22145e+06	1.12009e+06	870815	1.05163e+06	1.00404e+06	1.07028e+06	1.03115e+06	1.16447e+06	869373	1.06665e+06	1.15052e+06	1.03579e+06	1.01753e+06
Nonanoic Acid	158.131	C9H18O2	1358.55	Acid	112-05-0	8103.94	6890.53	5673.38	7481.36	3466.68	4504.19	4445.34	5103.8	4825.03	4751.11	5326.7	3743.48	8874.75	9201.84	6074.57
2,3-dihydroxypropyl dihydrogen phosphate	172.01	C3H9O6P	1750.99	Acid	57-03-4	1572.78	1215.8	1388.97	2078.33	953.97	3897.55	3881.66	4940.89	4238.79	4705.89	836.117	1505.66	1440.9	1588.39	1837.69
Vanillic Acid	168.042	C8H8O4	1760.8	Acid	121-34-6	4568.4	2924.02	2491.48	2055.88	1346.06	2151.11	2088.2	2381.47	2421.68	2219.62	2856.45	3781.87	3701.71	4063.01	4337.38
Tetradecanoic Acid	228.209	C14H28O2	1845.66	Acid	544-63-8	6900.34	6921.48	7115.63	6614.54	5176.2	6205.29	6583.66	7065.68	6046.13	6990.06	7027.32	6334.65	5899.82	7424.68	6631.65
n-Hexadecanoic Acid	256.24	C16H32O2	2042	Acid	57-10-3	1.04286e+06	1.03814e+06	1.08971e+06	1.0513e+06	825605	942953	877449	1.06699e+06	1.0365e+06	954806	952689	885866	901832	1.21767e+06	1.02437e+06
cis-Vaccenic Acid	282.256	C18H34O2	2212.74	Acid	506-17-2	3182.69	2958.13	3306.24	2950.14	2638.13	6460.01	5969.55	8020.85	6558.24	7826.28	3158.32	3548.94	4286.94	4888.54	3679.48
Octadecanoic Acid	284.272	C18H36O2	2238.85	Acid	57-11-4	595027	588856	633800	630117	473562	542349	491039	541544	576182	533399	533354	499439	625536	692435	590337
Abietic Acid	302.225	C20H30O2	2267.9	Acid	514-10-3	9	9	9	9	9	1803.99	1843.33	1477.22	1908.28	1825.08	1340.54	1622.79	3394.81	1535.96	2111.25
(1s,2R,3S,4s,5R,6S)-2,3,4,5,6-pentahydroxycyclohexyl dihydrogen phosphate	260.03	C6H13O9P	2401.48	Acid	573-35-3	1968.96	2555.06	2055.59	2221.31	1889.82	2365.01	2526.22	2927	2483.07	2473.06	1767.59	2276.28	1922.45	2300.81	3744.15
Eicosanoic Acid	312.303	C20H40O2	2436.48	Acid	506-30-9	3304.38	3511.98	4043.49	4188.79	3789.56	3704.14	3313.33	3791.51	4208.63	3942.36	2803.5	3954.03	4241.77	3798.54	3447.34
Tetracosanoic Acid	368.365	C24H48O2	2831.1	Acid	557-59-5	12884.5	11115.8	11291.1	11182.1	10336.3	12893.3	11096.6	11022.8	10742	11083.9	9824.17	10428	12365.4	10064	13502.3
3-chloro-1,2-Propanediol	110.013	C3H7ClO2	1182.22	Alcohol	96-24-2	5701.63	4785.14	4300.07	5123.15	4098.73	4814.85	4617.66	4398.43	4884.88	3802.18	3785.31	4829.95	3921.73	4388.45	4106.77
Glycerin	92.047	C3H8O3	1263.85	Alcohol	56-81-5	151072	161559	136931	139920	110356	120694	112205	117790	118765	121910	110706	121493	116160	123318	116475
Myo-Inositol 1	180.063	C6H12O6	1851.5	Alcohol	87-89-8	4912	5347	5206	4238	3951	4527	4359	4063	4667	4142	3836	3920	3939	4835	4832
1-Hexadecanol	242.261	C16H34O	1956.41	Alcohol	36653-82-4	1638.44	1756.06	2054.11	1918.27	1516.1	1932.59	1732.34	1910.23	2027.18	1716.28	1890.39	1934.84	1792.3	2406.59	2183.07
Scyllo-Inositol	180.063	C6H12O6	2013.91	Alcohol	488-59-5	2492.73	2589.38	2822.13	2794.34	2498.5	1568.56	1322.91	1705.74	1506.14	1276.45	2387.48	2485.82	2393.58	2640.27	2420.38
Myo-Inositol 3	180.063	C6H12O6	2078.84	Alcohol	87-89-8	24395.6	22951.6	22756.3	21381.6	19691.7	12107.6	11882.2	11972.6	11590.8	12131.6	22157.2	23612.6	28762.5	28364.3	29805.2
1-Octadecanol	270.292	C18H38O	2152.33	Alcohol	112-92-5	1259.34	1278.29	1918.69	1651.76	1246.99	1709.02	1621.6	1709.68	1978.62	1837.95	1167.55	1466.71	2183.66	1980.27	1671.81
1-Tetracosanol 1	354.386	C24H50O	2742.01	Alcohol	506-51-4	7504.6	8327.84	8621.97	8974.65	8550.45	8888.71	7463.65	7396.57	9849.04	7834.71	7181.64	7176.97	6747.52	6038.08	7264.36
Ergosterol	396.339	C28H44O	3234.25	Alcohol	57-87-4	4241.91	5638.76	4820.53	5322.82	5150.5	6080.76	7164.44	5610.98	6950.57	5624.86	9710.54	10914	8294.02	9195.12	10203.4
Campesterol	400.371	C28H48O	3253.28	Alcohol	474-62-4	8939.7	9121.51	8622.73	7807.41	6321.7	12312.2	12363.8	12550.4	15402.6	13415.4	12454.6	15372.9	13472.3	15383.3	14945.7
Stigmasterol 2	412.371	C29H48O	3278.49	Alcohol	83-48-7	9743.86	9612.77	8723.98	8840.1	7436.93	12304.2	12812.3	13515.3	14643.1	12744.1	9276.98	11161.3	10545.6	11007.5	10625.1
.beta.-Sitosterol 1	414.386	C29H50O	3336.14	Alcohol	83-46-5	21046.9	22220.5	20238.2	19901.8	16851.5	21633.4	20569.2	22909.4	26070	22631.3	15605.8	18344.2	18499.3	18269.5	18875.1
PropylAmine	59.073	C3H9N	1129.12	Amine	107-10-8	32751.6	29855.6	32087.6	29975.9	23143.5	27996.1	27873.3	27982.9	28120.6	31082.3	26030.9	30103.5	29123.9	31396.3	29838.8
2-amino-N-cyclopropylacetamide	114.08	C5H10N2O	1453.82	Amine	120436-02-4	16930.5	19990.9	14831.6	13525.6	13669.9	14245.9	16483	18478.6	19023.4	15917.5	10890.2	14066.8	16968.1	14991.1	15344.4
(Z)-9-Octadecenamide 1	281.272	C18H35NO	2368.24	Amine	301-02-0	3.31149e+06	4.43651e+06	4.38228e+06	4.84898e+06	2.71492e+06	2.84442e+06	2.91419e+06	3.54095e+06	4.12033e+06	1.30523e+06	4.45468e+06	4.37188e+06	6.46586e+06	5.10365e+06	3.64115e+06
4-hydroxy-Benzonitrile	119.037	C7H5NO	1726.19	Aromatics	767-00-0	55735.6	57670.5	54797.2	62044	46006.8	54282.6	48921.4	48829.3	53911	51981.9	42641.2	54190.6	53883.2	68846	44891.4
1,8-Diaminoanthra-9,10-quinone	238.074	C14H10N2O2	2721.39	Aromatics	129-42-0	87922.5	90645.7	89572.5	93082.8	72776.2	96146.5	78669.6	91259.6	90045	82002.9	92345.9	89219.8	82482.5	81653.5	89796.8
4-(1-methyl-1-phenylethyl)-Phenol	212.12	C15H16O	2936.93	Aromatics	599-64-4	14258.6	14597.3	13801.8	13646.1	12891.8	11683.3	9985.1	10824.6	10450.2	11016	6955.25	7430.26	8312.36	6870.41	9544.9
Ribitol-13C5	157.11	13C5H12O5	1711.27	Carbohydrate	CMS-N0382	70328.3	72502.2	72971.9	75279.6	57801.6	66379.6	66251.3	63723.8	65716	67519.5	63356.8	64741.8	67092.5	80868.7	77747.6
D-(-)-Ribofuranose 2	150.05	C5H10O5	1376.33	Carbohydrate	613-83-2	1662.55	2361.64	2109.54	2145.65	1887.96	2702.33	2272.18	2381.24	2616.76	2405.74	1920.54	2119.57	1755.96	2398.11	2386.72
D-Galactose 2	180.063	C6H12O6	1612.96	Carbohydrate	59-23-4	15810	15827	16422	14927	12998	7064	7160	7211	7538	7412	11299	11384	11830	13919	14622
d-Arabinose 2	150.053	C5H10O5	1642.55	Carbohydrate	10323-20-3	121805	126964	127466	117426	97979.8	50459.6	49831.6	52105.4	55822.4	50863.9	95461.4	101650	104359	123732	120977
Xylulose	150.05	C5H10O5	1663.42	Carbohydrate	551-84-8	42744.6	44838.5	45294.6	43723.4	34563.1	9255.02	8934.86	9412.56	8857.48	9413.68	20006.4	21536	21839.4	23948.4	26901.2
D-Arabinitol 2	152.068	C5H12O5	1692.28	Carbohydrate	488-82-4	51035.9	55388.2	54197.1	48374.4	43129.9	11872.1	11800.2	10766.3	11202.3	11833.7	31854.2	31549.6	30577.6	36018.2	39331.5
Rhamnose	164.068	C6H12O5	1704.1	Carbohydrate	3615-41-6	377173	399413	400742	390364	304680	161127	164576	163659	167225	163696	238318	250503	261131	316185	312584
Glucose 3	180.063	C6H12O6	1794.32	Carbohydrate	50-99-7	9066.06	8705.22	8870.9	8560.06	7811.63	4421.44	4452.19	4558.82	4162.72	5037.32	6017.84	6379.32	6155.97	6973.62	7139.78
D-Allofuranose	180.06	C6H12O6	1820.59	Carbohydrate	36468-80-1	3333	3065	4518	2112	2349	2162	1927	1770.77	1707.93	1568	2751.25	1782	2212.12	2681	3071
Fructose 2	180.063	C6H12O6	1857.47	Carbohydrate	57-48-7	310276	281936	283207	312644	207617	136246	120172	129746	123528	131341	61100.7	63528.8	66379.7	75783.3	81838.7
D-Allose 1	180.063	C6H12O6	1872.08	Carbohydrate	2595-97-3	58665.7	65799.5	65827	65281.3	53351	46552.6	45810.5	50488.2	47596.8	46968.4	58820.4	57908.3	60490.3	70141.7	68113.6
D(+)-Talose 1	180.063	C6H12O6	1883.24	Carbohydrate	2595-98-4	437441	438274	412296	431808	336208	253869	236262	248558	240014	254477	1.15756e+06	1.25177e+06	1.23743e+06	1.41677e+06	1.47956e+06
D-Allose 2	180.063	C6H12O6	1902.84	Carbohydrate	2595-97-3	88409.4	87875.1	86179.7	86575.4	71383.4	53240.7	48951.8	51916.8	49577.8	52597.9	224998	222318	226584	259466	267626
Sorbitol 1	182.079	C6H14O6	1915.99	Carbohydrate	50-70-4	523553	541117	613901	559420	448985	117353	117184	118219	129917	123374	640452	640422	640176	723820	829437
N-Acetyl-D-glucosamine 1	221.09	C8H15NO6	2066.49	Carbohydrate	7512-17-6	12107.5	11186.2	11033.4	10345.3	9481.12	7156.72	7658.35	7334.32	7483.89	7556.95	9256.64	10827.7	10477.1	12294.2	10838.5
Galacto-heptulose 2	210.074	C7H14O7	2124.11	Carbohydrate	3019-74-7	2224.52	2079.72	2269.04	2486.59	2031.31	2432.71	2186.82	2667.01	2065.24	2294.35	3402.76	3927.03	5076.61	4626.26	4546.17
D-Mannitol 2	182.079	C6H14O6	2200.06	Carbohydrate	69-65-8	6488.29	6716.87	6231.67	6016.9	5636.88	1072.43	1117.15	1124.24	824.309	1319.4	5750.7	6155.78	7981.67	7390.77	7704.92
.alpha.-D-Galactopyranoside, methyl	194.079	C7H14O6	2262.98	Carbohydrate	3396-99-4	2932.24	2877.06	3093.49	2761.85	2133.49	16093.7	16668.4	15987.4	15690.9	16089.3	4061.68	4740.56	6966.69	5540.55	4661.72
4-(2-Methylbutanoyl)Sucrose	426.17	C17H30O12	2593.75	Carbohydrate	122706131	2923.48	3730.91	3092.13	2768.21	2270.76	3243.48	2254.23	3224.97	3565.57	3411.66	6156.57	4300.26	5676.5	6086.3	3418.75
Sucrose	342.116	C12H22O11	2618.85	Carbohydrate	57-50-1	789319	692285	740876	968973	453584	545032	426252	523991	439989	430648	195200	303590	263105	265300	322387
.beta.-D-galactopyranosyl-4-O-.beta.-D-Glucopyranose 1	342.116	C12H22O11	2683.76	Carbohydrate	5965-66-2	18328.3	19546.8	19398.6	22844.4	18345.5	18032.5	12695.9	20624.2	19299.9	13996.2	38314.4	40510	36531.3	31325.4	36676.3
.beta.-Gentiobiose octamethyl	454.241	C20H38O11	2800.19	Carbohydrate	1000394-55-8	21846.6	7463.48	8172.51	7087.05	5469.52	9	9	9	9	9	6625.64	9168.89	12951.8	11391.4	12245.5
Tetrahydrofurfuryl acrylate	156.079	C8H12O3	951.269	Ester	2399-48-6	44001.8	42561.3	43586.9	41220.5	33461	34770.6	35963.2	37727.7	35035.3	36837.2	38575.2	39935.1	40281.7	37340.7	34315.7
Glycerol 1-palmitate	330.277	C19H38O4	2578.21	Ester	542-44-9	742605	1.266e+06	952075	1.08924e+06	562622	1.29667e+06	919871	1.18691e+06	1.18381e+06	636536	1.38216e+06	780599	1.20219e+06	1.37056e+06	1.09736e+06
9-Octadecenoic acid (Z)-, 2,3-dihydroxypropyl Ester	356.293	C21H40O4	2748.07	Ester	111-03-5	16979.7	16667.6	16946.6	17760.2	13585.8	16577.1	14881.5	16295.6	17379.7	15592.9	17329.4	17780.2	16308.7	16221.6	18498.9
Octadecanoic acid, 2,3-dihydroxypropyl Ester	358.308	C21H42O4	2771.06	Ester	123-94-4	838959	1.12589e+06	950369	1.03501e+06	632883	1.15847e+06	878169	982362	1.04308e+06	717546	1.1087e+06	722523	1.04732e+06	1.06363e+06	992625
2-(2-Isopropyloxazolidin-3-yl)ethan-1-ol	159.126	C8H17NO2	1169.71	Heterocyclic compound	28770-01-6	32491.5	32236.1	32104.1	28594.5	23687	38304	36557.1	36559.3	36470.9	39815.3	37111.5	42353.6	38916.1	44373.5	40069.8
Uridine	244.07	C9H12N2O6	2443.51	Heterocyclic compound	58-96-8	9	9	9	9	9	9	9	9	9	9	3579.99	3601.89	3399.62	3962.84	3671.12
1,4-Bis-(benzoxazol-2-yl)naphthalene	362.106	C24H14N2O2	2718.27	Heterocyclic compound	1000370-31-4	13667.5	11240.5	12900.8	16608.3	10305.6	21283.9	18058	19692.7	15946	21160.3	9	9	9	9	9
1,8-dihydroxy-3-methyl-9,10-Anthracenedione	254.058	C15H10O4	2544.92	Ketone	481-74-3	5786.41	5817.36	5025.19	5766.81	5021.23	8773.76	7988.05	8125.6	7976.42	7993.61	6249.31	7387.46	6464.73	7017	7943.09
3,3,5-trimethyl-Heptane	142.172	C10H22	1023.72	Lipid	7154-80-5	12024.8	9606.2	10995.2	10373.6	8358.33	7859.79	7959.57	7863.8	6818.91	7476.33	8415.23	8415.4	8404.67	8209.17	7693.91
4,7-dimethyl-Undecane	184.219	C13H28	1055.85	Lipid	17301-32-5	32600.5	29667.7	31186.9	29570.9	21165.7	24020.2	22937	22343.1	23320.4	24212.3	25263.2	24246.1	23906.5	24166.2	24708.3
Dodecane	170.203	C12H26	1202.3	Lipid	112-40-3	14811.5	13879.3	15580.6	14571.8	10358.4	11716.6	11816.7	11470	11010.8	14817.1	15515.4	12278.4	13833.3	12208.7	11460
4,6-dimethyl-Undecane	184.219	C13H28	1213.59	Lipid	17312-82-2	9	9	9	9	9	5047.23	3687.76	5042.08	4598.76	3849.59	9	9	9	9	9
4,8-dimethyl-Undecane	184.219	C13H28	1222.69	Lipid	17301-33-6	8152.45	6263.3	8080.37	6346.3	4858.65	5872.02	5768.64	5646.77	5318	6120.69	5932.84	6436.87	7060.31	5607.99	5845.19
2,3,7-trimethyl-Decane	184.219	C13H28	1262.32	Lipid	62238-13-5	23345.3	19578.7	24348.3	18403	15222.3	19498.1	19251.9	18305.4	15379.9	17184.1	18672.5	18158.1	20063.2	16136.7	18638.9
2,7,10-trimethyl-Dodecane	212.25	C15H32	1274.6	Lipid	74645-98-0	50041.4	44251	47739.9	44429.1	34222.3	39738	36176	38864.4	37016.4	39613.1	39355.4	36906.7	40464.5	39107.3	36349.1
2,4-dimethyl-Decane	170.203	C12H26	1302.09	Lipid	2801-84-5	2401.08	2755.39	3108.82	2929.72	2289.52	2508.31	3115.28	1967.68	2774.32	2241.98	2738.24	2253.6	2781.12	2786.5	2257.12
4,6-dimethyl-Dodecane	198.235	C14H30	1321.17	Lipid	61141-72-8	21857.6	17795.2	20560.5	17670.6	13917.9	18534.1	17846.2	16478.4	14794.9	16623.9	17558.8	14720.5	17760.5	17170.4	17207.8
Tetradecane	198.235	C14H30	1401.77	Lipid	629-59-4	16803.8	17118.8	18004.4	16567.9	12832.8	13029.4	13940.1	12783.7	15660.2	15469.4	17228.9	15845	18594.4	15814.1	15309.8
3,8-dimethyl-Undecane	184.219	C13H28	1411.18	Lipid	17301-30-3	18081.7	15861.5	17817.4	14506.1	12092.4	15186.2	14972.4	13112.5	12189.2	14917.8	15269.4	15672	16465.8	20844.2	15456.2
5-methyl-5-propyl-Nonane	184.219	C13H28	1415.61	Lipid	17312-75-3	12000.7	9683.59	11069.3	10503.6	8058.91	9365.06	10015.5	10114.6	8346.6	8338.97	10049.4	9545.59	10059.7	11230.6	11526.6
Oxalic acid isohexyl neopentyl ester	244.167	C13H24O4	1456.02	Lipid	1000309-73-0	8927.42	7351.39	9352.2	6298.68	6385.86	8664.48	7272.2	7706.55	8156.02	5876.67	7213.19	6939.34	9263.59	8776.75	8300.88
Hexadecane	226.266	C16H34	1487.86	Lipid	544-76-3	80289	77586	82049	83233	63433	74407	61808	65821	63558	61339	75629	70591	72100	86125	60960
Sulfurous acid, 2-ethylhexyl isohexyl ester	278.192	C14H30O3S	1565.2	Lipid	1000309-19-0	8878.95	8566.2	9355.09	8274.57	6043.95	7275.15	7205.12	7044.43	7281.8	7139.35	8235.8	6755.77	8744.07	8787.74	9090.2
2,3-dihydroxypropyl 12-methyltridecanoate	302.25	C17H34O4	2386.66	Lipid	10828227	4815.7	10804.8	6118.44	8129.91	3609.12	10050.5	8023.02	8744.43	10275.8	3460.59	11420.7	6324.19	11491.2	10374.7	9705.09
Phthalic acid, di(oct-3-yl) ester	390.277	C24H38O4	2536.54	Lipid	1000377-72-3	10004	10421	9783	9380	8128	8828	7357	8417	8078	7911	10627	9693	16934	10912	8821
Hydroxyurea	76.027	CH4N2O2	1135.34	Nitrogen compounds	127-07-1	2.57927e+06	2.17027e+06	2.57906e+06	2.72696e+06	1.8968e+06	2.84385e+06	2.49122e+06	2.91161e+06	2.70604e+06	3.10986e+06	1.59054e+06	2.24434e+06	1.96195e+06	2.44288e+06	1.64981e+06
Sulfonium, (cyanoamino)diphenyl-, hydroxide, inner salt	226.056	C13H10N2S	931.577	Others	55649-89-3	761679	768688	783643	602078	672660	461815	498716	430598	442707	447908	765222	666610	682312	682876	754903
1-acetyl-2-methyl-Azetidine	113.084	C6H11NO	964.465	Others	50837-77-9	412686	401631	398154	355357	301584	298347	313992	371136	359889	349117	332492	330011	364386	344015	327487
1-(diisopropylphosphino)-3-(diisopropylphosphinyl)-Propane	292.208	C15H34OP2	1183.39	Others	1000156-39-0	30323.1	29698.3	27170.4	34345.2	21517.3	33090.8	25166.5	23763	32896.2	23173.2	21832.9	22889.2	26288.1	30897.3	22479.8
1-Iodoundecane	282.084	C11H23I	1365.41	Others	4282-44-4	4062.12	3283.35	4058.13	2940.6	3023.33	3664.55	3449.26	3589.13	2640.64	3622.67	3733.32	3149.56	4531.6	3967.51	3888.9
diethyl(decyloxy)-Borane	226.247	C14H31BO	1502.3	Others	1000152-34-3	6859	9396	5979	9471	5076	4832	4787	5476	9503	5563	6512	6811	6812	6816.21	5013.69
2-(4'-Methoxyphenyl)-2-(3'-methyl-4'methoxyphenyl)propane	270.162	C18H22O2	2182.23	Others	1000283-53-6	8812.72	13016.2	13798.8	15449.7	8668.68	10473.3	10253	11775.6	13412.3	5598.6	14732.9	12572.8	25295.4	17440.8	11324.7
3-Trifluoromethylbenzylamine, N,N-dinonyl	427.343	C26H44F3N	2207.81	Others	1000310-29-7	330741	332141	319639	280191	268543	255583	257366	270045	262864	280088	259486	269900	387921	370940	309607
3-Trifluoromethylbenzylamine, N,N-diundecyl	483.405	C30H52F3N	2398.86	Others	1000310-29-9	51431.9	50537.2	53643.2	48879.3	41709.2	43522.4	39165.4	46033.7	44458.9	41730.8	44999.6	51689.6	49244.6	63160.6	49599.7
2,4-Di-tert-butylPhenol 2	206.167	C14H22O	1536.34	Phenol	96-76-4	178741	152859	172445	159799	129312	169673	149641	147521	139251	148832	145942	161616	165100	174903	192353
